# Supplementary material for: Period2 is associated with immune cell infiltration and is a potential diagnostic and prognostic marker for hepatocellular carcinoma
Source: Front Mol Biosci. 2023 Nov 21;10:1264553. doi: 10.3389/fmolb.2023.1264553 (PMC10702766; doi:10.3389/fmolb.2023.1264553)
Supplement: Supplementary file 1 [file Table2.XLSX]

## Sheet: Sheet 1
ID	Description	setSize	enrichmentScore	NES	pvalue	p.adjust	qvalues	rank	leading_edge	core_enrichment
WP_ELECTRON_TRANSPORT_CHAIN_OXPHOS_SYSTEM_IN_MITOCHONDRIA	WP_ELECTRON_TRANSPORT_CHAIN_OXPHOS_SYSTEM_IN_MITOCHONDRIA	90	-0.778996	-3.70546	0.00294985	0.0221911	0.0144791	3822	tags=69%, list=11%, signal=62%	NDUFB3/NDUFB4/NDUFC1/UQCRH/NDUFV3/NDUFA12/NDUFA8/UQCRFS1/ATP5IF1/NDUFA6/UQCRC1/ATP5MC3/NDUFS4/SURF1/NDUFA9/NDUFS7/ATP5MG/NDUFV1/NDUFAB1/UCP2/ATP5PD/COX17/NDUFS3/NDUFA1/NDUFA4/COX5A/UQCR10/ATP5PF/NDUFB10/COX8A/COX7A2/NDUFS5/COX6A2/COX7C/ATP5MF/COX6A1/NDUFB2/COX7B/COX5B/NDUFB8/NDUFC2/NDUFS8/NDUFA2/ATP5PO/ATP5MC1/COX4I1/NDUFA7/ATP5F1E/UQCRB/NDUFB1/NDUFS6/UQCR11/UQCRQ/NDUFV2/NDUFB7/ATP5ME/ATP5F1D/NDU…
KEGG_RIBOSOME	KEGG_RIBOSOME	88	-0.762543	-3.61527	0.00292398	0.0221911	0.0144791	4889	tags=80%, list=14%, signal=69%	RPL7A/RPL4/RPL6/RPL3L/RPS27/RPS8/RPL31/RPS7/RPL11/RPL23/RPL39/RPS13/RPS27L/RPL19/RPS17/RPS27A/RPL26L1/RPS15A/RPS3/RPS10/RPL14/RPL12/RPS2/RPS12/RPL29/RPL37A/RPS16/RPS5/RPSA/RPL21/RPL35A/RPL13A/RPS24/RPL36AL/RPL26/RPL27/RPL9/RPL34/RPL30/RPS15/RPL7/UBA52/RPS11/RPL37/RPLP1/RPS29/RPL32/RPS21/RPL23A/RPL18/RPS9/RPL18A/FAU/MRPL13/RPL24/RPS26/RPS4Y1/RPL13/RPL35/RPL38/RPL36A/RPL27A/RPS28/RPS19/RPL28/RPLP2/…
REACTOME_RESPIRATORY_ELECTRON_TRANSPORT_ATP_SYNTHESIS_BY_CHEMIOSMOTIC_COUPLING_AND_HEAT_PRODUCTION_BY_UNCOUPLING_PROTEINS_	REACTOME_RESPIRATORY_ELECTRON_TRANSPORT_ATP_SYNTHESIS_BY_CHEMIOSMOTIC_COUPLING_AND_HEAT_PRODUCTION_BY_UNCOUPLING_PROTEINS_	111	-0.73919	-3.60928	0.00344828	0.0221911	0.0144791	3822	tags=62%, list=11%, signal=56%	NDUFB3/NDUFB4/TACO1/NDUFC1/UQCRH/NDUFAF3/NDUFV3/NDUFAF1/NDUFA12/NDUFA8/UQCRFS1/NDUFA6/UQCRC1/ATP5MC3/NDUFS4/SURF1/NDUFA9/NDUFS7/ATP5MG/NDUFV1/NDUFAB1/NDUFAF4/UCP2/ATP5PD/NDUFS3/NDUFA1/NDUFA4/COX14/NDUFAF6/COX5A/NDUFAF2/UQCR10/ATP5PF/NDUFB10/COX8A/NDUFS5/COX7C/ATP5MF/COX6A1/NDUFB2/NDUFB11/COX7B/COX5B/NDUFB8/CYC1/NDUFC2/NDUFS8/NDUFA2/ATP5PO/ATP5MC1/COX4I1/NDUFA7/ATP5F1E/UQCRB/NDUFB1/NDUFS6/NDUFA11/…
REACTOME_SRP_DEPENDENT_COTRANSLATIONAL_PROTEIN_TARGETING_TO_MEMBRANE	REACTOME_SRP_DEPENDENT_COTRANSLATIONAL_PROTEIN_TARGETING_TO_MEMBRANE	113	-0.730504	-3.60713	0.00337838	0.0221911	0.0144791	4366	tags=67%, list=12%, signal=59%	RPL6/RPL39L/RPL3L/RPS27/RPS8/SRP19/RPL31/SRPRB/RPS7/RPL11/RPL23/RPL39/RPS13/RPS27L/RPL19/RPS17/RPS27A/RPL26L1/RPS15A/RPS3/SEC61B/RPS10/RPL14/RPL12/RPS2/SSR4/RPS12/RPL29/RPL37A/RPS16/RPS5/RPSA/RPL21/RPL35A/RPL13A/RPS24/RPL36AL/RPL26/SEC11C/RPL27/RPL9/RPL34/RPL30/RPS15/RPL7/RPS14/UBA52/RPS11/RPL37/RPS4Y2/RPLP1/RPS29/RPL32/RPS21/RPL23A/SEC61G/RPL18/RPS9/RPL18A/FAU/RPL24/RPS26/RPS4Y1/RPL13/RPL35/RPL3…
REACTOME_RESPIRATORY_ELECTRON_TRANSPORT	REACTOME_RESPIRATORY_ELECTRON_TRANSPORT	89	-0.755426	-3.58365	0.00298507	0.0221911	0.0144791	3822	tags=65%, list=11%, signal=58%	NDUFB3/NDUFB4/TACO1/NDUFC1/UQCRH/NDUFAF3/NDUFV3/NDUFAF1/NDUFA12/NDUFA8/UQCRFS1/NDUFA6/UQCRC1/NDUFS4/SURF1/NDUFA9/NDUFS7/NDUFV1/NDUFAB1/NDUFAF4/NDUFS3/NDUFA1/NDUFA4/COX14/NDUFAF6/COX5A/NDUFAF2/UQCR10/NDUFB10/COX8A/NDUFS5/COX7C/COX6A1/NDUFB2/NDUFB11/COX7B/COX5B/NDUFB8/CYC1/NDUFC2/NDUFS8/NDUFA2/COX4I1/NDUFA7/UQCRB/NDUFB1/NDUFS6/NDUFA11/UQCR11/UQCRQ/NDUFV2/NDUFB7/NDUFB9/NDUFA3/COX6B1/ETFB/COX6C/NDUFA…
REACTOME_EUKARYOTIC_TRANSLATION_ELONGATION	REACTOME_EUKARYOTIC_TRANSLATION_ELONGATION	94	-0.754417	-3.57069	0.00319489	0.0221911	0.0144791	4889	tags=79%, list=14%, signal=68%	RPL7A/RPL4/RPL6/RPL39L/RPL3L/RPS27/RPS8/EEF1D/RPL31/RPS7/RPL11/RPL23/RPL39/RPS13/RPS27L/RPL19/RPS17/RPS27A/RPL26L1/RPS15A/RPS3/RPS10/RPL14/RPL12/RPS2/RPS12/RPL29/RPL37A/RPS16/RPS5/RPSA/RPL21/RPL35A/RPL13A/RPS24/RPL36AL/RPL26/RPL27/RPL9/RPL34/RPL30/RPS15/RPL7/RPS14/UBA52/RPS11/RPL37/RPS4Y2/RPLP1/RPS29/RPL32/RPS21/RPL23A/RPL18/RPS9/RPL18A/FAU/RPL24/RPS26/RPS4Y1/RPL13/RPL35/RPL38/RPL36A/RPL27A/RPS28…
WP_CYTOPLASMIC_RIBOSOMAL_PROTEINS	WP_CYTOPLASMIC_RIBOSOMAL_PROTEINS	88	-0.739972	-3.50826	0.00292398	0.0221911	0.0144791	4889	tags=75%, list=14%, signal=65%	RPL7A/RPL4/RPL6/RPL3L/RPS27/RPS8/RPL31/RPS7/RPL11/RPL23/RPL39/RPS13/RPL19/RPS17/RPS27A/RPS15A/RPS3/RPS10/RPL14/RPL12/RPS2/RPS12/RPL29/RPL37A/RPS16/RPS5/RPSA/RPL21/RPL35A/RPL13A/RPS24/RPL26/RPL27/RPL9/RPL34/RPL30/RPS15/RPL7/RPS14/UBA52/RPS11/RPL37/RPLP1/RPS29/RPL32/RPS21/RPL23A/RPL18/RPS9/RPL18A/FAU/RPL24/RPS26/RPS4Y1/RPL13/RPL35/RPL38/RPL36A/RPL27A/RPS28/RPS19/RPL28/RPLP2/RPL8/RPL36/RPS20
REACTOME_RESPONSE_OF_EIF2AK4_GCN2_TO_AMINO_ACID_DEFICIENCY	REACTOME_RESPONSE_OF_EIF2AK4_GCN2_TO_AMINO_ACID_DEFICIENCY	102	-0.71643	-3.468	0.00321543	0.0221911	0.0144791	4366	tags=72%, list=12%, signal=63%	RPL7A/RPL4/RPL6/RPL39L/RPL3L/RPS27/RPS8/RPL31/RPS7/RPL11/RPL23/RPL39/RPS13/RPS27L/RPL19/RPS17/RPS27A/CEBPB/RPL26L1/RPS15A/RPS3/RPS10/RPL14/RPL12/RPS2/RPS12/RPL29/RPL37A/RPS16/RPS5/RPSA/RPL21/RPL35A/RPL13A/RPS24/RPL36AL/RPL26/RPL27/RPL9/RPL34/RPL30/RPS15/RPL7/RPS14/UBA52/RPS11/RPL37/RPS4Y2/RPLP1/RPS29/RPL32/RPS21/RPL23A/RPL18/RPS9/RPL18A/FAU/RPL24/RPS26/RPS4Y1/RPL13/RPL35/RPL38/RPL36A/RPL27A/RPS28…
REACTOME_SELENOAMINO_ACID_METABOLISM	REACTOME_SELENOAMINO_ACID_METABOLISM	118	-0.69782	-3.46352	0.00342466	0.0221911	0.0144791	4366	tags=61%, list=12%, signal=54%	RPL6/RPL39L/RPL3L/RPS27/SEPHS2/RPS8/RPL31/RPS7/RPL11/RPL23/RPL39/RPS13/RPS27L/RPL19/RPS17/RPS27A/RPL26L1/RPS15A/RPS3/RPS10/RPL14/RPL12/RPS2/RPS12/RPL29/RPL37A/RPS16/RPS5/RPSA/RPL21/RPL35A/RPL13A/RPS24/RPL36AL/RPL26/RPL27/RPL9/RPL34/RPL30/RPS15/RPL7/RPS14/UBA52/RPS11/RPL37/RPS4Y2/RPLP1/RPS29/RPL32/RPS21/RPL23A/RPL18/RPS9/RPL18A/FAU/RPL24/RPS26/RPS4Y1/RPL13/RPL35/RPL38/RPL36A/RPL27A/RPS28/RPS19/RPL…
REACTOME_TRANSLATION	REACTOME_TRANSLATION	293	-0.593309	-3.44954	0.00510204	0.0278272	0.0181565	4920	tags=46%, list=14%, signal=40%	EIF3B/RPL7A/MRPS33/MRPL2/MRPL46/RPL4/MRPS7/RPL6/RPL39L/TSFM/MRPL48/RPL3L/RPS27/MRPS16/RPS8/EIF3G/MRPS2/EEF1D/SRP19/RPL31/SRPRB/TUFM/RPS7/MRPL17/MRPS26/RPL11/RPL23/RPL39/EIF3I/RPS13/RPS27L/MRPS5/MRPL4/MRPL57/RPL19/RPS17/CHCHD1/MRPL20/MRPL15/TRMT112/MRPL58/RPS27A/RPL26L1/MRPL34/RPS15A/RPS3/MRPS34/SEC61B/MRPL11/RPS10/RPL14/MRPS36/MRPS17/MRPL40/RPL12/MRPL22/MRPS21/RPS2/SSR4/MRPL47/MRPL51/MRPS25/RPS12…
WP_OXIDATIVE_PHOSPHORYLATION	WP_OXIDATIVE_PHOSPHORYLATION	52	-0.786766	-3.3681	0.00271739	0.0221911	0.0144791	3818	tags=73%, list=11%, signal=65%	NDUFB4/NDUFC1/NDUFV3/NDUFA8/NDUFA6/ATP5MC3/NDUFS4/NDUFA9/NDUFS7/ATP5MG/NDUFV1/NDUFAB1/ATP5PD/GZMB/NDUFS3/NDUFA4/ATP5PF/NDUFB10/NDUFS5/ATP5MF/NDUFB2/NDUFB8/NDUFC2/NDUFS8/NDUFA2/ATP5PO/ATP5MC1/NDUFA7/ATP5F1E/NDUFB1/NDUFS6/NDUFA11/NDUFV2/NDUFB7/ATP5ME/ATP5F1D/NDUFB9/NDUFA3
REACTOME_NONSENSE_MEDIATED_DECAY_NMD_	REACTOME_NONSENSE_MEDIATED_DECAY_NMD_	116	-0.679386	-3.36477	0.003367	0.0221911	0.0144791	4366	tags=61%, list=12%, signal=54%	RPL6/RPL39L/RPL3L/RPS27/RPS8/SMG9/RPL31/RPS7/RPL11/RPL23/RPL39/RPS13/RPS27L/RPL19/RPS17/RPS27A/RPL26L1/RPS15A/RPS3/RPS10/RPL14/RPL12/RPS2/RPS12/RPL29/RPL37A/RPS16/RPS5/RPSA/RPL21/RPL35A/RPL13A/RPS24/RPL36AL/RPL26/RPL27/RPL9/RPL34/RPL30/RPS15/RPL7/RPS14/UBA52/RPS11/RPL37/RPS4Y2/RPLP1/RPS29/RPL32/RPS21/RPL23A/RPL18/RPS9/RPL18A/FAU/RPL24/RPS26/RPS4Y1/RPL13/RPL35/RPL38/RPL36A/RPL27A/RPS28/RPS19/RPL28…
REACTOME_REGULATION_OF_EXPRESSION_OF_SLITS_AND_ROBOS	REACTOME_REGULATION_OF_EXPRESSION_OF_SLITS_AND_ROBOS	172	-0.631835	-3.3449	0.00411523	0.0243433	0.0158833	4889	tags=58%, list=14%, signal=50%	RPL7A/PSMA1/RPL4/PSMA3/PSMB4/ROBO3/RBX1/PSME1/RPL6/RPL39L/PSMD8/PSMB10/RPL3L/RPS27/PSMB9/RPS8/PSMA4/PSMA5/RPL31/PSMA7/RPS7/RPL11/RPL23/RPL39/RPS13/RPS27L/RPL19/RPS17/RPS27A/MSI1/PSMC3/RPL26L1/RPS15A/RPS3/PSMC4/RPS10/RPL14/PSMB8/RPL12/PSMB7/RPS2/PSME2/PSMD13/RPS12/PSMC5/RPL29/RPL37A/RPS16/RPS5/RPSA/RPL21/RPL35A/RPL13A/RPS24/RPL36AL/RPL26/RPL27/RPL9/PSMB1/RPL34/RPL30/RPS15/RPL7/RPS14/SEM1/UBA52/RPS…
REACTOME_EUKARYOTIC_TRANSLATION_INITIATION	REACTOME_EUKARYOTIC_TRANSLATION_INITIATION	120	-0.669678	-3.32821	0.00341297	0.0221911	0.0144791	4920	tags=64%, list=14%, signal=56%	EIF3B/RPL7A/RPL4/RPL6/RPL39L/RPL3L/RPS27/RPS8/EIF3G/RPL31/RPS7/RPL11/RPL23/RPL39/EIF3I/RPS13/RPS27L/RPL19/RPS17/RPS27A/RPL26L1/RPS15A/RPS3/RPS10/RPL14/RPL12/RPS2/RPS12/RPL29/RPL37A/RPS16/RPS5/RPSA/RPL21/RPL35A/RPL13A/RPS24/RPL36AL/RPL26/EIF4EBP1/RPL27/RPL9/RPL34/RPL30/RPS15/RPL7/RPS14/UBA52/RPS11/RPL37/RPS4Y2/RPLP1/RPS29/RPL32/RPS21/RPL23A/RPL18/RPS9/RPL18A/FAU/RPL24/RPS26/RPS4Y1/RPL13/EIF3K/RPL3…
KEGG_OXIDATIVE_PHOSPHORYLATION	KEGG_OXIDATIVE_PHOSPHORYLATION	118	-0.660284	-3.27722	0.00342466	0.0221911	0.0144791	6155	tags=66%, list=17%, signal=55%	ATP6V0D1/NDUFB6/LHPP/SDHA/PPA2/PPA1/NDUFS2/ATP6V0D2/COX6CP3/ATP5MC2/SDHB/ATP6V1F/NDUFB3/NDUFB4/NDUFC1/TCIRG1/UQCRH/NDUFV3/NDUFA8/ATP4B/ATP6V0E1/UQCRFS1/ATP5MC1P5/NDUFA6/UQCRC1/ATP5MC3/NDUFS4/NDUFA9/NDUFS7/ATP5MG/NDUFV1/NDUFAB1/ATP5PD/COX17/NDUFS3/NDUFA1/NDUFA4/ATP6V0B/COX5A/UQCR10/ATP5PF/NDUFB10/COX8A/COX7A2/NDUFS5/COX6A2/COX7C/ATP5MF/COX6A1/NDUFB2/COX7B/COX5B/NDUFB8/CYC1/NDUFC2/NDUFS8/NDUFA2/ATP…
REACTOME_INFLUENZA_INFECTION	REACTOME_INFLUENZA_INFECTION	157	-0.622206	-3.27685	0.00383142	0.0234822	0.0153215	4889	tags=52%, list=14%, signal=45%	RPL7A/RPL4/CLTA/POLR2E/RPL6/RPL39L/RPL3L/RPS27/RPS8/RPL31/RPS7/POLR2H/RPL11/RPL23/RPL39/CALR/RPS13/RPS27L/POLR2G/RPL19/RPS17/RPS27A/RPL26L1/RPS15A/RPS3/RPS10/RPL14/RPL12/RPS2/RPS12/RPL29/POLR2K/RPL37A/RPS16/RPS5/RPSA/RPL21/RPL35A/RPL13A/RPS24/RPL36AL/RPL26/RPL27/RPL9/RPL34/RPL30/RPS15/RPL7/RPS14/UBA52/RPS11/RPL37/RPS4Y2/RPLP1/RPS29/RPL32/RPS21/RPL23A/RPL18/POLR2J/RPS9/RPL18A/FAU/RPL24/RPS26/RPS4Y…
REACTOME_RRNA_PROCESSING	REACTOME_RRNA_PROCESSING	203	-0.595653	-3.27386	0.00414938	0.0244844	0.0159754	4366	tags=44%, list=12%, signal=39%	RPL6/RPL39L/EXOSC1/RPL3L/RPS27/IMP4/RPS8/HSD17B10/IMP3/RPL31/RPS7/NHP2/DDX49/RPL11/RPL23/RPL39/NOC4L/RRP1/RPS13/RPS27L/DCAF13/RPL19/RPS17/TSR3/TRMT112/RPS27A/RPL26L1/RPS15A/RPS3/RRP7A/RPS10/RPL14/EMG1/RPL12/RPS2/MRM3/RPS12/RPL29/EXOSC5/RPL37A/RPS16/RPS5/RPSA/RPL21/RPL35A/RPL13A/NOP10/RPS24/RPL36AL/RPL26/RPL27/RPL9/RPL34/RPL30/RPS15/RPL7/RPS14/UBA52/RPS11/RPL37/RPS4Y2/RPLP1/RPS29/RPL32/FBL/RPS21/R…
REACTOME_THE_CITRIC_ACID_TCA_CYCLE_AND_RESPIRATORY_ELECTRON_TRANSPORT	REACTOME_THE_CITRIC_ACID_TCA_CYCLE_AND_RESPIRATORY_ELECTRON_TRANSPORT	162	-0.617186	-3.25275	0.00403226	0.0242139	0.0157989	3822	tags=47%, list=11%, signal=42%	NDUFB3/NDUFB4/TACO1/NDUFC1/MDH2/UQCRH/NDUFAF3/BSG/NDUFV3/NDUFAF1/MPC1/NDUFA12/NDUFA8/SUCLG1/UQCRFS1/NDUFA6/LDHC/UQCRC1/ATP5MC3/NDUFS4/FH/SURF1/GSTZ1/NDUFA9/NDUFS7/ATP5MG/NDUFV1/NDUFAB1/NDUFAF4/UCP2/ATP5PD/NDUFS3/NDUFA1/NDUFA4/COX14/NDUFAF6/COX5A/NDUFAF2/UQCR10/ATP5PF/NDUFB10/COX8A/NDUFS5/COX7C/ATP5MF/COX6A1/NDUFB2/NDUFB11/COX7B/COX5B/NDUFB8/CYC1/NDUFC2/NDUFS8/NDUFA2/ATP5PO/ATP5MC1/COX4I1/NDUFA7/A…
REACTOME_COMPLEX_I_BIOGENESIS	REACTOME_COMPLEX_I_BIOGENESIS	49	-0.775055	-3.24425	0.00271003	0.0221911	0.0144791	3822	tags=73%, list=11%, signal=66%	NDUFB3/NDUFB4/NDUFC1/NDUFAF3/NDUFV3/NDUFAF1/NDUFA12/NDUFA8/NDUFA6/NDUFS4/NDUFA9/NDUFS7/NDUFV1/NDUFAB1/NDUFAF4/NDUFS3/NDUFA1/NDUFAF6/NDUFAF2/NDUFB10/NDUFS5/NDUFB2/NDUFB11/NDUFB8/NDUFC2/NDUFS8/NDUFA2/NDUFA7/NDUFB1/NDUFS6/NDUFA11/NDUFV2/NDUFB7/NDUFB9/NDUFA3/NDUFA13
KEGG_PARKINSONS_DISEASE	KEGG_PARKINSONS_DISEASE	115	-0.656718	-3.2344	0.00338983	0.0221911	0.0144791	4681	tags=56%, list=13%, signal=49%	COX6CP3/ATP5MC2/SDHB/UBE2L6/PARK7/NDUFB3/NDUFB4/NDUFC1/UQCRH/NDUFV3/NDUFA8/UQCRFS1/ATP5MC1P5/NDUFA6/UQCRC1/ATP5MC3/NDUFS4/NDUFA9/NDUFS7/NDUFV1/NDUFAB1/ATP5PD/NDUFS3/NDUFA1/NDUFA4/COX5A/UQCR10/ATP5PF/NDUFB10/COX8A/COX7A2/NDUFS5/COX6A2/COX7C/COX6A1/NDUFB2/COX7B/COX5B/NDUFB8/CYC1/NDUFC2/NDUFS8/NDUFA2/ATP5PO/ATP5MC1/COX4I1/NDUFA7/ATP5F1E/UQCRB/NDUFB1/NDUFS6/UQCR11/UQCRQ/NDUFV2/COX4I2/NDUFB7/ATP5F1D/N…
WP_MITOCHONDRIAL_COMPLEX_I_ASSEMBLY_MODEL_OXPHOS_SYSTEM	WP_MITOCHONDRIAL_COMPLEX_I_ASSEMBLY_MODEL_OXPHOS_SYSTEM	50	-0.745261	-3.14071	0.00273973	0.0221911	0.0144791	3822	tags=66%, list=11%, signal=59%	NDUFB3/NDUFB4/NDUFC1/NDUFAF3/NDUFV3/NDUFAF1/NDUFA12/NDUFA8/NDUFA6/NDUFS4/TMEM70/NDUFV1/NDUFAB1/NDUFAF4/NDUFS3/NDUFA1/NDUFAF6/NDUFAF2/NDUFB10/NDUFS5/NDUFB2/NDUFB11/NDUFB8/NDUFC2/NDUFA2/NDUFA7/NDUFB1/NDUFS6/NDUFV2/NDUFB7/NDUFB9/NDUFA3/NDUFA13
REACTOME_METABOLISM_OF_AMINO_ACIDS_AND_DERIVATIVES	REACTOME_METABOLISM_OF_AMINO_ACIDS_AND_DERIVATIVES	374	-0.521227	-3.14069	0.00555556	0.0294891	0.0192408	4889	tags=41%, list=14%, signal=36%	RPL7A/GCDH/IDO2/PSMA1/RPL4/PSMA3/PSMB4/PSME1/RPL6/RPL39L/PSMD8/PSMB10/ALDH4A1/RPL3L/RPS27/TST/PSMB9/SEPHS2/SLC5A5/RPS8/HSD17B10/TXN2/ETHE1/AGXT/GCSH/PSMA4/PSMA5/CKM/RPL31/PSMA7/SQOR/RPS7/CRYM/HGD/TPO/GLS2/RPL11/RPL23/PXMP2/RPL39/CKMT1A/RPS13/RPS27L/ECHS1/ASMT/AGXT2/RPL19/RPS17/HPD/SHMT1/RPS27A/PSMC3/RPL26L1/RPS15A/SLC25A10/RPS3/PSMC4/RPS10/RPL14/PSMB8/RPL12/PSMB7/RPS2/TSTD1/GSTZ1/FAH/UROC1/PSME2/…
REACTOME_MITOCHONDRIAL_TRANSLATION	REACTOME_MITOCHONDRIAL_TRANSLATION	94	-0.6404	-3.03104	0.00319489	0.0221911	0.0144791	5180	tags=51%, list=14%, signal=44%	MTIF3/MRPS33/MRPL2/MRPL46/MRPS7/TSFM/MRPL48/MRPS16/MRPS2/TUFM/MRPL17/MRPS26/MRPS5/MRPL4/MRPL57/CHCHD1/MRPL20/MRPL15/MRPL58/MRPL34/MRPS34/MRPL11/MRPS36/MRPS17/MRPL40/MRPL22/MRPS21/MRPL47/MRPL51/MRPS25/MRPL36/MRPS28/MRPL21/MRPS15/MRPL14/MRPL24/MRPL13/MRPL55/MRPL23/AURKAIP1/MRPL28/MRPS12/MRPL54/MRPL52/MRPL27/MRPL41/GADD45GIP1/MRPL12
WP_NONALCOHOLIC_FATTY_LIVER_DISEASE	WP_NONALCOHOLIC_FATTY_LIVER_DISEASE	149	-0.564483	-2.91961	0.00377358	0.0232476	0.0151684	3822	tags=40%, list=11%, signal=36%	NDUFB3/NDUFB4/NDUFC1/UQCRH/BAX/NDUFV3/NDUFA12/NDUFA8/UQCRFS1/NDUFA6/UQCRC1/NDUFS4/NDUFA9/NDUFS7/NDUFV1/NDUFAB1/NDUFS3/NDUFA1/PRKAG3/NDUFA4/BID/COX5A/UQCR10/NDUFB10/COX8A/COX7A2/NDUFS5/COX6A2/LEP/COX7C/COX6A1/NDUFB2/NDUFB11/COX7B/COX5B/NDUFB8/CYC1/INS/NDUFC2/NDUFS8/NDUFA2/ADIPOQ/PIK3R2/COX4I1/NDUFA7/UQCRB/NDUFB1/NDUFS6/NDUFA11/UQCR11/UQCRQ/NDUFV2/COX4I2/NDUFB7/NDUFB9/NDUFA3/COX6B1/COX6C/NDUFA13/CO…
KEGG_HUNTINGTONS_DISEASE	KEGG_HUNTINGTONS_DISEASE	174	-0.543285	-2.88309	0.00409836	0.0243433	0.0158833	4732	tags=45%, list=13%, signal=39%	SOD2/CLTA/COX6CP3/ATP5MC2/POLR2E/CREB3L3/SDHB/NDUFB3/NDUFB4/NDUFC1/UQCRH/BAX/POLR2H/NDUFV3/POLR2G/NDUFA8/UQCRFS1/ATP5MC1P5/GRIN2B/NDUFA6/UQCRC1/ATP5MC3/NDUFS4/NDUFA9/NDUFS7/NDUFV1/NDUFAB1/POLR2K/ATP5PD/NDUFS3/NDUFA1/NDUFA4/COX5A/SOD1/TBPL2/UQCR10/ATP5PF/NDUFB10/COX8A/COX7A2/NDUFS5/POLR2J/COX6A2/COX7C/COX6A1/NDUFB2/AP2S1/HAP1/COX7B/COX5B/CLTB/NDUFB8/CYC1/POLR2I/NDUFC2/NDUFS8/GPX1/NDUFA2/ATP5PO/ATP…
REACTOME_SIGNALING_BY_ROBO_RECEPTORS	REACTOME_SIGNALING_BY_ROBO_RECEPTORS	218	-0.517811	-2.87121	0.0044843	0.0259603	0.0169384	4889	tags=46%, list=14%, signal=40%	RPL7A/PSMA1/RPL4/PSMA3/PSMB4/ROBO3/RBX1/PSME1/RPL6/RPL39L/PSMD8/PSMB10/RPL3L/RPS27/PSMB9/RPS8/PSMA4/PSMA5/RPL31/PSMA7/RPS7/RPL11/RPL23/RPL39/RPS13/RPS27L/RPL19/RPS17/RPS27A/MSI1/PSMC3/RPL26L1/RPS15A/RPS3/PSMC4/RPS10/RPL14/PSMB8/RPL12/PSMB7/RPS2/PSME2/PSMD13/RPS12/PFN1/PSMC5/RPL29/RPL37A/RPS16/RPS5/RPSA/RPL21/RPL35A/RPL13A/RPS24/RPL36AL/RPL26/RPL27/RPL9/PSMB1/RPL34/RPL30/RPS15/RPL7/RPS14/SEM1/UBA5…
KEGG_PROTEASOME	KEGG_PROTEASOME	46	-0.67197	-2.78665	0.00265252	0.0221911	0.0144791	4780	tags=57%, list=13%, signal=49%	PSMA1/PSMA3/PSMB4/PSME1/PSMA6P4/PSMD8/PSMB10/PSMB9/PSMA4/PSMA5/PSMA7/PSMC3/PSMC4/PSMB8/PSMB7/POMP/PSME2/IFNG/PSMC1P4/PSMD13/PSMC5/PSMB1/SEM1/PSMA2/PSMB6/PSMB3
REACTOME_ACTIVATION_OF_THE_MRNA_UPON_BINDING_OF_THE_CAP_BINDING_COMPLEX_AND_EIFS_AND_SUBSEQUENT_BINDING_TO_43S	REACTOME_ACTIVATION_OF_THE_MRNA_UPON_BINDING_OF_THE_CAP_BINDING_COMPLEX_AND_EIFS_AND_SUBSEQUENT_BINDING_TO_43S	60	-0.616134	-2.7182	0.00282486	0.0221911	0.0144791	4102	tags=55%, list=11%, signal=49%	RPS27/RPS8/EIF3G/RPS7/EIF3I/RPS13/RPS27L/RPS17/RPS27A/RPS15A/RPS3/RPS10/RPS2/RPS12/RPS16/RPS5/RPSA/RPS24/EIF4EBP1/RPS15/RPS14/RPS11/RPS4Y2/RPS29/RPS21/RPS9/FAU/RPS26/RPS4Y1/EIF3K/RPS28/RPS19/RPS20
WP_MITOCHONDRIAL_CIV_ASSEMBLY	WP_MITOCHONDRIAL_CIV_ASSEMBLY	31	-0.722194	-2.67204	0.00243309	0.0221911	0.0144791	3786	tags=61%, list=11%, signal=55%	HIGD1A/TACO1/SMIM20/SURF1/COA3/COX17/NDUFA4/COX14/COX5A/COX8A/COX7A2/COX7C/COX6A1/COX7B/COX5B/COX4I1/PET100/COX6B1/COX6C
REACTOME_NEGATIVE_REGULATION_OF_NOTCH4_SIGNALING	REACTOME_NEGATIVE_REGULATION_OF_NOTCH4_SIGNALING	54	-0.614448	-2.6494	0.00277008	0.0221911	0.0144791	5990	tags=52%, list=17%, signal=43%	UBB/PSMB2/SKP1/PSMA1/PSMA3/PSMB4/RBX1/PSME1/PSMD8/PSMB10/PSMB9/PSMA4/PSMA5/PSMA7/RPS27A/PSMC3/PSMC4/PSMB8/PSMB7/PSME2/PSMD13/PSMC5/PSMB1/SEM1/UBA52/PSMA2/PSMB6/PSMB3
KEGG_ALZHEIMERS_DISEASE	KEGG_ALZHEIMERS_DISEASE	159	-0.50239	-2.64749	0.00389105	0.0236648	0.0154406	3847	tags=40%, list=11%, signal=36%	HSD17B10/NDUFB3/NDUFB4/NDUFC1/UQCRH/NDUFV3/NDUFA8/GAPDH/UQCRFS1/ATP5MC1P5/GRIN2B/NDUFA6/UQCRC1/ATP5MC3/NDUFS4/BAD/NDUFA9/NDUFS7/NDUFV1/NDUFAB1/ATP5PD/NDUFS3/NDUFA1/NDUFA4/BID/COX5A/UQCR10/ATP5PF/NDUFB10/COX8A/COX7A2/NDUFS5/COX6A2/COX7C/COX6A1/NDUFB2/COX7B/PSENEN/COX5B/NDUFB8/CYC1/NDUFC2/NDUFS8/NDUFA2/ATP5PO/ATP5MC1/COX4I1/NDUFA7/ATP5F1E/UQCRB/NDUFB1/NDUFS6/APOE/UQCR11/UQCRQ/NDUFV2/COX4I2/NDUFB7/A…
REACTOME_AUF1_HNRNP_D0_BINDS_AND_DESTABILIZES_MRNA	REACTOME_AUF1_HNRNP_D0_BINDS_AND_DESTABILIZES_MRNA	55	-0.601216	-2.61207	0.00268097	0.0221911	0.0144791	5990	tags=49%, list=17%, signal=41%	UBB/PSMB2/PSMA1/PSMA3/PSMB4/PSME1/PSMD8/PSMB10/PSMB9/PSMA4/PSMA5/PSMA7/RPS27A/PSMC3/PSMC4/PSMB8/PSMB7/PSME2/PSMD13/PSMC5/PSMB1/HSPB1/SEM1/UBA52/PSMA2/PSMB6/PSMB3
WP_SELENIUM_MICRONUTRIENT_NETWORK	WP_SELENIUM_MICRONUTRIENT_NETWORK	89	-0.550468	-2.61135	0.00298507	0.0221911	0.0144791	5400	tags=43%, list=15%, signal=36%	ALOX15B/GGT1/NFKB2/SELENOO/SOD2/PRDX1/SEPHS2/SELENOK/MSRB1/ALB/SELENOH/F2/PRDX4/PRDX2/IFNG/FGA/TXNRD2/KYNU/TXN/GPX4/SOD1/FGG/FGB/SELENOV/PRDX5/KMO/INS/SELENOW/GPX1/GPX3/SELENOM/SAA4/APOA1/HBA1/CRP/GPX2/SAA2/SAA1
WP_PROTEASOME_DEGRADATION	WP_PROTEASOME_DEGRADATION	62	-0.587358	-2.60643	0.00280899	0.0221911	0.0144791	4809	tags=50%, list=13%, signal=43%	UBB/PSMB2/HLA-C/PSMA1/PSMA3/PSMB4/PSME1/PSMD8/PSMB10/PSMB9/PSMA4/PSMA5/PSMA7/PSMC3/PSMC4/UCHL3/PSMB8/PSMB7/PSME2/IFNG/PSMD13/PSMC5/HLA-B/HLA-A/HLA-G/HLA-F/PSMB1/PSMA2/PSMB6/PSMB3/UCHL1
REACTOME_DECTIN_1_MEDIATED_NONCANONICAL_NF_KB_SIGNALING	REACTOME_DECTIN_1_MEDIATED_NONCANONICAL_NF_KB_SIGNALING	62	-0.576367	-2.55765	0.00280899	0.0221911	0.0144791	5990	tags=48%, list=17%, signal=40%	UBB/PSMB2/NFKB2/RELB/SKP1/PSMA1/PSMA3/PSMB4/PSME1/PSMD8/PSMB10/PSMB9/PSMA4/PSMA5/PSMA7/RPS27A/PSMC3/PSMC4/PSMB8/UBE2M/PSMB7/PSME2/PSMD13/PSMC5/PSMB1/SEM1/UBA52/PSMA2/PSMB6/PSMB3
REACTOME_RESPONSE_TO_METAL_IONS	REACTOME_RESPONSE_TO_METAL_IONS	14	-0.864393	-2.55337	0.00214133	0.0221911	0.0144791	1705	tags=71%, list=5%, signal=68%	MT1F/MT4/MT1M/MT3/MT1X/MT2A/MT1A/MT1E/SNCB/MT1B
WP_MITOCHONDRIAL_CIII_ASSEMBLY	WP_MITOCHONDRIAL_CIII_ASSEMBLY	15	-0.84265	-2.52994	0.00215517	0.0221911	0.0144791	3493	tags=67%, list=10%, signal=60%	UQCRH/UQCRFS1/UQCRC1/UQCC2/UQCR10/CYC1/UQCRB/UQCR11/UQCC3/UQCRQ
REACTOME_DEGRADATION_OF_GLI1_BY_THE_PROTEASOME	REACTOME_DEGRADATION_OF_GLI1_BY_THE_PROTEASOME	60	-0.556156	-2.45359	0.00282486	0.0221911	0.0144791	5990	tags=47%, list=17%, signal=39%	UBB/PSMB2/SKP1/PSMA1/PSMA3/PSMB4/RBX1/PSME1/PSMD8/PSMB10/PSMB9/PSMA4/PSMA5/PSMA7/RPS27A/PSMC3/PSMC4/PSMB8/PSMB7/PSME2/PSMD13/PSMC5/PSMB1/SEM1/UBA52/PSMA2/PSMB6/PSMB3
REACTOME_METALLOTHIONEINS_BIND_METALS	REACTOME_METALLOTHIONEINS_BIND_METALS	11	-0.89555	-2.45078	0.00203666	0.0221911	0.0144791	1705	tags=82%, list=5%, signal=78%	MT1F/MT4/MT1M/MT3/MT1X/MT2A/MT1A/MT1E/MT1B
REACTOME_CRISTAE_FORMATION	REACTOME_CRISTAE_FORMATION	29	-0.672495	-2.4498	0.0023753	0.0221911	0.0144791	4476	tags=52%, list=13%, signal=45%	ATP5MC2/TMEM11/CHCHD6/ATP5MC3/ATP5MG/ATP5PD/MICOS10/ATP5PF/MICOS13/ATP5MF/ATP5PO/ATP5MC1/ATP5F1E/ATP5ME/ATP5F1D
REACTOME_METABOLISM_OF_POLYAMINES	REACTOME_METABOLISM_OF_POLYAMINES	59	-0.556521	-2.4312	0.00289855	0.0221911	0.0144791	5986	tags=46%, list=17%, signal=38%	PSMB2/SAT1/PSMA1/PSMA3/PSMB4/PSME1/PSMD8/PSMB10/PSMB9/PSMA4/PSMA5/PSMA7/PSMC3/PSMC4/PSMB8/PSMB7/PSME2/PSMD13/PSMC5/SRM/OAZ1/PSMB1/SEM1/PSMA2/PSMB6/PSMB3/NQO1
REACTOME_DEGRADATION_OF_DVL	REACTOME_DEGRADATION_OF_DVL	57	-0.560402	-2.42939	0.0028169	0.0221911	0.0144791	5990	tags=47%, list=17%, signal=40%	UBB/PSMB2/PSMA1/PSMA3/PSMB4/RBX1/PSME1/PSMD8/PSMB10/PSMB9/PSMA4/PSMA5/PSMA7/RPS27A/PSMC3/PSMC4/PSMB8/PSMB7/PSME2/PSMD13/PSMC5/PSMB1/SEM1/UBA52/PSMA2/PSMB6/PSMB3
REACTOME_PLASMA_LIPOPROTEIN_REMODELING	REACTOME_PLASMA_LIPOPROTEIN_REMODELING	32	-0.64778	-2.42466	0.00246305	0.0221911	0.0144791	5234	tags=47%, list=15%, signal=40%	FURIN/CREB3L3/ANGPTL8/ALB/ANGPTL4/LPA/LCAT/CETP/PLTP/APOC2/APOF/APOC3/APOE/APOA2/APOA1
REACTOME_DETOXIFICATION_OF_REACTIVE_OXYGEN_SPECIES	REACTOME_DETOXIFICATION_OF_REACTIVE_OXYGEN_SPECIES	37	-0.614796	-2.42064	0.00255102	0.0221911	0.0144791	5222	tags=54%, list=15%, signal=46%	NCF2/CYCS/SOD2/P4HB/PRDX1/TXN2/CCS/PRDX6/PRDX2/TXNRD2/NCF4/TXN/SOD1/PRDX5/GPX5/ATOX1/GPX1/GPX3/AQP8/GPX2
REACTOME_COMPLEMENT_CASCADE	REACTOME_COMPLEMENT_CASCADE	114	-0.489416	-2.41627	0.00338983	0.0221911	0.0144791	3954	tags=36%, list=11%, signal=32%	SERPING1/IGHG4/C8B/IGKV3-20/C3/FCN1/IGLC3/IGHG2/C2/IGKV1-17/IGLV3-25/C4BPB/F2/C1QB/CFHR1/COLEC11/IGKV1-39/IGKV1D-39/IGLV3-1/CFHR2/CFB/IGKV2D-30/C1R/VTN/GZMM/CFHR3/IGHV1-69/C5AR2/IGKV2D-40/CD19/IGKV1D-33/MASP2/IGLV2-14/C1QA/IGHG1/IGLV6-57/CFD/C8G/IGKV4-1/CRP/C9
REACTOME_CROSS_PRESENTATION_OF_SOLUBLE_EXOGENOUS_ANTIGENS_ENDOSOMES_	REACTOME_CROSS_PRESENTATION_OF_SOLUBLE_EXOGENOUS_ANTIGENS_ENDOSOMES_	50	-0.570112	-2.40259	0.00273973	0.0221911	0.0144791	6120	tags=52%, list=17%, signal=43%	FCGR1B/PSMB2/PSMA1/PSMA3/PSMB4/PSME1/FCGR1A/PSMD8/PSMB10/PSMB9/PSMA4/PSMA5/PSMA7/MRC1/PSMC3/PSMC4/PSMB8/PSMB7/PSME2/PSMD13/PSMC5/PSMB1/SEM1/PSMA2/PSMB6/PSMB3
REACTOME_APC_C_CDH1_MEDIATED_DEGRADATION_OF_CDC20_AND_OTHER_APC_C_CDH1_TARGETED_PROTEINS_IN_LATE_MITOSIS_EARLY_G1	REACTOME_APC_C_CDH1_MEDIATED_DEGRADATION_OF_CDC20_AND_OTHER_APC_C_CDH1_TARGETED_PROTEINS_IN_LATE_MITOSIS_EARLY_G1	74	-0.527163	-2.39551	0.00298507	0.0221911	0.0144791	5990	tags=41%, list=17%, signal=34%	UBB/PSMB2/ANAPC15/PSMA1/PSMA3/PSMB4/PSME1/PSMD8/PSMB10/PSMB9/PSMA4/PSMA5/PSMA7/RPS27A/PSMC3/PSMC4/PSMB8/PTTG1/PSMB7/PSME2/PSMD13/PSMC5/PSMB1/UBE2S/SEM1/UBA52/PSMA2/ANAPC11/PSMB6/PSMB3
REACTOME_METABOLISM_OF_FAT_SOLUBLE_VITAMINS	REACTOME_METABOLISM_OF_FAT_SOLUBLE_VITAMINS	48	-0.569696	-2.39209	0.0026738	0.0221911	0.0144791	3258	tags=31%, list=9%, signal=28%	LRP2/AKR1C1/VKORC1/APOM/RBP4/AKR1C4/APOC2/APOC3/APOE/TTR/APOA2/AKR1B10/APOA1/PNLIP/CLPS
REACTOME_TP53_REGULATES_METABOLIC_GENES	REACTOME_TP53_REGULATES_METABOLIC_GENES	82	-0.510408	-2.38576	0.00294985	0.0221911	0.0144791	4421	tags=30%, list=12%, signal=27%	PRDX1/LAMTOR1/TACO1/GLS2/GPI/PRDX2/SURF1/PRKAG3/NDUFA4/COX14/TXN/COX5A/COX8A/COX7C/COX6A1/COX7B/LAMTOR2/COX5B/PRDX5/LAMTOR4/COX4I1/SFN/COX6B1/COX6C/GPX2
REACTOME_STABILIZATION_OF_P53	REACTOME_STABILIZATION_OF_P53	57	-0.550178	-2.38507	0.0028169	0.0221911	0.0144791	5990	tags=46%, list=17%, signal=38%	UBB/PSMB2/PSMA1/PSMA3/PSMB4/PSME1/PSMD8/PSMB10/PSMB9/PSMA4/PSMA5/PSMA7/RPS27A/PSMC3/PSMC4/PSMB8/PSMB7/PSME2/PSMD13/PSMC5/PSMB1/SEM1/UBA52/PSMA2/PSMB6/PSMB3
WP_STATIN_PATHWAY	WP_STATIN_PATHWAY	31	-0.638854	-2.36369	0.00243309	0.0221911	0.0144791	2257	tags=32%, list=6%, signal=30%	DGAT1/LCAT/CETP/PLTP/APOC2/APOC3/APOE/APOA2/APOA1/APOC1
REACTOME_MITOCHONDRIAL_PROTEIN_IMPORT	REACTOME_MITOCHONDRIAL_PROTEIN_IMPORT	64	-0.527765	-2.36112	0.0027933	0.0221911	0.0144791	13052	tags=64%, list=36%, signal=41%	HSPA9/TOMM5/COX19/TIMM44/CHCHD4/TIMM23/CMC4/ATP5F1B/TOMM22/GRPEL1/TIMM8A/TAZ/TIMM22/TIMM9/COQ2/ATP5F1A/VDAC1/PAM16/COA6/CMC2/LDHD/IDH3G/TOMM7/CHCHD2/TIMM17B/PMPCA/COA4/TIMM50/GFER/CHCHD7/COX17/TOMM40/HSCB/CHCHD5/TIMM10/TIMM8B/NDUFB8/CYC1/TIMM13/ATP5MC1/CHCHD10
REACTOME_SCF_SKP2_MEDIATED_DEGRADATION_OF_P27_P21	REACTOME_SCF_SKP2_MEDIATED_DEGRADATION_OF_P27_P21	60	-0.529166	-2.33452	0.00282486	0.0221911	0.0144791	5990	tags=47%, list=17%, signal=39%	UBB/PSMB2/SKP1/PSMA1/CCNA1/PSMA3/PSMB4/PSME1/PSMD8/PSMB10/PSMB9/PSMA4/PSMA5/PSMA7/RPS27A/PSMC3/PSMC4/PSMB8/PSMB7/PSME2/PSMD13/PSMC5/PSMB1/SEM1/UBA52/PSMA2/PSMB6/PSMB3
REACTOME_REGULATION_OF_MRNA_STABILITY_BY_PROTEINS_THAT_BIND_AU_RICH_ELEMENTS	REACTOME_REGULATION_OF_MRNA_STABILITY_BY_PROTEINS_THAT_BIND_AU_RICH_ELEMENTS	87	-0.49231	-2.33101	0.00292398	0.0221911	0.0144791	5990	tags=37%, list=17%, signal=31%	UBB/PSMB2/EXOSC7/PSMA1/PSMA3/PSMB4/PSME1/PSMD8/PSMB10/EXOSC1/PSMB9/PSMA4/PSMA5/PSMA7/MAPK11/RPS27A/PSMC3/PSMC4/PSMB8/PSMB7/PSME2/PSMD13/PSMC5/EXOSC5/PSMB1/HSPB1/SEM1/UBA52/PSMA2/PSMB6/PSMB3/EXOSC4
REACTOME_HDL_REMODELING	REACTOME_HDL_REMODELING	10	-0.888444	-2.3306	0.00206186	0.0221911	0.0144791	3342	tags=80%, list=9%, signal=73%	ALB/LCAT/CETP/PLTP/APOC2/APOC3/APOE/APOA1
WP_COMPLEMENT_ACTIVATION	WP_COMPLEMENT_ACTIVATION	22	-0.684288	-2.32393	0.00228833	0.0221911	0.0144791	5985	tags=64%, list=17%, signal=53%	C1S/C1QC/CFP/C8B/C3/C2/C1QB/CFB/C1R/MASP2/C1QA/CFD/C8G/C9
WP_ZINC_HOMEOSTASIS	WP_ZINC_HOMEOSTASIS	37	-0.586965	-2.31107	0.00255102	0.0221911	0.0144791	2170	tags=32%, list=6%, signal=30%	SLC39A12/MT1F/MT4/MT1M/MT3/SLC39A4/MT1X/MT2A/MT1A/MT1E/MT1L/MT1B
REACTOME_G1_S_DNA_DAMAGE_CHECKPOINTS	REACTOME_G1_S_DNA_DAMAGE_CHECKPOINTS	68	-0.505553	-2.30654	0.00276243	0.0221911	0.0144791	5990	tags=41%, list=17%, signal=34%	UBB/PSMB2/PSMA1/CCNA1/PSMA3/PSMB4/PSME1/PSMD8/PSMB10/PSMB9/PSMA4/PSMA5/PSMA7/PCBP4/RPS27A/PSMC3/PSMC4/PSMB8/PSMB7/PSME2/PSMD13/PSMC5/PSMB1/SEM1/UBA52/PSMA2/PSMB6/PSMB3
REACTOME_REGULATION_OF_RUNX3_EXPRESSION_AND_ACTIVITY	REACTOME_REGULATION_OF_RUNX3_EXPRESSION_AND_ACTIVITY	55	-0.530304	-2.30398	0.00268097	0.0221911	0.0144791	5990	tags=47%, list=17%, signal=39%	UBB/PSMB2/PSMA1/PSMA3/PSMB4/PSME1/PSMD8/PSMB10/PSMB9/PSMA4/PSMA5/PSMA7/RPS27A/PSMC3/PSMC4/PSMB8/PSMB7/PSME2/PSMD13/PSMC5/PSMB1/SEM1/UBA52/PSMA2/PSMB6/PSMB3
REACTOME_FORMATION_OF_ATP_BY_CHEMIOSMOTIC_COUPLING	REACTOME_FORMATION_OF_ATP_BY_CHEMIOSMOTIC_COUPLING	16	-0.752587	-2.30303	0.00215983	0.0221911	0.0144791	2390	tags=62%, list=7%, signal=58%	ATP5MC3/ATP5MG/ATP5PD/ATP5PF/ATP5MF/ATP5PO/ATP5MC1/ATP5F1E/ATP5ME/ATP5F1D
REACTOME_DEFECTIVE_CFTR_CAUSES_CYSTIC_FIBROSIS	REACTOME_DEFECTIVE_CFTR_CAUSES_CYSTIC_FIBROSIS	61	-0.518059	-2.2984	0.00283286	0.0221911	0.0144791	5990	tags=48%, list=17%, signal=40%	UBB/PSMB2/DERL1/PSMA1/PSMA3/PSMB4/DERL2/PSME1/PSMD8/PSMB10/PSMB9/PSMA4/PSMA5/PSMA7/RPS27A/PSMC3/PSMC4/PSMB8/PSMB7/PSME2/PSMD13/PSMC5/DERL3/PSMB1/SEM1/UBA52/PSMA2/PSMB6/PSMB3
WP_FOLATE_METABOLISM	WP_FOLATE_METABOLISM	70	-0.50305	-2.28767	0.00289855	0.0221911	0.0144791	3350	tags=30%, list=9%, signal=27%	FOLR3/ALB/SHMT1/F2/IFNG/FGA/GPX4/SOD1/FGG/FGB/FOLR2/INS/GPX1/GPX3/SAA4/APOA1/HBA1/CRP/GPX2/SAA2/SAA1
REACTOME_ANTIGEN_PROCESSING_CROSS_PRESENTATION	REACTOME_ANTIGEN_PROCESSING_CROSS_PRESENTATION	99	-0.476168	-2.28584	0.00325733	0.0221911	0.0144791	6120	tags=42%, list=17%, signal=35%	FCGR1B/NCF2/UBB/PSMB2/HLA-C/PSMA1/PSMA3/PSMB4/PSME1/FCGR1A/PSMD8/PSMB10/PSMB9/PSMA4/PSMA5/PSMA7/CALR/RPS27A/MRC1/PSMC3/PSMC4/SEC61B/PSMB8/PSMB7/PSME2/PSMD13/CD14/PSMC5/HLA-B/HLA-A/NCF4/HLA-G/HLA-F/PSMB1/SEM1/UBA52/PSMA2/SEC61G/VAMP8/PSMB6/PSMB3/LY96
REACTOME_BINDING_AND_UPTAKE_OF_LIGANDS_BY_SCAVENGER_RECEPTORS	REACTOME_BINDING_AND_UPTAKE_OF_LIGANDS_BY_SCAVENGER_RECEPTORS	98	-0.475842	-2.28114	0.00324675	0.0221911	0.0144791	4145	tags=36%, list=12%, signal=32%	IGKV3-11/STAB1/IGHA2/FTH1/IGKV3-20/HSP90B1/ALB/IGLC3/CALR/IGKV1-17/IGLV3-25/IGHA1/COLEC11/IGKV1-39/IGKV1D-39/IGLV3-1/IGKV2D-30/HPX/HPR/IGHV1-69/IGKV2D-40/IGKV1D-33/AMBP/IGLV2-14/SCGB3A2/MARCO/HBA2/IGLV6-57/APOE/FTL/APOA1/HP/IGKV4-1/HBA1/SAA1
REACTOME_DOWNSTREAM_SIGNALING_EVENTS_OF_B_CELL_RECEPTOR_BCR_	REACTOME_DOWNSTREAM_SIGNALING_EVENTS_OF_B_CELL_RECEPTOR_BCR_	81	-0.48829	-2.26932	0.00298507	0.0221911	0.0144791	4846	tags=37%, list=14%, signal=32%	FKBP1A/SKP1/NFKBIE/PSMA1/PSMA3/PSMB4/PSME1/PSMD8/PSMB10/PSMB9/PSMA4/PSMA5/PSMA7/PPIA/RPS27A/PSMC3/PSMC4/PSMB8/PSMB7/PSME2/NFKBIB/PSMD13/PSMC5/PSMB1/SEM1/UBA52/PSMA2/PSMB6/PSMB3/HRAS
REACTOME_VISUAL_PHOTOTRANSDUCTION	REACTOME_VISUAL_PHOTOTRANSDUCTION	99	-0.466452	-2.2392	0.00325733	0.0221911	0.0144791	4934	tags=29%, list=14%, signal=25%	AKR1C3/SDC1/SAG/OPN1LW/RHO/DHRS3/LRP2/AKR1C1/PDE6B/RGS9/PDE6G/APOM/RBP4/AKR1C4/DHRS9/APOC2/GUCY2F/RDH12/RDH16/APOC3/GUCY2D/APOE/TTR/APOA2/AKR1B10/APOA1/AWAT2/PNLIP/CLPS
REACTOME_CHYLOMICRON_REMODELING	REACTOME_CHYLOMICRON_REMODELING	10	-0.851118	-2.23269	0.00206186	0.0221911	0.0144791	929	tags=50%, list=3%, signal=49%	APOC2/APOC3/APOE/APOA2/APOA1
REACTOME_TNFR2_NON_CANONICAL_NF_KB_PATHWAY	REACTOME_TNFR2_NON_CANONICAL_NF_KB_PATHWAY	100	-0.462441	-2.22602	0.00325733	0.0221911	0.0144791	6183	tags=41%, list=17%, signal=34%	FASLG/UBB/PSMB2/NFKB2/RELB/TNFSF14/SKP1/PSMA1/PSMA3/PSMB4/PSME1/TNFRSF14/PSMD8/PSMB10/PSMB9/TNFRSF8/TNFSF12/PSMA4/PSMA5/LTA/PSMA7/RPS27A/PSMC3/PSMC4/PSMB8/UBE2M/PSMB7/CD70/PSME2/PSMD13/PSMC5/TNFRSF4/CD27/PSMB1/SEM1/UBA52/PSMA2/TNFRSF13B/PSMB6/PSMB3/TNFRSF18
REACTOME_OLFACTORY_SIGNALING_PATHWAY	REACTOME_OLFACTORY_SIGNALING_PATHWAY	354	-0.373929	-2.22326	0.00578035	0.0302606	0.0197442	14330	tags=71%, list=40%, signal=43%	OR2A25/OR4A47/OR10D3/OR10A4/OR2A5/OR2A2/OR7E24/OR10A3/OR1G1/OR6B2/OR2T10/OR5AU1/OR2T34/OR13G1/OR5K4/OR1I1/OR2B3/OR7D2/OR5A1/OR2A12/OR10H5/OR6C68/OR4F21/OR52H1/OR52L1/OR1K1/OR52K1/OR5AN1/OR14K1/OR2L2/OR51I2/OR6C76/OR2AK2/RTP4/OR13D1/OR52B6/OR11H4/OR4E2/OR2J3/OR5AP2/OR1L3/OR4D11/OR1S2/OR4A16/OR6C74/OR4C13/OR52A5/OR6C75/OR2T2/OR2B11/OR4N2/OR9Q1/OR7C2/OR4D1/OR2L5/OR4L1/OR4D2/OR4C12/OR8D2/OR5AC2/OR7G1…
REACTOME_INITIAL_TRIGGERING_OF_COMPLEMENT	REACTOME_INITIAL_TRIGGERING_OF_COMPLEMENT	79	-0.481698	-2.21928	0.00302115	0.0221911	0.0144791	3814	tags=37%, list=11%, signal=33%	IGHG4/IGKV3-20/C3/FCN1/IGLC3/IGHG2/C2/IGKV1-17/IGLV3-25/C1QB/COLEC11/IGKV1-39/IGKV1D-39/IGLV3-1/CFB/IGKV2D-30/C1R/GZMM/IGHV1-69/IGKV2D-40/IGKV1D-33/MASP2/IGLV2-14/C1QA/IGHG1/IGLV6-57/CFD/IGKV4-1/CRP
WP_BIOMARKERS_FOR_UREA_CYCLE_DISORDERS	WP_BIOMARKERS_FOR_UREA_CYCLE_DISORDERS	12	-0.774929	-2.19132	0.00205339	0.0221911	0.0144791	3467	tags=67%, list=10%, signal=60%	GLS2/F10/ASL/GPT/ASS1/GAMT/ARG1/GOT1
REACTOME_REGULATION_OF_PTEN_STABILITY_AND_ACTIVITY	REACTOME_REGULATION_OF_PTEN_STABILITY_AND_ACTIVITY	69	-0.47709	-2.18375	0.00280899	0.0221911	0.0144791	4780	tags=39%, list=13%, signal=34%	UBB/PSMB2/PSMA1/PSMA3/PSMB4/PSME1/PSMD8/PSMB10/PSMB9/PSMA4/PSMA5/PSMA7/RPS27A/PSMC3/PSMC4/PSMB8/PSMB7/PSME2/PSMD13/PSMC5/CSNK2B/PSMB1/SEM1/UBA52/PSMA2/PSMB6/PSMB3
BIOCARTA_PROTEASOME_PATHWAY	BIOCARTA_PROTEASOME_PATHWAY	19	-0.679585	-2.17656	0.00230415	0.0221911	0.0144791	5986	tags=63%, list=17%, signal=53%	PSMB2/PSMA1/PSMA3/PSMB4/PSMA4/PSMA5/PSMA7/PSMB7/PSMB1/PSMA2/PSMB6/PSMB3
REACTOME_DEGRADATION_OF_AXIN	REACTOME_DEGRADATION_OF_AXIN	55	-0.500903	-2.17624	0.00268097	0.0221911	0.0144791	5990	tags=47%, list=17%, signal=39%	UBB/PSMB2/PSMA1/PSMA3/PSMB4/PSME1/PSMD8/PSMB10/PSMB9/PSMA4/PSMA5/PSMA7/RPS27A/PSMC3/PSMC4/PSMB8/PSMB7/PSME2/PSMD13/PSMC5/PSMB1/SEM1/UBA52/PSMA2/PSMB6/PSMB3
REACTOME_SCAVENGING_OF_HEME_FROM_PLASMA	REACTOME_SCAVENGING_OF_HEME_FROM_PLASMA	69	-0.473517	-2.1674	0.00280899	0.0221911	0.0144791	3607	tags=35%, list=10%, signal=31%	IGHA2/IGKV3-20/ALB/IGLC3/IGKV1-17/IGLV3-25/IGHA1/IGKV1-39/IGKV1D-39/IGLV3-1/IGKV2D-30/HPX/HPR/IGHV1-69/IGKV2D-40/IGKV1D-33/AMBP/IGLV2-14/HBA2/IGLV6-57/APOA1/HP/IGKV4-1/HBA1
REACTOME_HEDGEHOG_LIGAND_BIOGENESIS	REACTOME_HEDGEHOG_LIGAND_BIOGENESIS	65	-0.479997	-2.1665	0.00276243	0.0221911	0.0144791	4780	tags=42%, list=13%, signal=36%	PSMA1/P4HB/PSMA3/PSMB4/DERL2/PSME1/PSMD8/PSMB10/PSMB9/PSMA4/PSMA5/PSMA7/RPS27A/PSMC3/PSMC4/PSMB8/PSMB7/PSME2/PSMD13/PSMC5/DISP2/PSMB1/SEM1/UBA52/PSMA2/PSMB6/PSMB3
REACTOME_PYRIMIDINE_CATABOLISM	REACTOME_PYRIMIDINE_CATABOLISM	12	-0.765891	-2.16576	0.00205339	0.0221911	0.0144791	3836	tags=50%, list=11%, signal=45%	DPYS/UPP1/AGXT2/NT5C/UPP2/TYMP
REACTOME_CHYLOMICRON_ASSEMBLY	REACTOME_CHYLOMICRON_ASSEMBLY	10	-0.820358	-2.15199	0.00206186	0.0221911	0.0144791	929	tags=60%, list=3%, signal=58%	P4HB/APOC2/APOC3/APOE/APOA2/APOA1
REACTOME_ORC1_REMOVAL_FROM_CHROMATIN	REACTOME_ORC1_REMOVAL_FROM_CHROMATIN	71	-0.47184	-2.15177	0.00287356	0.0221911	0.0144791	4814	tags=38%, list=13%, signal=33%	SKP1/PSMA1/CCNA1/PSMA3/PSMB4/RBX1/PSME1/PSMD8/PSMB10/PSMB9/PSMA4/PSMA5/PSMA7/RPS27A/PSMC3/PSMC4/PSMB8/PSMB7/PSME2/PSMD13/PSMC5/PSMB1/SEM1/UBA52/PSMA2/PSMB6/PSMB3
REACTOME_ASSEMBLY_OF_THE_PRE_REPLICATIVE_COMPLEX	REACTOME_ASSEMBLY_OF_THE_PRE_REPLICATIVE_COMPLEX	68	-0.471503	-2.1512	0.00276243	0.0221911	0.0144791	5990	tags=38%, list=17%, signal=32%	UBB/PSMB2/PSMA1/PSMA3/PSMB4/PSME1/PSMD8/PSMB10/PSMB9/PSMA4/PSMA5/PSMA7/RPS27A/PSMC3/PSMC4/PSMB8/PSMB7/PSME2/PSMD13/PSMC5/PSMB1/SEM1/UBA52/PSMA2/PSMB6/PSMB3
KEGG_COMPLEMENT_AND_COAGULATION_CASCADES	KEGG_COMPLEMENT_AND_COAGULATION_CASCADES	69	-0.469147	-2.14739	0.00280899	0.0221911	0.0144791	6101	tags=41%, list=17%, signal=34%	PROC/C1S/C1QC/CFH/SERPINC1/KNG1/SERPING1/C8B/C3/A2M/C2/SERPINF2/F9/C4BPB/F2/F10/C1QB/FGA/CFB/C1R/FGG/FGB/SERPINA1/MASP2/C1QA/CFD/C8G/C9
REACTOME_SWITCHING_OF_ORIGINS_TO_A_POST_REPLICATIVE_STATE	REACTOME_SWITCHING_OF_ORIGINS_TO_A_POST_REPLICATIVE_STATE	91	-0.448902	-2.14441	0.00293255	0.0221911	0.0144791	4878	tags=33%, list=14%, signal=29%	ANAPC15/SKP1/PSMA1/CCNA1/PSMA3/PSMB4/RBX1/PSME1/PSMD8/PSMB10/PSMB9/PSMA4/PSMA5/PSMA7/RPS27A/PSMC3/PSMC4/PSMB8/PSMB7/PSME2/PSMD13/PSMC5/PSMB1/UBE2S/SEM1/UBA52/PSMA2/ANAPC11/PSMB6/PSMB3
REACTOME_FCERI_MEDIATED_NF_KB_ACTIVATION	REACTOME_FCERI_MEDIATED_NF_KB_ACTIVATION	136	-0.419033	-2.14014	0.00362319	0.0224959	0.014678	4862	tags=32%, list=14%, signal=27%	IGKV3-11/SKP1/PSMA1/PSMA3/PSMB4/PSME1/PSMD8/PSMB10/PSMB9/PSMA4/PSMA5/PSMA7/IGKV3-20/IGLC3/IGKV1-17/IGLV3-25/RPS27A/CDC34/PSMC3/PSMC4/PSMB8/PSMB7/RASGRP2/PSME2/PSMD13/PSMC5/IGKV1-39/IGKV1D-39/IGLV3-1/IGKV2D-30/PSMB1/SEM1/UBA52/IGHV1-69/PSMA2/IGKV2D-40/IGKV1D-33/PSMB6/IGLV2-14/IGLV6-57/PSMB3/IGHE/IGKV4-1
REACTOME_APC_C_MEDIATED_DEGRADATION_OF_CELL_CYCLE_PROTEINS	REACTOME_APC_C_MEDIATED_DEGRADATION_OF_CELL_CYCLE_PROTEINS	88	-0.444393	-2.1069	0.00292398	0.0221911	0.0144791	4878	tags=34%, list=14%, signal=30%	ANAPC15/SKP1/PSMA1/CCNA1/PSMA3/PSMB4/PSME1/PSMD8/PSMB10/PSMB9/PSMA4/PSMA5/PSMA7/RPS27A/PSMC3/PSMC4/PSMB8/PTTG1/PSMB7/PSME2/PSMD13/PSMC5/PSMB1/UBE2S/SEM1/UBA52/PSMA2/ANAPC11/PSMB6/PSMB3
REACTOME_PLASMA_LIPOPROTEIN_ASSEMBLY	REACTOME_PLASMA_LIPOPROTEIN_ASSEMBLY	19	-0.654939	-2.09762	0.00230415	0.0221911	0.0144791	929	tags=42%, list=3%, signal=41%	P4HB/A2M/APOC2/APOC3/APOE/APOA2/APOA1/APOC1
WP_HUMAN_COMPLEMENT_SYSTEM	WP_HUMAN_COMPLEMENT_SYSTEM	97	-0.439794	-2.09383	0.00328947	0.0221911	0.0144791	5991	tags=37%, list=17%, signal=31%	WAS/C1S/ELANE/C1QBP/CFH/CFP/ARRB2/SERPING1/C3/ALB/FCN1/LRP2/CALR/C2/F10/APCS/CFHR2/FGA/CFB/C1R/VTN/TXN/FGG/FGB/C5AR2/CD19/MASP2/FCER2/SFTPA1/RPS19/ADIPOQ/FKBP2/CFD/APOA1/CRP/C9
REACTOME_CELLULAR_RESPONSE_TO_HYPOXIA	REACTOME_CELLULAR_RESPONSE_TO_HYPOXIA	75	-0.457205	-2.08888	0.00298507	0.0221911	0.0144791	5990	tags=43%, list=17%, signal=36%	UBB/PSMB2/EPO/PSMA1/HIGD1A/PSMA3/PSMB4/RBX1/PSME1/PSMD8/PSMB10/PSMB9/PSMA4/PSMA5/PSMA7/RPS27A/PSMC3/PSMC4/PSMB8/PSMB7/PSME2/PSMD13/PSMC5/PSMB1/SEM1/UBA52/ELOC/PSMA2/PSMB6/EGLN2/PSMB3/ELOB
REACTOME_REGULATION_OF_RAS_BY_GAPS	REACTOME_REGULATION_OF_RAS_BY_GAPS	68	-0.457546	-2.08751	0.00276243	0.0221911	0.0144791	4780	tags=40%, list=13%, signal=34%	PSMA1/PSMA3/PSMB4/RBX1/PSME1/PSMD8/PSMB10/PSMB9/PSMA4/PSMA5/RASAL3/PSMA7/RPS27A/PSMC3/PSMC4/PSMB8/PSMB7/PSME2/PSMD13/PSMC5/PSMB1/SEM1/UBA52/PSMA2/PSMB6/PSMB3/HRAS
WP_VITAMIN_B12_METABOLISM	WP_VITAMIN_B12_METABOLISM	51	-0.490934	-2.08398	0.00273224	0.0221911	0.0144791	3342	tags=29%, list=9%, signal=27%	ALB/LRP2/F2/IFNG/SOD1/MMAB/CCL5/INS/APOE/SAA4/APOA1/HBA1/CRP/SAA2/SAA1
WP_COMPLEMENT_AND_COAGULATION_CASCADES	WP_COMPLEMENT_AND_COAGULATION_CASCADES	58	-0.470626	-2.04779	0.002849	0.0221911	0.0144791	6101	tags=40%, list=17%, signal=33%	PROC/C1S/C1QC/CFH/SERPINC1/KNG1/SERPING1/C3/C2/SERPINF2/F9/F2/F10/C1QB/CFB/C1R/FGB/SERPINA1/MASP2/C1QA/CFD/C8G/C9
KEGG_CARDIAC_MUSCLE_CONTRACTION	KEGG_CARDIAC_MUSCLE_CONTRACTION	74	-0.44992	-2.04451	0.00298507	0.0221911	0.0144791	2833	tags=36%, list=8%, signal=34%	UQCRFS1/MYH6/UQCRC1/TPM2/MYL3/COX5A/UQCR10/COX8A/FXYD2/COX7A2/COX6A2/COX7C/TNNI3/COX6A1/COX7B/COX5B/CACNG7/CYC1/COX4I1/UQCRB/UQCR11/UQCRQ/COX4I2/CACNG2/COX6B1/COX6C/COX7A1
WP_COPPER_HOMEOSTASIS	WP_COPPER_HOMEOSTASIS	53	-0.477844	-2.04419	0.00278552	0.0221911	0.0144791	2712	tags=26%, list=8%, signal=24%	COMMD1/CCS/COX17/MT1F/MT4/SOD1/MT3/ATOX1/MT1X/MT2A/MT1A/MT1E/MT1L/MT1B
REACTOME_CREATION_OF_C4_AND_C2_ACTIVATORS	REACTOME_CREATION_OF_C4_AND_C2_ACTIVATORS	71	-0.446067	-2.03424	0.00287356	0.0221911	0.0144791	3814	tags=34%, list=11%, signal=30%	IGHG4/IGKV3-20/FCN1/IGLC3/IGHG2/IGKV1-17/IGLV3-25/C1QB/COLEC11/IGKV1-39/IGKV1D-39/IGLV3-1/IGKV2D-30/C1R/IGHV1-69/IGKV2D-40/IGKV1D-33/MASP2/IGLV2-14/C1QA/IGHG1/IGLV6-57/IGKV4-1/CRP
BIOCARTA_COMP_PATHWAY	BIOCARTA_COMP_PATHWAY	19	-0.634914	-2.03348	0.00230415	0.0221911	0.0144791	5985	tags=58%, list=17%, signal=48%	C1S/C1QC/C3/C2/C1QB/CFB/C1R/MASP2/C1QA/CFD/C9
REACTOME_PROTEIN_LOCALIZATION	REACTOME_PROTEIN_LOCALIZATION	163	-0.381054	-2.01291	0.00403226	0.0242139	0.0157989	17217	tags=63%, list=48%, signal=33%	PEX2/OTC/IDE/VAPA/FXN/PMPCB/ACAA1/DNAJC19/BAAT/PEX7/PEX14/SLC25A6/VAMP2/MLYCD/TIMM17A/PEX3/DDO/ACOT2/SLC25A4/HAO2/HSPD1/ACOX2/TYSND1/ECI2/UBE2D2/OTOF/UBE2J2/HMOX1/NUDT19/MPV17/PXMP4/SGTA/HAO1/HSPA9/EMD/UBL4A/TOMM5/GET3/COX19/ACOX3/HACL1/TIMM44/CAMLG/CYB5A/CHCHD4/TIMM23/CMC4/GSTK1/ATP5F1B/TOMM22/GRPEL1/PHYH/TIMM8A/TAZ/PIPOX/TIMM22/DECR2/TIMM9/COQ2/ATP5F1A/VDAC1/PAOX/PAM16/COA6/UBB/CMC2/STX5/ECH1/D…
BIOCARTA_AHSP_PATHWAY	BIOCARTA_AHSP_PATHWAY	13	-0.68831	-2.01004	0.00210526	0.0221911	0.0144791	5901	tags=62%, list=16%, signal=51%	HBB/UROS/HMBS/UROD/GATA1/HBA2/HBA1/AHSP
WP_GENE_REGULATORY_NETWORK_MODELLING_SOMITOGENESIS	WP_GENE_REGULATORY_NETWORK_MODELLING_SOMITOGENESIS	11	-0.733257	-2.00664	0.00203666	0.0221911	0.0144791	797	tags=27%, list=2%, signal=27%	FGF8/RIPPLY2/WNT3A
WP_METABOLIC_PATHWAY_OF_LDL_HDL_AND_TG_INCLUDING_DISEASES	WP_METABOLIC_PATHWAY_OF_LDL_HDL_AND_TG_INCLUDING_DISEASES	16	-0.653049	-1.99843	0.00215983	0.0221911	0.0144791	1685	tags=31%, list=5%, signal=30%	LCAT/CETP/APOE/APOA2/APOA1
KEGG_ALLOGRAFT_REJECTION	KEGG_ALLOGRAFT_REJECTION	35	-0.512277	-1.99511	0.00246914	0.0221911	0.0144791	7231	tags=49%, list=20%, signal=39%	IL4/FASLG/HLA-DQA1/HLA-DMA/PRF1/HLA-DOB/HLA-C/IL12B/HLA-DRB1/HLA-DQB1/HLA-DRB5/IFNG/HLA-B/GZMB/HLA-A/HLA-G/HLA-F
REACTOME_ABC_TRANSPORTER_DISORDERS	REACTOME_ABC_TRANSPORTER_DISORDERS	77	-0.433125	-1.99359	0.00296736	0.0221911	0.0144791	5990	tags=40%, list=17%, signal=34%	UBB/PSMB2/ABCC8/DERL1/PSMA1/PSMA3/PSMB4/DERL2/PSME1/PSMD8/PSMB10/PSMB9/PSMA4/PSMA5/PSMA7/RPS27A/PSMC3/PSMC4/PSMB8/PSMB7/PSME2/PSMD13/PSMC5/DERL3/PSMB1/SEM1/UBA52/PSMA2/PSMB6/PSMB3/APOA1
REACTOME_TCR_SIGNALING	REACTOME_TCR_SIGNALING	122	-0.398467	-1.98769	0.00350877	0.0221911	0.0144791	6114	tags=30%, list=17%, signal=25%	HLA-DQA1/WAS/UBB/PSMB2/SKP1/PSMA1/PSMA3/PSMB4/CD3E/PSME1/PSMD8/PSMB10/PSMB9/PSMA4/PSMA5/ZAP70/PSMA7/HLA-DRB1/HLA-DQB1/RPS27A/CDC34/PSMC3/PSMC4/PSMB8/HLA-DRB5/PSMB7/PSME2/PSMD13/PSMC5/CD3D/PSMB1/SEM1/UBA52/PSMA2/PSMB6/PSMB3/PIK3R2
REACTOME_METABOLISM_OF_VITAMINS_AND_COFACTORS	REACTOME_METABOLISM_OF_VITAMINS_AND_COFACTORS	189	-0.36698	-1.98549	0.00420168	0.0246706	0.0160969	4934	tags=23%, list=14%, signal=20%	AKR1C3/PTS/CBLIF/SDC1/QPRT/PC/PARP10/COQ3/SPR/CTRC/LRP2/AKR1C1/CTRB1/SHMT1/CTRB2/VNN2/GCHFR/PPCDC/NMRK2/SLC52A2/NAXE/PCCB/VKORC1/APOM/RBP4/AKR1C4/MMAB/FOLR2/CD320/APOC2/GSTO1/APOC3/ACP5/NAPRT/APOE/TTR/APOA2/AKR1B10/APOA1/NNMT/PRSS1/PNLIP/CLPS
REACTOME_PHENYLALANINE_AND_TYROSINE_METABOLISM	REACTOME_PHENYLALANINE_AND_TYROSINE_METABOLISM	11	-0.72526	-1.98476	0.00203666	0.0221911	0.0144791	7135	tags=73%, list=20%, signal=58%	QDPR/PCBD1/TAT/HGD/HPD/GSTZ1/FAH/ASRGL1
REACTOME_PLASMA_LIPOPROTEIN_ASSEMBLY_REMODELING_AND_CLEARANCE	REACTOME_PLASMA_LIPOPROTEIN_ASSEMBLY_REMODELING_AND_CLEARANCE	71	-0.434948	-1.98353	0.00287356	0.0221911	0.0144791	5234	tags=31%, list=15%, signal=27%	FURIN/P4HB/CLTA/CREB3L3/ANGPTL8/ALB/NPC2/A2M/ANGPTL4/LSR/LPA/LCAT/CETP/AP2S1/PLTP/APOC2/APOF/APOC3/APOE/APOA2/APOA1/APOC1
REACTOME_REGULATION_OF_RUNX2_EXPRESSION_AND_ACTIVITY	REACTOME_REGULATION_OF_RUNX2_EXPRESSION_AND_ACTIVITY	73	-0.436553	-1.98276	0.00299401	0.0221911	0.0144791	4814	tags=36%, list=13%, signal=31%	SKP1/PSMA1/PSMA3/PSMB4/RBX1/PSME1/PSMD8/PSMB10/PSMB9/PSMA4/PSMA5/PSMA7/RPS27A/PSMC3/PSMC4/PSMB8/PSMB7/PSME2/PSMD13/PSMC5/PSMB1/SEM1/UBA52/PSMA2/PSMB6/PSMB3
REACTOME_SIGNALING_BY_THE_B_CELL_RECEPTOR_BCR_	REACTOME_SIGNALING_BY_THE_B_CELL_RECEPTOR_BCR_	166	-0.373878	-1.98038	0.00390625	0.0236825	0.0154522	4862	tags=30%, list=14%, signal=26%	IGKV3-11/FKBP1A/SKP1/NFKBIE/PSMA1/PSMA3/PSMB4/PSME1/PSMD8/PSMB10/PSMB9/PSMA4/PSMA5/PSMA7/IGKV3-20/PPIA/IGLC3/IGKV1-17/IGLV3-25/RPS27A/PSMC3/PSMC4/PSMB8/PSMB7/PSME2/NFKBIB/PSMD13/PSMC5/IGKV1-39/IGKV1D-39/IGLV3-1/IGKV2D-30/PSMB1/SEM1/UBA52/CD79B/IGHV1-69/PSMA2/IGKV2D-40/CD19/IGKV1D-33/PSMB6/IGLV2-14/IGHM/IGHD/IGLV6-57/PSMB3/HRAS/IGKV4-1
REACTOME_REGULATION_OF_TLR_BY_ENDOGENOUS_LIGAND	REACTOME_REGULATION_OF_TLR_BY_ENDOGENOUS_LIGAND	19	-0.617791	-1.97864	0.00230415	0.0221911	0.0144791	3288	tags=47%, list=9%, signal=43%	S100A8/CD14/FGA/FGG/FGB/SFTPA1/LBP/LY96/S100A9
KEGG_AUTOIMMUNE_THYROID_DISEASE	KEGG_AUTOIMMUNE_THYROID_DISEASE	48	-0.471195	-1.97849	0.0026738	0.0221911	0.0144791	7649	tags=50%, list=21%, signal=39%	IFNA14/IFNA13/IL4/IFNA2/IFNA17/IFNA10/IFNA16/FASLG/HLA-DQA1/HLA-DMA/PRF1/HLA-DOB/HLA-C/TPO/HLA-DRB1/HLA-DQB1/CTLA4/HLA-DRB5/HLA-B/GZMB/HLA-A/HLA-G/HLA-F/CGA
WP_UREA_CYCLE_AND_ASSOCIATED_PATHWAYS	WP_UREA_CYCLE_AND_ASSOCIATED_PATHWAYS	21	-0.588804	-1.97093	0.00224719	0.0221911	0.0144791	4901	tags=48%, list=14%, signal=41%	MDH1/ALDH4A1/MDH2/GLS2/FH/ASL/GPT/ASS1/ARG1/GOT1
REACTOME_MRNA_SPLICING_MINOR_PATHWAY	REACTOME_MRNA_SPLICING_MINOR_PATHWAY	52	-0.46022	-1.97018	0.00543478	0.0292545	0.0190877	8163	tags=40%, list=23%, signal=31%	PRPF6/SF3B6/SNU13/LSM2/SNRPB/SNRPD3/POLR2E/SNRPD1/POLR2H/POLR2G/SNRPE/SNRNP25/SNRPF/POLR2K/SNRNP35/TXNL4A/POLR2J/SF3B5/POLR2I/POLR2L/SNRPD2
REACTOME_SIGNALING_BY_NOTCH4	REACTOME_SIGNALING_BY_NOTCH4	82	-0.41832	-1.95532	0.00294985	0.0221911	0.0144791	4814	tags=34%, list=13%, signal=30%	SKP1/PSMA1/PSMA3/PSMB4/RBX1/PSME1/PSMD8/PSMB10/PSMB9/PSMA4/PSMA5/PSMA7/RPS27A/PSMC3/PSMC4/PSMB8/PSMB7/PSME2/PSMD13/PSMC5/HES5/PSMB1/SEM1/UBA52/PSMA2/PSMB6/PSENEN/PSMB3
REACTOME_UCH_PROTEINASES	REACTOME_UCH_PROTEINASES	101	-0.40404	-1.95181	0.00322581	0.0221911	0.0144791	4780	tags=33%, list=13%, signal=28%	PSMA1/PSMA3/PSMB4/PSME1/PSMD8/PSMB10/PSMB9/ADRM1/PSMA4/PSMA5/PSMA7/NEDD8/RPS27A/PSMC3/H2AC19/PSMC4/UCHL3/INO80B/PSMB8/PSMB7/H2AC14/TFPT/PSME2/PSMD13/PSMC5/PSMB1/SEM1/UBA52/PSMA2/H2AC20/PSMB6/PSMB3/UCHL1
REACTOME_METABOLISM_OF_NUCLEOTIDES	REACTOME_METABOLISM_OF_NUCLEOTIDES	99	-0.40614	-1.94967	0.00325733	0.0221911	0.0144791	5966	tags=30%, list=17%, signal=25%	ADA/LHPP/NME2/DNPH1/DCTPP1/NUDT13/IMPDH2/DGUOK/GDA/DPYS/NUDT18/NME4/UPP1/AGXT2/ITPA/NME3/CDA/NT5C/DHODH/ENTPD8/TXN/GLRX/UPP2/NUDT1/GUK1/TYMP/APRT/AK1/GPX1/NME1
REACTOME_INTERFERON_ALPHA_BETA_SIGNALING	REACTOME_INTERFERON_ALPHA_BETA_SIGNALING	69	-0.425014	-1.94539	0.00280899	0.0221911	0.0144791	7649	tags=36%, list=21%, signal=29%	IFNA14/IFNA13/OASL/IFNA2/IFNA17/IFNA10/IFNA16/HLA-C/SOCS1/IFITM1/ISG20/PSMB8/HLA-B/IRF3/HLA-A/HLA-G/IRF7/HLA-F/IFI35/ISG15/IFITM3/IFITM2/BST2/IFI6/IFI27
REACTOME_ASSEMBLY_OF_THE_HIV_VIRION	REACTOME_ASSEMBLY_OF_THE_HIV_VIRION	16	-0.635531	-1.94482	0.00215983	0.0221911	0.0144791	5990	tags=44%, list=17%, signal=36%	UBB/FURIN/MVB12A/PPIA/RPS27A/UBA52/VPS28
REACTOME_ASYMMETRIC_LOCALIZATION_OF_PCP_PROTEINS	REACTOME_ASYMMETRIC_LOCALIZATION_OF_PCP_PROTEINS	64	-0.43447	-1.94373	0.0027933	0.0221911	0.0144791	4780	tags=39%, list=13%, signal=34%	PSMA1/PSMA3/PSMB4/PSME1/PSMD8/PSMB10/PSMB9/PSMA4/PSMA5/PSMA7/RPS27A/PSMC3/PSMC4/PSMB8/PSMB7/PSME2/PSMD13/PSMC5/PARD6A/PSMB1/SEM1/UBA52/PSMA2/PSMB6/PSMB3
WP_GLUTATHIONE_METABOLISM	WP_GLUTATHIONE_METABOLISM	22	-0.566711	-1.92462	0.00228833	0.0221911	0.0144791	1544	tags=27%, list=4%, signal=26%	GPX4/GSTA1/GSTA5/GPX1/GPX3/GPX2
PID_HNF3A_PATHWAY	PID_HNF3A_PATHWAY	43	-0.470251	-1.92037	0.00257732	0.0221911	0.0144791	3420	tags=30%, list=10%, signal=27%	NDUFV3/CEBPB/C4BPB/VTN/SCGB1A1/SOD1/ATP5PF/GCG/SERPINA1/INS/SFTPA1/FOXA3/KLK3
WP_BIOMARKERS_FOR_PYRIMIDINE_METABOLISM_DISORDERS	WP_BIOMARKERS_FOR_PYRIMIDINE_METABOLISM_DISORDERS	15	-0.639035	-1.91862	0.00215517	0.0221911	0.0144791	3836	tags=33%, list=11%, signal=30%	DPYS/PUS1/NT5C/DHODH/TYMP
REACTOME_GAMMA_CARBOXYLATION_TRANSPORT_AND_AMINO_TERMINAL_CLEAVAGE_OF_PROTEINS	REACTOME_GAMMA_CARBOXYLATION_TRANSPORT_AND_AMINO_TERMINAL_CLEAVAGE_OF_PROTEINS	11	-0.696351	-1.90564	0.00610998	0.0313136	0.0204313	6101	tags=64%, list=17%, signal=53%	PROC/FURIN/PROZ/GAS6/F9/F2/F10
REACTOME_HOST_INTERACTIONS_OF_HIV_FACTORS	REACTOME_HOST_INTERACTIONS_OF_HIV_FACTORS	131	-0.371722	-1.90139	0.00348432	0.0221911	0.0144791	4814	tags=26%, list=13%, signal=23%	SKP1/PSMA1/PSMA3/PSMB4/RBX1/PSME1/PSMD8/PSMB10/PSMB9/PSMA4/PSMA5/PSMA7/PPIA/RPS27A/PSMC3/PSMC4/BANF1/PSMB8/PSMB7/PSME2/PSMD13/PSMC5/CD8B/HLA-A/PSMB1/SEM1/UBA52/ELOC/PSMA2/PSMB6/AP2S1/PSMB3/ELOB/AP1M2
KEGG_GRAFT_VERSUS_HOST_DISEASE	KEGG_GRAFT_VERSUS_HOST_DISEASE	37	-0.482903	-1.90134	0.00255102	0.0221911	0.0144791	6183	tags=41%, list=17%, signal=34%	FASLG/HLA-DQA1/HLA-DMA/PRF1/HLA-DOB/HLA-C/HLA-DRB1/HLA-DQB1/HLA-DRB5/IFNG/HLA-B/GZMB/HLA-A/HLA-G/HLA-F
KEGG_OLFACTORY_TRANSDUCTION	KEGG_OLFACTORY_TRANSDUCTION	350	-0.319809	-1.89497	0.00588235	0.0303432	0.0197981	13821	tags=67%, list=39%, signal=41%	OR1G1/OR6B2/OR2T10/OR5AU1/OR2T34/OR13G1/OR1I1/OR2B3/OR7D2/CALM1/PRKACG/OR5A1/OR2A12/OR10H5/OR6C68/OR52H1/CALML6/OR52L1/OR1K1/OR52K1/OR5AN1/OR2L2/OR51I2/OR6C76/OR2AK2/OR13D1/OR52B6/OR11H4/OR4E2/OR2J3/OR5AP2/OR1L3/OR4D11/OR1S2/OR4A16/OR6C74/OR4C13/OR52A5/OR6C75/OR2T2/OR2B11/OR4N2/OR9Q1/OR7C2/OR4D1/OR4L1/OR4D2/OR4C12/OR8D2/OR5AC2/OR7G1/OR5D18/OR52I2/OR2W3/OR2T8/OR13F1/OR6C3/OR10H4/OR10V1/OR6K2/OR1M1…
KEGG_GLUTATHIONE_METABOLISM	KEGG_GLUTATHIONE_METABOLISM	49	-0.451832	-1.89129	0.00271003	0.0221911	0.0144791	5425	tags=35%, list=15%, signal=29%	GSS/MGST3/GGT1/GGCT/PGD/MGST2/MGST1/GSTZ1/SRM/GPX4/GSTA1/GSTA5/GPX5/GSTO1/GPX1/GPX3/GPX2
REACTOME_CYCLIN_A_CDK2_ASSOCIATED_EVENTS_AT_S_PHASE_ENTRY	REACTOME_CYCLIN_A_CDK2_ASSOCIATED_EVENTS_AT_S_PHASE_ENTRY	85	-0.400023	-1.88093	0.00298507	0.0221911	0.0144791	4814	tags=31%, list=13%, signal=27%	SKP1/PSMA1/CCNA1/PSMA3/PSMB4/PSME1/PSMD8/PSMB10/PSMB9/PSMA4/PSMA5/PSMA7/RPS27A/PSMC3/PSMC4/PSMB8/PSMB7/PSME2/PSMD13/PSMC5/PSMB1/SEM1/UBA52/PSMA2/PSMB6/PSMB3
BIOCARTA_MHC_PATHWAY	BIOCARTA_MHC_PATHWAY	12	-0.664629	-1.87942	0.00410678	0.0243433	0.0158833	4036	tags=58%, list=11%, signal=52%	PSMB9/CD74/HLA-DRB1/PSMB8/HLA-DRB5/HLA-A/PSMB6
REACTOME_GLUCONEOGENESIS	REACTOME_GLUCONEOGENESIS	33	-0.495066	-1.87254	0.00246914	0.0221911	0.0144791	5363	tags=45%, list=15%, signal=39%	SLC25A1/ALDOA/MDH1/ALDOB/TPI1/PC/MDH2/GPI/GAPDH/ALDOC/SLC25A10/SLC25A11/FBP1/GOT1/ENO3
REACTOME_DNA_REPLICATION_PRE_INITIATION	REACTOME_DNA_REPLICATION_PRE_INITIATION	85	-0.395857	-1.86135	0.00298507	0.0221911	0.0144791	4780	tags=29%, list=13%, signal=26%	PSMA1/PSMA3/PSMB4/PSME1/PSMD8/PSMB10/PSMB9/PSMA4/PSMA5/PSMA7/RPS27A/PSMC3/PSMC4/PSMB8/PSMB7/PSME2/PSMD13/PSMC5/POLE4/PSMB1/SEM1/UBA52/PSMA2/PSMB6/PSMB3
REACTOME_RRNA_MODIFICATION_IN_THE_NUCLEUS_AND_CYTOSOL	REACTOME_RRNA_MODIFICATION_IN_THE_NUCLEUS_AND_CYTOSOL	60	-0.421438	-1.85926	0.00282486	0.0221911	0.0144791	4009	tags=27%, list=11%, signal=24%	IMP4/IMP3/RPS7/NHP2/DDX49/NOC4L/DCAF13/TSR3/TRMT112/RRP7A/EMG1/RPS2/NOP10/RPS14/FBL/RPS9
REACTOME_HORMONE_LIGAND_BINDING_RECEPTORS	REACTOME_HORMONE_LIGAND_BINDING_RECEPTORS	12	-0.656697	-1.85699	0.00616016	0.0314353	0.0205107	721	tags=33%, list=2%, signal=33%	FSHB/LHCGR/LHB/CGA
REACTOME_IMMUNOREGULATORY_INTERACTIONS_BETWEEN_A_LYMPHOID_AND_A_NON_LYMPHOID_CELL	REACTOME_IMMUNOREGULATORY_INTERACTIONS_BETWEEN_A_LYMPHOID_AND_A_NON_LYMPHOID_CELL	186	-0.343112	-1.84867	0.00411523	0.0243433	0.0158833	4863	tags=26%, list=14%, signal=22%	LILRB4/IGKV3-11/PILRA/HLA-C/CD8A/CD3E/FCGR1A/LILRA4/LILRB5/IGKV3-20/C3/CD300LF/IGLC3/SIGLEC1/NPDC1/IGKV1-17/IFITM1/IGLV3-25/NECTIN2/SIGLEC11/NCR3/TREM2/IGKV1-39/IGKV1D-39/HLA-B/IGLV3-1/CD3D/IGKV2D-30/CD8B/HLA-A/HLA-G/HLA-F/JAML/TYROBP/IGHV1-69/IGKV2D-40/KLRB1/CD19/CD1B/IGKV1D-33/IGLV2-14/FCGR2B/IGLV6-57/LAIR2/TREML4/HCST/IGKV4-1/COL2A1
REACTOME_PCP_CE_PATHWAY	REACTOME_PCP_CE_PATHWAY	92	-0.388544	-1.84606	0.00306748	0.0221911	0.0144791	4780	tags=35%, list=13%, signal=30%	PSMA1/CLTA/PSMA3/PSMB4/PSME1/ARRB2/PSMD8/PSMB10/PSMB9/PSMA4/PSMA5/PSMA7/RAC3/RPS27A/PSMC3/PSMC4/PSMB8/PSMB7/PSME2/PSMD13/PFN1/PSMC5/WNT4/PARD6A/PSMB1/SEM1/UBA52/PSMA2/PSMB6/AP2S1/CLTB/PSMB3
REACTOME_CLEC7A_DECTIN_1_SIGNALING	REACTOME_CLEC7A_DECTIN_1_SIGNALING	100	-0.383	-1.84362	0.00325733	0.0221911	0.0144791	5990	tags=33%, list=17%, signal=28%	UBB/PSMB2/NFKB2/RELB/SKP1/PSMA1/PSMA3/PSMB4/PSME1/PSMD8/PSMB10/PSMB9/PSMA4/PSMA5/PSMA7/CARD9/RPS27A/CDC34/PSMC3/PSMC4/PSMB8/UBE2M/PSMB7/PSME2/PSMD13/PSMC5/PSMB1/SEM1/UBA52/PSMA2/PSMB6/PYCARD/PSMB3
REACTOME_THE_ROLE_OF_GTSE1_IN_G2_M_PROGRESSION_AFTER_G2_CHECKPOINT	REACTOME_THE_ROLE_OF_GTSE1_IN_G2_M_PROGRESSION_AFTER_G2_CHECKPOINT	79	-0.399995	-1.84286	0.00302115	0.0221911	0.0144791	5990	tags=39%, list=17%, signal=33%	UBB/PSMB2/TUBB2A/PSMA1/TUBB8B/PSMA3/PSMB4/TUBB4B/PSME1/PSMD8/PSMB10/PSMB9/PSMA4/PSMA5/PSMA7/TUBB8/TUBA4A/RPS27A/PSMC3/PSMC4/PSMB8/PSMB7/PSME2/PSMD13/PSMC5/PSMB1/SEM1/UBA52/PSMA2/PSMB6/PSMB3
REACTOME_SCAVENGING_BY_CLASS_A_RECEPTORS	REACTOME_SCAVENGING_BY_CLASS_A_RECEPTORS	19	-0.573332	-1.83625	0.00230415	0.0221911	0.0144791	3839	tags=47%, list=11%, signal=42%	FTH1/HSP90B1/CALR/COLEC11/SCGB3A2/MARCO/APOE/FTL/APOA1
REACTOME_REMOVAL_OF_AMINOTERMINAL_PROPEPTIDES_FROM_GAMMA_CARBOXYLATED_PROTEINS	REACTOME_REMOVAL_OF_AMINOTERMINAL_PROPEPTIDES_FROM_GAMMA_CARBOXYLATED_PROTEINS	10	-0.699706	-1.8355	0.00824742	0.0376437	0.0245615	6101	tags=70%, list=17%, signal=58%	PROC/FURIN/PROZ/GAS6/F9/F2/F10
REACTOME_ABC_FAMILY_PROTEINS_MEDIATED_TRANSPORT	REACTOME_ABC_FAMILY_PROTEINS_MEDIATED_TRANSPORT	103	-0.37692	-1.8352	0.00322581	0.0221911	0.0144791	4904	tags=28%, list=14%, signal=24%	DERL1/PSMA1/PSMA3/PSMB4/DERL2/PSME1/PSMD8/PSMB10/PSMB9/PSMA4/PSMA5/PSMA7/RPS27A/PSMC3/PSMC4/PSMB8/PSMB7/PSME2/PSMD13/PSMC5/DERL3/PSMB1/SEM1/UBA52/PSMA2/PSMB6/PSMB3/APOA1/ABCB5
REACTOME_INTERCONVERSION_OF_NUCLEOTIDE_DI_AND_TRIPHOSPHATES	REACTOME_INTERCONVERSION_OF_NUCLEOTIDE_DI_AND_TRIPHOSPHATES	29	-0.503374	-1.83372	0.00950119	0.041305	0.0269504	7138	tags=38%, list=20%, signal=30%	AK6/NME2/DCTPP1/NUDT13/NME4/NME3/TXN/GLRX/GUK1/AK1/NME1
REACTOME_DEGRADATION_OF_BETA_CATENIN_BY_THE_DESTRUCTION_COMPLEX	REACTOME_DEGRADATION_OF_BETA_CATENIN_BY_THE_DESTRUCTION_COMPLEX	85	-0.385942	-1.81472	0.00298507	0.0221911	0.0144791	6030	tags=36%, list=17%, signal=30%	FRAT1/UBB/PSMB2/FRAT2/PPP2R1A/SKP1/PSMA1/PSMA3/PSMB4/RBX1/PSME1/PSMD8/PSMB10/PSMB9/PSMA4/PSMA5/PSMA7/RPS27A/PSMC3/PSMC4/PSMB8/PSMB7/PSME2/PSMD13/PSMC5/PSMB1/SEM1/UBA52/PSMA2/PSMB6/PSMB3
REACTOME_INTERLEUKIN_1_SIGNALING	REACTOME_INTERLEUKIN_1_SIGNALING	102	-0.373797	-1.80943	0.00321543	0.0221911	0.0144791	5990	tags=30%, list=17%, signal=25%	UBB/PSMB2/NFKB2/SKP1/PSMA1/PSMA3/PSMB4/RBX1/PSME1/PSMD8/PSMB10/PSMB9/PSMA4/PSMA5/PSMA7/RPS27A/PSMC3/PSMC4/PSMB8/PSMB7/PSME2/NFKBIB/PSMD13/PSMC5/PSMB1/SEM1/UBA52/PSMA2/PSMB6/PSMB3/SAA1
REACTOME_NUCLEOBASE_CATABOLISM	REACTOME_NUCLEOBASE_CATABOLISM	36	-0.459812	-1.80622	0.00251256	0.0221911	0.0144791	3874	tags=33%, list=11%, signal=30%	GDA/DPYS/NUDT18/UPP1/AGXT2/ITPA/NT5C/ENTPD8/UPP2/NUDT1/TYMP/GPX1
BIOCARTA_CLASSIC_PATHWAY	BIOCARTA_CLASSIC_PATHWAY	14	-0.610893	-1.80454	0.00214133	0.0221911	0.0144791	5985	tags=57%, list=17%, signal=48%	C1S/C1QC/C3/C2/C1QB/C1R/C1QA/C9
WP_PATHOGENESIS_OF_SARSCOV2_MEDIATED_BY_NSP9NSP10_COMPLEX	WP_PATHOGENESIS_OF_SARSCOV2_MEDIATED_BY_NSP9NSP10_COMPLEX	21	-0.53849	-1.80251	0.00449438	0.0259603	0.0169384	4762	tags=43%, list=13%, signal=37%	CD8A/CD3E/ZAP70/HLA-DRB1/HLA-DRB5/CD2/CD8B/LBP/CRP
REACTOME_ABORTIVE_ELONGATION_OF_HIV_1_TRANSCRIPT_IN_THE_ABSENCE_OF_TAT	REACTOME_ABORTIVE_ELONGATION_OF_HIV_1_TRANSCRIPT_IN_THE_ABSENCE_OF_TAT	23	-0.518988	-1.7881	0.00696056	0.0339881	0.0221763	4467	tags=30%, list=12%, signal=27%	POLR2E/POLR2H/POLR2G/POLR2K/POLR2J/POLR2I/POLR2L
REACTOME_DNA_REPLICATION	REACTOME_DNA_REPLICATION	128	-0.350337	-1.77611	0.0034965	0.0221911	0.0144791	4878	tags=25%, list=14%, signal=22%	ANAPC15/SKP1/PSMA1/CCNA1/PSMA3/PSMB4/RBX1/PSME1/PSMD8/PSMB10/PSMB9/PSMA4/PSMA5/PSMA7/RPS27A/PSMC3/PSMC4/PSMB8/POLD4/PSMB7/PSME2/PSMD13/PSMC5/POLE4/PSMB1/UBE2S/SEM1/UBA52/PSMA2/ANAPC11/PSMB6/PSMB3
REACTOME_UREA_CYCLE	REACTOME_UREA_CYCLE	10	-0.675059	-1.77084	0.00824742	0.0376437	0.0245615	1845	tags=40%, list=5%, signal=38%	ASL/NMRAL1/ASS1/ARG1
WP_LEPTIN_AND_ADIPONECTIN	WP_LEPTIN_AND_ADIPONECTIN	10	-0.674947	-1.77055	0.00824742	0.0376437	0.0245615	1226	tags=20%, list=3%, signal=19%	LEP/ADIPOQ
PID_HNF3B_PATHWAY	PID_HNF3B_PATHWAY	45	-0.429761	-1.76837	0.00268097	0.0221911	0.0144791	5946	tags=33%, list=17%, signal=28%	TAT/ABCC8/ALDOB/ACADVL/ALB/CEBPB/F2/UCP2/CEBPD/INS/TTR/FOXA3/APOA1/AFP/DLK1
REACTOME_REGULATION_OF_INSULIN_LIKE_GROWTH_FACTOR_IGF_TRANSPORT_AND_UPTAKE_BY_INSULIN_LIKE_GROWTH_FACTOR_BINDING_PROTEINS_IGFBPS_	REACTOME_REGULATION_OF_INSULIN_LIKE_GROWTH_FACTOR_IGF_TRANSPORT_AND_UPTAKE_BY_INSULIN_LIKE_GROWTH_FACTOR_BINDING_PROTEINS_IGFBPS_	124	-0.35028	-1.76334	0.00342466	0.0221911	0.0144791	4777	tags=28%, list=13%, signal=25%	P4HB/SERPINC1/HRC/VWA1/FAM20A/KNG1/IGFBP6/NUCB1/HSP90B1/C3/ALB/TF/GAS6/IGFBP4/F2/RCN1/SPP2/KLK2/FGA/CST3/TIMP1/FGG/LGALS1/SERPINA1/GZMH/PENK/APOE/IGFBP2/APOA2/APOA1/VGF/BPIFB2/AFP/AMBN/KLK3
REACTOME_COMMON_PATHWAY_OF_FIBRIN_CLOT_FORMATION	REACTOME_COMMON_PATHWAY_OF_FIBRIN_CLOT_FORMATION	22	-0.517065	-1.75602	0.0114416	0.0475668	0.031036	6101	tags=45%, list=17%, signal=38%	PROC/PF4/SERPINC1/F2/F10/PRTN3/FGA/FGG/FGB/PF4V1
REACTOME_FORMATION_OF_FIBRIN_CLOT_CLOTTING_CASCADE_	REACTOME_FORMATION_OF_FIBRIN_CLOT_CLOTTING_CASCADE_	38	-0.439019	-1.75527	0.00507614	0.0277966	0.0181365	6101	tags=42%, list=17%, signal=35%	PROC/PF4/C1QBP/SERPINC1/KNG1/GP9/SERPING1/A2M/F9/F2/F10/PRTN3/FGA/FGG/FGB/PF4V1
WP_PYRIMIDINE_METABOLISM	WP_PYRIMIDINE_METABOLISM	84	-0.370775	-1.74731	0.00292398	0.0221911	0.0144791	6005	tags=26%, list=17%, signal=22%	NME1-NME2/NME2/DCTPP1/POLR2E/ZNRD1/DPYS/NME4/POLR2H/UPP1/POLR2G/NME3/CDA/POLD4/POLR2K/POLE4/NT5C/DHODH/POLR2J/TYMP/POLR2I/NME1/POLR2L
KEGG_PYRIMIDINE_METABOLISM	KEGG_PYRIMIDINE_METABOLISM	98	-0.364037	-1.74516	0.00324675	0.0221911	0.0144791	3848	tags=22%, list=11%, signal=20%	ZNRD1/DPYS/NME4/POLR2H/UPP1/POLR2G/ITPA/NME3/CDA/POLD4/POLR2K/POLE4/NT5C/TXNRD2/DHODH/ENTPD8/UPP2/POLR2J/TYMP/POLR2I/NME1/POLR2L
BIOCARTA_SM_PATHWAY	BIOCARTA_SM_PATHWAY	14	-0.589575	-1.74157	0.00856531	0.0389451	0.0254106	6154	tags=57%, list=17%, signal=47%	SNRPB/SNRPD3/SNRPC/SNRPD1/SNRPA/SNRPE/SNRPF/SNRPD2
REACTOME_HIV_TRANSCRIPTION_ELONGATION	REACTOME_HIV_TRANSCRIPTION_ELONGATION	43	-0.425786	-1.73879	0.00773196	0.0363029	0.0236866	4467	tags=23%, list=12%, signal=20%	POLR2E/POLR2H/POLR2G/GTF2H5/POLR2K/ELOC/POLR2J/POLR2I/POLR2L/ELOB
KEGG_ANTIGEN_PROCESSING_AND_PRESENTATION	KEGG_ANTIGEN_PROCESSING_AND_PRESENTATION	79	-0.376014	-1.73238	0.00302115	0.0221911	0.0144791	13038	tags=53%, list=36%, signal=34%	IFNA4/TAPBP/LGMN/HLA-E/TAP2/KIR2DS4/CD4/HLA-DPB1/HSPA5/IFNA1/IFNA6/IFI30/KLRC2/IFNA14/IFNA13/B2M/CTSL/PDIA3/IFNA2/IFNA17/IFNA10/IFNA16/HLA-DQA1/HLA-DMA/HLA-DOB/HLA-C/CD8A/PSME1/HSPA4/LTA/CD74/HLA-DRB1/HLA-DQB1/CALR/HLA-DRB5/PSME2/RFXANK/HLA-B/CD8B/HLA-A/HLA-G/HLA-F
REACTOME_CD22_MEDIATED_BCR_REGULATION	REACTOME_CD22_MEDIATED_BCR_REGULATION	61	-0.388403	-1.72317	0.00566572	0.0299402	0.0195351	3607	tags=28%, list=10%, signal=25%	IGKV3-20/IGLC3/IGKV1-17/IGLV3-25/IGKV1-39/IGKV1D-39/IGLV3-1/IGKV2D-30/CD79B/IGHV1-69/IGKV2D-40/IGKV1D-33/IGLV2-14/IGHM/IGHD/IGLV6-57/IGKV4-1
REACTOME_NEUTROPHIL_DEGRANULATION	REACTOME_NEUTROPHIL_DEGRANULATION	474	-0.279873	-1.70859	0.00757576	0.0358834	0.0234129	6057	tags=23%, list=17%, signal=20%	ARHGAP9/P2RX1/TMEM179B/CEACAM1/ELANE/ANXA2/NME2/HBB/COMMD9/ALDOA/GSN/ITGAL/FABP5/HEXB/PA2G4/COTL1/CREG1/CHI3L1/MIF/CHIT1/HLA-C/CFP/COMMD3/MVP/TUBB4B/IMPDH2/LAMTOR1/HMOX2/CD63/DYNLT1/LGALS3/GLA/FTH1/RHOG/PSMA5/TCIRG1/CTSA/PIGR/SLPI/C3/PPIA/TMC6/GGH/AZU1/FOLR3/FCN1/S100A8/NPC2/GPI/NIT2/HK3/CTSD/A1BG/ALDOC/MGST1/CDA/PSMC3/PRDX6/CSTB/PRTN3/RNASET2/PRDX4/PSMB7/DGAT1/AGPAT2/PSMD13/CD14/CTSZ/HEBP2/CSNK2…
REACTOME_HIV_INFECTION	REACTOME_HIV_INFECTION	231	-0.305103	-1.70804	0.0044843	0.0259603	0.0169384	4814	tags=20%, list=13%, signal=18%	SKP1/PSMA1/PSMA3/POLR2E/PSMB4/RBX1/PSME1/PSMD8/PSMB10/MVB12A/PSMB9/PSMA4/PSMA5/PSMA7/PPIA/POLR2H/POLR2G/RPS27A/PSMC3/PSMC4/BANF1/PSMB8/PSMB7/GTF2H5/PSME2/PSMD13/PSMC5/POLR2K/CD8B/HLA-A/PSMB1/SEM1/UBA52/CHMP4A/ELOC/TAF10/PSMA2/POLR2J/PSMB6/AP2S1/POLR2I/CHMP2A/VPS28/POLR2L/PSMB3/ELOB/AP1M2
REACTOME_ACTIVATION_OF_IRF3_IRF7_MEDIATED_BY_TBK1_IKK_EPSILON	REACTOME_ACTIVATION_OF_IRF3_IRF7_MEDIATED_BY_TBK1_IKK_EPSILON	17	-0.546207	-1.69713	0.0110132	0.0466004	0.0304055	2661	tags=35%, list=7%, signal=33%	RPS27A/CD14/IRF3/IRF7/UBA52/LY96
REACTOME_SYNTHESIS_SECRETION_AND_DEACYLATION_OF_GHRELIN	REACTOME_SYNTHESIS_SECRETION_AND_DEACYLATION_OF_GHRELIN	19	-0.527967	-1.69096	0.0115207	0.0477288	0.0311417	3113	tags=32%, list=9%, signal=29%	UCN/SEC11C/GCG/LEP/INS/GH1
REACTOME_FC_EPSILON_RECEPTOR_FCERI_SIGNALING	REACTOME_FC_EPSILON_RECEPTOR_FCERI_SIGNALING	186	-0.31217	-1.68195	0.00411523	0.0243433	0.0158833	4862	tags=24%, list=14%, signal=21%	IGKV3-11/SKP1/PSMA1/PSMA3/PSMB4/PSME1/PSMD8/PSMB10/PSMB9/PSMA4/PSMA5/PSMA7/IGKV3-20/IGLC3/IGKV1-17/IGLV3-25/RPS27A/CDC34/PSMC3/PSMC4/PSMB8/PSMB7/RASGRP2/PSME2/PSMD13/PSMC5/IGKV1-39/IGKV1D-39/IGLV3-1/IGKV2D-30/PSMB1/SEM1/UBA52/IGHV1-69/PSMA2/IGKV2D-40/IGKV1D-33/PSMB6/IGLV2-14/IGLV6-57/PSMB3/PIK3R2/HRAS/IGHE/IGKV4-1
REACTOME_MITOCHONDRIAL_BIOGENESIS	REACTOME_MITOCHONDRIAL_BIOGENESIS	92	-0.353538	-1.67974	0.00306748	0.0221911	0.0144791	5222	tags=25%, list=15%, signal=21%	CYCS/SOD2/ATP5MC2/SSBP1/TMEM11/ACSS2/MAPK11/CHCHD6/PERM1/ATP5MC3/ATP5MG/ATP5PD/PRKAG3/MICOS10/ATP5PF/MICOS13/ATP5MF/MAPK12/ATP5PO/ATP5MC1/ATP5F1E/ATP5ME/ATP5F1D
KEGG_ARGININE_AND_PROLINE_METABOLISM	KEGG_ARGININE_AND_PROLINE_METABOLISM	54	-0.389545	-1.67966	0.00831025	0.0378578	0.0247012	4122	tags=30%, list=12%, signal=26%	ALDH4A1/CKM/GLS2/CKMT1A/P4HA1/PRODH2/SRM/ASL/SAT2/PYCR3/CKMT1B/ASS1/GAMT/ARG1/GOT1/PRODH
REACTOME_ANTIMICROBIAL_PEPTIDES	REACTOME_ANTIMICROBIAL_PEPTIDES	85	-0.352376	-1.65689	0.00597015	0.0307295	0.0200501	7775	tags=41%, list=22%, signal=32%	DEFB119/DEFB136/LEAP2/CLU/RNASE6/DEFB103B/DEFB128/DEFB127/DEFB106A/DEFB121/DEFB107B/DEFB105B/CHGA/ELANE/DEFB131A/GNLY/DEFB116/S100A8/PRTN3/BPIFB1/BPIFB4/CAMP/PGLYRP2/DEFB126/PLA2G2A/ATOX1/DEFB124/BPIFB6/BPIFA2/S100A7/S100A9/BPIFB2/LCN2/REG3G/PRSS2
REACTOME_RESPONSE_TO_ELEVATED_PLATELET_CYTOSOLIC_CA2_	REACTOME_RESPONSE_TO_ELEVATED_PLATELET_CYTOSOLIC_CA2_	131	-0.318931	-1.63135	0.00348432	0.0221911	0.0144791	4097	tags=27%, list=11%, signal=24%	CD63/KNG1/APOH/SERPING1/TEX264/CFL1/PPIA/ALB/TF/TUBA4A/GAS6/A2M/VEGFB/SERPINF2/A1BG/LGALS3BP/SCCPDH/HRG/SPP2/PFN1/ITIH3/CTSW/FGA/TIMP1/SOD1/FGG/FGB/RARRES2/SERPINA1/CLEC3B/MANF/ITIH4/ORM1/ORM2/CFD/APOA1
WP_ALLOGRAFT_REJECTION	WP_ALLOGRAFT_REJECTION	89	-0.343569	-1.62985	0.00298507	0.0221911	0.0144791	6183	tags=31%, list=17%, signal=26%	FASLG/HLA-DQA1/HLA-DMA/PRF1/C1QC/GNLY/HLA-DOB/HLA-C/IL12B/C8B/C3/IL21/HLA-DRB1/HLA-DQB1/CTLA4/C2/HLA-DRB5/C1QB/IFNG/HLA-B/GZMB/HLA-A/HLA-G/HLA-F/C1QA/CCL21/CCL19/C9
REACTOME_RUNX1_REGULATES_TRANSCRIPTION_OF_GENES_INVOLVED_IN_DIFFERENTIATION_OF_HSCS	REACTOME_RUNX1_REGULATES_TRANSCRIPTION_OF_GENES_INVOLVED_IN_DIFFERENTIATION_OF_HSCS	128	-0.311584	-1.57964	0.0104895	0.0448634	0.0292721	4780	tags=27%, list=13%, signal=24%	PSMA1/PSMA3/PSMB4/PSME1/PSMD8/PSMB10/PSMB9/H4C13/PSMA4/PSMA5/PSMA7/GATA1/RPS27A/PSMC3/H2AC19/PSMC4/PSMB8/H3C14/PSMB7/H2AC14/PSME2/H4C3/PSMD13/PSMC5/PSMB1/SEM1/UBA52/H2BC10/PSMA2/H2AC20/PSMB6/H2AJ/H4C11/PSMB3/H3C11
REACTOME_G_ALPHA_S_SIGNALLING_EVENTS	REACTOME_G_ALPHA_S_SIGNALLING_EVENTS	496	-0.255215	-1.56285	0.00806452	0.0372377	0.0242966	12241	tags=52%, list=34%, signal=35%	ADCY4/RTP4/INSL3/GNAZ/OR13D1/OR52B6/OR11H4/OR4E2/OR2J3/OR5AP2/OR1L3/OR4D11/OR1S2/OR4A16/OR6C74/OR4C13/OR52A5/OR6C75/OR2T2/OR2B11/GRK6/OR4N2/OR9Q1/OR7C2/OR4D1/TAAR2/OR2L5/OR4L1/OR4D2/OR4C12/OR8D2/OR5AC2/OR7G1/OR5D18/OR52I2/PTGIR/OR2W3/OR2T8/OR13F1/OR6C3/OR10H4/OR10V1/OR6K2/OR1M1/OR10J1/OR2M4/OR5P3/OR2D3/OR5W2/OR10G4/OR6C65/OR1L1/OR4A15/OR2T7/OR51L1/OR5P2/OR8J1/OR2T29/OR8H2/OR5M10/OR2M7/OR2T5/OR10C…
REACTOME_MAPK6_MAPK4_SIGNALING	REACTOME_MAPK6_MAPK4_SIGNALING	93	-0.328378	-1.55868	0.00626959	0.0317215	0.0206974	5990	tags=31%, list=17%, signal=26%	UBB/PSMB2/MIR34C/ETV4/PSMA1/PSMA3/PSMB4/PSME1/PSMD8/PSMB10/PSMB9/PSMA4/PSMA5/PSMA7/RPS27A/PSMC3/PSMC4/PSMB8/PSMB7/PSME2/PSMD13/PSMC5/PSMB1/HSPB1/SEM1/UBA52/PSMA2/PSMB6/PSMB3
REACTOME_NEDDYLATION	REACTOME_NEDDYLATION	234	-0.238968	-1.34579	0.00884956	0.0400081	0.0261042	4814	tags=20%, list=13%, signal=17%	SKP1/PSMA1/COMMD7/PSMA3/SPSB2/COMMD3/PSMB4/RBX1/PSME1/PSMD8/UBE2F/PSMB10/COPS5/PSMB9/PSMA4/PSMA5/COPS6/PSMA7/NEDD8/FBXO2/COMMD6/DCAF13/COMMD1/NEURL2/RPS27A/PSMC3/PSMC4/UCHL3/PSMB8/UBE2M/PSMB7/PSME2/ASB2/PSMD13/PSMC5/COMMD4/COMMD5/PSMB1/SEM1/UBA52/ELOC/PSMA2/FBXW10/FBXL15/PSMB6/PSMB3/ELOB
REACTOME_PLATELET_ACTIVATION_SIGNALING_AND_AGGREGATION	REACTOME_PLATELET_ACTIVATION_SIGNALING_AND_AGGREGATION	259	-0.23133	-1.32353	0.00456621	0.0261649	0.0170719	4441	tags=19%, list=12%, signal=17%	FERMT3/GNAT3/ARRB2/CD63/KNG1/ARRB1/APOH/GP9/SERPING1/RHOG/TEX264/CFL1/PPIA/ALB/TF/TUBA4A/GAS6/A2M/GNG11/VEGFB/SERPINF2/A1BG/GNGT2/LGALS3BP/ABHD12/F2/SCCPDH/RASGRP2/HRG/SPP2/PFN1/ITIH3/CTSW/FGA/TIMP1/SOD1/FGG/FGB/RARRES2/SERPINA1/CLEC3B/MANF/ITIH4/PIK3R2/ORM1/ORM2/CFD/CLEC1B/APOA1/GNG8
REACTOME_INTRACELLULAR_SIGNALING_BY_SECOND_MESSENGERS	REACTOME_INTRACELLULAR_SIGNALING_BY_SECOND_MESSENGERS	304	0.286865	1.4238	0.00986436	0.0424954	0.0277271	9923	tags=38%, list=28%, signal=28%	FGF4/ADCY8/FGF3/ITPR3/FGF2/EREG/NRG3/ERBB4/CAMK2A/FGF19/NBEA/TGFA/PDGFRA/KIT/KITLG/SALL4/FOXO6/NR4A1/PRKCA/FGF9/ADCY7/FGFR1/MECOM/PHC3/GAB1/ITPR2/IL1RL1/OTUD3/FGF1/NEDD4/IRS1/PIP5K1B/PRKCG/PIP5K1A/FGF10/AKT3/JUN/PDE1C/TNKS/AREG/ITPR1/IL1RAP/ADCY5/PHC1/PIK3CA/PIK3R1/STRN/FRS2/IL33/PRKX/TNKS2/PDPK1/EGF/FOXO3/PREX2/SRC/REST/AGO3/MAPK1/RCOR1/XIAP/TNRC6B/PHLPP1/SCMH1/ATF2/CREB1/CAMK2D/ADCY6/FOXO4/IRS2…
REACTOME_SIGNALING_BY_WNT	REACTOME_SIGNALING_BY_WNT	328	0.2882	1.44554	0.00481928	0.0267763	0.0174708	6394	tags=25%, list=18%, signal=20%	WNT7B/WNT7A/PRKG2/WIF1/RSPO2/AXIN2/DKK4/LGR5/ZNRF3/ITPR3/ROR1/SFRP2/SOST/VANGL2/H2BC7/AMER1/BCL9L/RNF43/FZD1/CAMK2A/SOX2/H2BC13/SFRP1/H2BC1/USP34/FZD7/H4-16/H2BC17/CXXC4/WNT8B/PYGO1/EP300/PRKCA/GNG13/KMT2D/WNT2/ITPR2/CTBP2/H4C8/H4C5/SMURF2/BCL9/H3C12/WLS/PIP5K1B/PRKCG/RSPO3/CREBBP/SOX4/DAAM1/LEF1/TNKS/ITPR1/PLCB1/KRAS/CSNK1A1/TCF7/TERT/TRRAP/TNKS2/H2BC15/ZRANB1/HECW1/FZD8/WNT2B/PRICKLE1/DKK2/H3C6…
REACTOME_MAPK_FAMILY_SIGNALING_CASCADES	REACTOME_MAPK_FAMILY_SIGNALING_CASCADES	327	0.289662	1.45063	0.00483676	0.0268108	0.0174933	8151	tags=30%, list=23%, signal=24%	FGF4/ACTN2/PRKG2/NEFL/RASGRF1/FGF3/FGF2/RAG1/EREG/MMP10/NRG3/NCAM1/DUSP4/ERBB4/GFRA3/KSR2/CAMK2A/FGF19/TGFA/SPTA1/PDGFRA/RASAL2/KIT/DLG3/KITLG/CNKSR1/FGF9/FGFR1/CDC14B/RET/FGF1/IQGAP1/IRS1/ITGB3/JAK2/SPRED1/SPRED3/FGF10/RASA1/IL17RD/LRRC7/JUN/RAPGEF2/AREG/KRAS/GDNF/IL6/PIK3CA/PIK3R1/FRS2/CNKSR2/SYNGAP1/RAG2/RASA2/SPTBN1/BRAF/SOS1/EGF/FOXO3/SPTB/SPRED2/SRC/RASGEF1A/VCL/NF1/NCOA3/AGO3/CDC14A/KBTBD7…
REACTOME_ESR_MEDIATED_SIGNALING	REACTOME_ESR_MEDIATED_SIGNALING	219	0.311545	1.5081	0.00387597	0.0236648	0.0154406	8514	tags=38%, list=24%, signal=29%	EREG/H2BC7/ERBB4/MMP7/TGFA/H2BC13/TFF1/GREB1/H2BC1/H4-16/NRIP1/STAG1/H2BC17/MMP3/FOSB/EP300/GNAI1/KANK1/IGF1R/GNG13/TFF3/CCND1/H4C8/H4C5/H3C12/SMC1A/SMC3/AKT3/CREBBP/JUN/STAG2/AREG/KRAS/KAT2B/GPAM/PIK3CA/PIK3R1/STRN/ZDHHC21/PDPK1/H2BC15/EGF/POLR2B/MED1/FOXO3/FOS/H3C6/SRC/H3C10/NCOA3/CCNT1/AGO3/POLR2A/GNG10/MAPK1/ZNF217/TNRC6B/RUNX1/H2BC8/ATF2/CREB1/CARM1/MYB/CHD1/SP1/BCL2/PGR/H2BC12/H2BC21/GTF2A1…
WP_NUCLEAR_RECEPTORS_METAPATHWAY	WP_NUCLEAR_RECEPTORS_METAPATHWAY	318	0.315103	1.57486	0.00243013	0.0221911	0.0144791	7800	tags=32%, list=22%, signal=25%	SLC5A1/SLC6A20/DNER/SLC6A5/SLC6A2/TGFB2/CYP3A4/ADH7/ADGRF4/KLK15/CYP1A2/SLC6A7/PPP1R14C/SLC6A4/SLC6A18/EPHA3/FGF19/UGT1A4/SLC2A5/TGFA/PTGS2/SLC7A11/ALDH3A1/CYP1A1/SLC5A7/B3GNT5/CYP1B1/NRIP1/SERPINB2/SLC5A4/SLC2A1/MYOF/CYP2C19/CES4A/SLC6A6/SLC6A19/SLC6A14/EP300/ENC1/EDN2/PDK4/UGT1A3/BHLHE40/SLC2A3/CCND1/SLC6A9/CCL2/FGF13/FGD4/FGFBP1/SLC5A8/TNFAIP3/SMC1A/CAVIN2/AMIGO2/TGFBR2/JUN/SLC6A17/GSTM1/AKAP1…
REACTOME_SIGNALING_BY_RHO_GTPASES	REACTOME_SIGNALING_BY_RHO_GTPASES	451	0.308738	1.5942	0.00116686	0.0221911	0.0144791	10373	tags=43%, list=29%, signal=31%	CFTR/ARHGAP36/DYNC1I1/ARHGEF38/TUBAL3/RHOV/TUBA3E/RHOBTB1/H2BC7/TUBA3C/ROPN1/H2BC13/TUBB3/ARHGAP8/H2BC1/DYNC1LI2/H4-16/H2BC17/TUBA3D/ARHGAP32/SYDE2/ECT2/MYO9A/KIF14/FMNL2/FAM13A/VAV3/DIAPH3/PRKCA/SRGAP1/ARHGAP26/ITGB1/PRC1/STARD13/ARHGAP28/H4C8/H4C5/BUB1B/NOX3/ARHGEF18/FGD4/IQGAP1/CENPI/TUBB1/H3C12/CENPF/RACGAP1/INCENP/KNTC1/ROCK2/CENPE/ARHGAP5/MYLK/ARHGAP21/ARHGEF3/NUP160/TRIO/DAAM1/SCAI/ARHGAP4…
REACTOME_CLASS_A_1_RHODOPSIN_LIKE_RECEPTORS_	REACTOME_CLASS_A_1_RHODOPSIN_LIKE_RECEPTORS_	326	0.319937	1.60268	0.00121065	0.0221911	0.0144791	5272	tags=26%, list=15%, signal=22%	SST/TAC1/DRD1/HTR2C/GRPR/CXCL5/P2RY4/TRH/TACR3/DRD5/HTR1D/NPY4R/SSTR1/HRH2/TAAR1/CNR1/GRP/HTR2B/MLN/PROK1/BRS3/ACKR4/CHRM4/CHRM3/AVPR1B/UTS2R/ADORA2B/CCR9/GALR3/CCR3/PLPPR1/EDN3/EDN1/MLNR/OXGR1/MTNR1A/HTR2A/HTR4/NTSR2/HCRTR2/KEL/CCL28/MCHR2/LTB4R2/LPAR1/EDN2/CCR6/BDKRB2/PROK2/NPFFR2/PTGFR/TAAR6/PLPPR4/CCL2/SUCNR1/ADRA1B/PLPPR3/OXTR/MC1R/RLN3/ADORA1/ADRA1A/P2RY12/P2RY1/BDKRB1/HTR1F/CXCL3/CYSLTR2/N…
WP_THERMOGENESIS	WP_THERMOGENESIS	108	0.366322	1.60636	0.0113475	0.0474151	0.030937	11053	tags=48%, list=31%, signal=33%	ADCY8/PRKG2/CNR1/ACSL6/PRKAA2/PLIN1/CREB5/ACSL5/SMARCC2/CREB3L1/ADCY7/FGFR1/MAPK13/SMARCA2/BMP8A/ARID1A/KRAS/PRDM16/ADCY5/ARID1B/RPS6KA3/FRS2/SOS1/CREB3L2/KDM3B/KDM3A/SOS2/ATF2/CREB1/UCP1/ADCY6/TSC1/ACTL6A/PRKACB/ZNF516/NRAS/PRKAB2/ADCY2/CPT1B/ADCY1/MAPK14/SMARCC1/ADCY3/RPS6KA2/RPS6KA6/RPS6KB1/PRKG1/ADRB3/PRKAA1/PRKAG2/TSC2/BMP8B
KEGG_TIGHT_JUNCTION	KEGG_TIGHT_JUNCTION	131	0.354324	1.60765	0.0111888	0.0469527	0.0306354	9566	tags=39%, list=27%, signal=29%	CLDN10/ACTN2/CLDN8/MYH3/CTNNA3/MYH2/CTNNA2/CLDN11/CLDN2/MYH7B/CLDN20/ASH1L/CLDN18/MAGI3/CLDN6/IGSF5/GNAI1/PPP2R2B/PRKCA/CASK/PRKCG/AKT3/MYL7/KRAS/TJP1/AFDN/MPDZ/SRC/OCLN/CTNNB1/EPB41/PARD6B/PRKCE/CGN/EPB41L2/CLDN4/PRKCI/MYH11/MPP5/NRAS/MYH9/LLGL1/MYH7/PATJ/TJP2/TJAP1/CSNK2A1/ACTN4/PARD3/MYH10/CLDN9
WP_CIRCADIAN_RHYTHM_RELATED_GENES	WP_CIRCADIAN_RHYTHM_RELATED_GENES	199	0.336479	1.61435	0.00263158	0.0221911	0.0144791	9440	tags=44%, list=26%, signal=32%	DRD1/NLGN1/PRKG2/NKX2-1/SLC6A4/PROK1/KCND2/SIX3/NTRK3/PASD1/PRKAA2/UTS2R/PER3/TPH1/NRIP1/ARNT2/MAPK10/MTNR1A/HCRTR2/EGR3/RORB/BHLHE41/TOP2A/EP300/CHRNB2/BHLHE40/PROK2/SERPINE1/SIRT1/MAGEL2/ADORA1/ROCK2/PRKCG/PROX1/KMT2A/JUN/IL6/KCNH7/RAI1/RORA/KLF10/ZFHX3/RORC/AHR/TNFRSF11A/SIN3A/LGR4/PHLPP1/CREB1/KLF9/CLOCK/FBXL3/CIPC/ARNT/CIART/DYRK1A/KCNMA1/DHX9/KDM5A/HNF1B/SETX/STAR/CLDN4/FAS/NR1D2/NCOR1/BTBD…
WP_IL1_SIGNALING_PATHWAY	WP_IL1_SIGNALING_PATHWAY	55	0.418805	1.61752	0.0111288	0.0469224	0.0306156	9595	tags=53%, list=27%, signal=39%	MAP2K6/PELI2/REL/CCL2/JUN/MAP3K1/PELI1/TAB2/IL1RAP/IL1R1/PIK3R1/IRAK3/IL1A/NFKB1/MAPK1/MAP3K2/UBE2V1/ATF2/MAP3K14/PLCG1/TRAF6/PTPN11/MAP3K3/TAB3/MYD88/MAP3K7/MAPK14/MAPK8/MAP2K1
REACTOME_INTRA_GOLGI_AND_RETROGRADE_GOLGI_TO_ER_TRAFFIC	REACTOME_INTRA_GOLGI_AND_RETROGRADE_GOLGI_TO_ER_TRAFFIC	203	0.336808	1.61811	0.00131406	0.0221911	0.0144791	10258	tags=40%, list=29%, signal=29%	DYNC1I1/RAB36/TUBAL3/TUBA3E/TUBA3C/TUBB3/DYNC1LI2/TUBA3D/KIF4B/KIF15/KIF27/GOLIM4/RAB30/GCC2/KIF23/KIF26B/KIF18B/TUBB1/RACGAP1/CENPE/KIF3C/KIF20B/RIC1/PLA2G4A/KIF18A/COG5/COG6/KIF11/GOLGA4/TMF1/BICD1/M6PR/KIF2A/KIF21A/KIF16B/DYNC1I2/KIF4A/RHOBTB3/KLC3/RAB39A/RAB43/KIFC1/TGOLN2/KIF5B/KIF5A/KIF13B/KIF26A/GALNT1/CYTH3/MAN1A2/RAB3GAP1/USP6NL/VPS52/RGP1/MAN2A2/KIF3A/TUBA1B/KIF1B/TRIP11/SEC22B/GBF1/RAB…
NABA_SECRETED_FACTORS	NABA_SECRETED_FACTORS	340	0.324125	1.6281	0.00120048	0.0221911	0.0144791	5415	tags=24%, list=15%, signal=21%	FGF4/INSL6/CBLN4/SFRP5/WNT7B/IL13/WNT7A/CBLN2/WIF1/CXCL5/BMP10/TGFB2/FGF3/FGF2/EREG/SFRP2/BMP3/NRG3/VEGFD/FLG/S100A1/CHRDL1/CXCL14/HHIP/INS-IGF2/FGF11/AMH/NODAL/FGF19/BMP4/TGFA/PDGFD/IL20/ISM2/HRNR/SFRP1/NTF4/INHBA/FLG2/FGF14/PDGFC/WNT8B/KITLG/GDF10/ANGPT4/CCL28/BMP6/ANGPTL1/LEFTY2/FGF9/SCUBE2/TGFB3/MEGF6/WNT2/ISM1/BMP5/CCL2/FGF13/TNFSF11/FGF1/FGFBP1/BMP8A/VEGFA/CXCL3/FGF10/AREG/INHBC/C1QTNF9B/WF…
REACTOME_DISEASES_OF_METABOLISM	REACTOME_DISEASES_OF_METABOLISM	245	0.334303	1.63051	0.00254777	0.0221911	0.0144791	7039	tags=26%, list=20%, signal=21%	CYP11B2/SI/SLC34A2/MUC6/MUC5AC/SBSPON/MUC1/MUC15/CYP24A1/THSD4/ADAMTS20/GALNT3/UGT1A4/SPON1/CYP1B1/THSD7B/HSPG2/MTR/VCAN/OGN/OMD/NOTCH2/SEMA5A/ADAMTS6/MUC16/MUC5B/CYP17A1/CYP26B1/ADAMTSL3/THSD7A/FMOD/ADAMTS9/ADAMTS8/MGAT2/LCT/CHST6/CHSY1/GPC4/THBS1/NOTCH1/ADAMTS1/ADAMTS5/C1GALT1/LUM/THBS2/ACAN/DCN/SLC26A2/MUC3A/THSD1/NOTCH3/CUBN/SFTA3/ADAMTS12/PMM2/ALG11/AGRN/UGT1A1/ADAMTSL4/ADAMTS3/ADAMTSL1/ADAM…
REACTOME_REGULATION_OF_TP53_ACTIVITY	REACTOME_REGULATION_OF_TP53_ACTIVITY	160	0.349578	1.63139	0.0080429	0.0372101	0.0242786	10940	tags=44%, list=31%, signal=31%	TAF1L/PRKAA2/MAP2K6/BARD1/TAF1/BRIP1/EP300/BRPF3/CCNA2/KAT6A/TAF4B/HIPK1/WRN/TP73/RFC3/ATRIP/TP63/AKT3/RMI1/CDK5R1/ATM/DYRK2/TAF6/TOPBP1/PDPK1/CDK2/BRCA1/BRD1/RFFL/HIPK2/TTC5/EHMT1/NUAK1/TAF9B/TAF4/RAD9B/DNA2/GATAD2B/L3MBTL1/TAF2/SMYD2/TAF3/TPX2/EXO1/MDM4/CHD3/RICTOR/PRMT5/PPP1R13L/RAD50/ATR/PRKAB2/BRPF1/CDK1/PHF20/MRE11/SUPT16H/CSNK2A1/MAPK14/PIP4K2B/RBBP4/POU4F2/RBBP8/PPP1R13B/RPA1/BLM/JMY/POU4…
WP_RAS_SIGNALING	WP_RAS_SIGNALING	184	0.343259	1.63399	0.00131579	0.0221911	0.0144791	10184	tags=42%, list=28%, signal=30%	GRIN2A/PAK5/RASGRF1/PLA2G4D/PLA2G2E/KSR2/NTRK2/PDGFRA/RASAL2/KIT/MAPK10/REL/JMJD7-PLA2G4B/IGF1R/PRKCA/GNG13/PLA2G10/FGFR1/GAB1/PLA2G4B/PRKCG/RASA1/AKT3/PLA2G4A/PAK6/KRAS/CALML4/PIK3CA/PIK3R1/SYNGAP1/RASA2/AFDN/SOS1/ABL1/NFKB1/NF1/SOS2/RAPGEF5/GNG10/MAPK1/ABL2/KSR1/TEK/TTBK1/FLT1/GAB2/FOXO4/ETS1/KDR/RGL1/PLCG1/PTPN11/PRKACB/TIAM1/STK4/PLA2G4E/RASGRF2/NGFR/CALML3/RASA4B/NRAS/EPHA2/MET/GNG12/RASSF5/…
REACTOME_HOMOLOGY_DIRECTED_REPAIR	REACTOME_HOMOLOGY_DIRECTED_REPAIR	138	0.3573	1.63849	0.00965517	0.0417388	0.0272334	9371	tags=41%, list=26%, signal=31%	H2BC7/H2BC13/H2BC1/TP53BP1/CLSPN/H4-16/BARD1/H2BC17/RTEL1/BRIP1/BRCA2/POLQ/CCNA2/ABRAXAS1/H4C8/H4C5/POLH/WRN/RAD51AP1/RFC3/XRCC2/ATRIP/RMI1/ATM/MDC1/TOPBP1/NSD2/H2BC15/CDK2/BRCA1/ABL1/ERCC4/POLK/H2BC8/RAD9B/EME1/H2BC12/SLX1B/H2BC21/DNA2/H2BU1/GEN1/HERC2/H2BC6/PALB2/EXO1/RAD52/LIG3/H4C12/RAD50/ATR/POLE/SLX4/RNF4/MRE11/RNF168/TIMELESS
PID_TELOMERASE_PATHWAY	PID_TELOMERASE_PATHWAY	67	0.410846	1.64063	0.0110063	0.0466004	0.0304055	11028	tags=46%, list=31%, signal=32%	SMG6/SMAD3/CCND1/MXD1/WRN/JUN/ATM/TNKS/SP3/TERT/EGF/ABL1/FOS/NFKB1/NR2F2/SIN3A/MAPK1/SP1/ESR1/RAD50/MRE11/POT1/ZNFX1/MYC/SIN3B/RBBP4/UBE3A/RPS6KB1/PINX1/BLM/EGFR
REACTOME_MUSCLE_CONTRACTION	REACTOME_MUSCLE_CONTRACTION	204	0.342571	1.64481	0.00131752	0.0221911	0.0144791	4751	tags=25%, list=13%, signal=22%	ACTN2/RYR2/CACNG4/SCN2A/NOS1/ITPR3/CACNB4/ATP1A2/CORIN/MYH3/KCND2/ATP1A4/CAMK2A/FGF11/TRIM72/CASQ1/NEB/KCNK17/ATP2B3/SCN7A/SCN3A/KCNK5/CAV3/FGF14/KCNK2/MYL1/KCNQ1/TNNT2/DMD/LMOD1/KCNIP1/WWTR1/ITPR2/KCNK10/GUCY1A1/FGF13/SCN1A/RYR3/TTN/CACNG6/HIPK1/CACNA2D2/MYLK/ABCC9/KCNK1/AKAP9/MYL7/ITPR1/NPR2/GUCY1B1/KAT2B
REACTOME_FACTORS_INVOLVED_IN_MEGAKARYOCYTE_DEVELOPMENT_AND_PLATELET_PRODUCTION	REACTOME_FACTORS_INVOLVED_IN_MEGAKARYOCYTE_DEVELOPMENT_AND_PLATELET_PRODUCTION	166	0.350723	1.64716	0.00536193	0.0291777	0.0190377	8070	tags=39%, list=23%, signal=30%	TUBAL3/TUBA3E/TUBA3C/DOCK3/TUBB3/TUBA3D/KIF4B/KIF15/KIF27/HBE1/KIF23/KIF26B/CARMIL1/KIF18B/TUBB1/H3C12/RACGAP1/MAFK/CENPE/DOCK1/JMJD1C/JAK2/KIF3C/KIF20B/DOCK7/KIF18A/ZFPM2/DOCK9/DOCK5/KIF11/CDK2/ABL1/KIF2A/H3C6/KIF21A/KIF16B/H3C10/KIF4A/WEE1/DOCK10/SIN3A/RCOR1/KLC3/KIFC1/CBX5/MYB/KIF5B/KIF5A/KIF13B/KIF26A/PRKAR2B/CABLES2/MFN1/PRKAR1A/SH2B3/DOCK4/KIF3A/TUBA1B/PRKACB/AKAP10/IRF2/PHF21A/IFNB1/KIF1B
REACTOME_COLLAGEN_BIOSYNTHESIS_AND_MODIFYING_ENZYMES	REACTOME_COLLAGEN_BIOSYNTHESIS_AND_MODIFYING_ENZYMES	67	0.412737	1.64819	0.00943396	0.0411632	0.0268579	7849	tags=42%, list=22%, signal=33%	COL10A1/COL28A1/COL24A1/COL7A1/TLL1/COL21A1/COL9A2/P3H2/COL11A1/COLGALT2/COL4A3/COL4A6/COL12A1/COL4A4/COL4A5/COL20A1/COL6A3/COL25A1/COL3A1/COL8A1/COL5A1/COL9A1/ADAMTS3/COL6A6/COL27A1/COL14A1/COL1A2/COL4A1
WP_NETRINUNC5B_SIGNALING_PATHWAY	WP_NETRINUNC5B_SIGNALING_PATHWAY	52	0.428985	1.64841	0.011041	0.046635	0.0304281	10242	tags=50%, list=29%, signal=36%	NTN4/ITGB4/NEO1/UNC5B/PRKCA/DAPK1/CCL2/RLF/YAP1/CIP2A/JUN/PIK3CA/IL1A/SRC/MAPK1/KDR/PLEKHH1/PTPN11/TNF/ARHGEF12/CCN2/COL1A1/MAPK14/MAP2K1/CDH5/RGMA
REACTOME_DNA_DOUBLE_STRAND_BREAK_REPAIR	REACTOME_DNA_DOUBLE_STRAND_BREAK_REPAIR	166	0.351323	1.64998	0.00402145	0.0242139	0.0157989	9744	tags=42%, list=27%, signal=30%	H2BC7/H2BC13/H2BC1/TP53BP1/CLSPN/H4-16/BARD1/H2BC17/RTEL1/EYA1/BRIP1/BRCA2/POLQ/CCNA2/ABRAXAS1/H4C8/H4C5/POLH/WRN/RIF1/RAD51AP1/RFC3/XRCC2/ATRIP/RMI1/ATM/MDC1/TOPBP1/NSD2/PAXIP1/H2BC15/CDK2/NHEJ1/BRCA1/ABL1/ERCC4/BAZ1B/POLK/H2BC8/RAD9B/EME1/H2BC12/SLX1B/H2BC21/DNA2/LIG4/H2BU1/GEN1/HERC2/H2BC6/PALB2/EXO1/RAD52/LIG3/H4C12/RAD50/ATR/POLE/SLX4/RNF4/MRE11/SMARCA5/RNF168/MAPK8/TIMELESS/H2BC3/KDM4A/EYA3…
WP_PDGFRBETA_PATHWAY	WP_PDGFRBETA_PATHWAY	29	0.492975	1.65701	0.0120482	0.0493976	0.0322306	9873	tags=59%, list=28%, signal=42%	PRKCA/JAK2/RASA1/JUN/MAP3K1/PIK3CA/PIK3R1/SOS1/FOS/JAK1/EIF2AK2/PLCG1/MAPK8/MAP2K1/STAT5B/ELK1/PDGFRB
KEGG_HEDGEHOG_SIGNALING_PATHWAY	KEGG_HEDGEHOG_SIGNALING_PATHWAY	56	0.425929	1.65874	0.00938967	0.0411209	0.0268302	11239	tags=71%, list=31%, signal=49%	WNT7B/WNT7A/HHIP/BMP4/GLI2/RAB23/PTCH1/WNT8B/BMP6/WNT2/BMP5/STK36/BMP8A/CSNK1A1/PRKX/GLI3/WNT2B/GAS1/WNT9B/CSNK1G1/GLI1/ZIC2/WNT16/PRKACB/WNT11/WNT9A/SHH/CSNK1A1L/WNT5A/BTRC/IHH/FBXW11/PTCH2/GSK3B/WNT10A/CSNK1G3/BMP8B/CSNK1D/SUFU/SMO
WP_GASTRIN_SIGNALING_PATHWAY	WP_GASTRIN_SIGNALING_PATHWAY	114	0.376168	1.66132	0.00707214	0.0341489	0.0222812	7522	tags=33%, list=21%, signal=26%	TFF2/MMP7/PTGS2/GAST/KLF4/SERPINB2/KIT/PRKCA/ITGB1/CCND1/SERPINE1/JAG1/IRS1/PRKD1/JAK2/VEGFA/JUN/KRAS/TJP1/PIK3CA/PIK3R1/SOS1/FOXO3/ROCK1/FOS/SRC/NFKB1/CTNNB1/MAPK1/ATF2/CREB1/SP1/PRKCE/FOXO1/CXCL8/ARHGEF28/PLCG1/PTPN11
WP_GASTRIC_CANCER_NETWORK_1	WP_GASTRIC_CANCER_NETWORK_1	29	0.494288	1.66142	0.0120482	0.0493976	0.0322306	7883	tags=55%, list=22%, signal=43%	E2F7/H4-16/ECT2/TOP2A/KIF15/LIN9/CENPF/CEP192/KIF20B/NOTCH1/INO80D/ESM1/APC/ACTL6A/NUP107/TPX2
PID_TRKR_PATHWAY	PID_TRKR_PATHWAY	61	0.419791	1.66193	0.00924499	0.0410682	0.0267959	8474	tags=44%, list=24%, signal=34%	RASGRF1/NTRK3/NTRK2/NTF4/DNM1/GAB1/CCND1/DOCK1/RASA1/KRAS/PIK3CA/PIK3R1/FRS2/SOS1/CRKL/ABL1/BDNF/MAPK1/GAB2/RAPGEF1/PLCG1/PRKCI/PTPN11/TIAM1/NGFR/RIT2/NRAS
WP_MELANOMA	WP_MELANOMA	68	0.415943	1.66901	0.0109375	0.0465284	0.0303585	6934	tags=37%, list=19%, signal=30%	GRIN2A/GRM3/ERBB4/KIT/CDK6/CCND1/AKT3/KRAS/CALML4/PIK3CA/PIK3R1/BRAF/SOS1/RB1/FOS/PREX2/POLK/VCL/NF1/SOS2/MITF/MAPK1/CREB1/ETS1/KDR
KEGG_RENAL_CELL_CARCINOMA	KEGG_RENAL_CELL_CARCINOMA	70	0.410736	1.66995	0.0121766	0.049838	0.0325179	7522	tags=43%, list=21%, signal=34%	PAK5/TGFB2/VEGFD/TGFA/EGLN3/SLC2A1/ARNT2/EP300/TGFB3/GAB1/HIF1A/VEGFA/PIK3CG/AKT3/CREBBP/JUN/PAK6/KRAS/PIK3CA/PIK3R1/BRAF/SOS1/CRKL/VHL/SOS2/MAPK1/ARNT/ETS1/RAPGEF1/PTPN11
REACTOME_GPCR_LIGAND_BINDING	REACTOME_GPCR_LIGAND_BINDING	458	0.32399	1.67427	0.00116279	0.0221911	0.0144791	5111	tags=25%, list=14%, signal=22%	SST/TAC1/DRD1/HTR2C/GRM5/WNT7B/WNT7A/GRPR/CXCL5/GRM3/P2RY4/TRH/TACR3/DRD5/HTR1D/NPY4R/SSTR1/HRH2/TAAR1/CNR1/GRP/HTR2B/SCTR/TAS2R38/MLN/PROK1/GLP1R/CASR/TAS2R31/GLP2R/FZD1/BRS3/TAS2R5/ACKR4/CHRM4/CHRM3/AVPR1B/UTS2R/ADORA2B/ADCYAP1/GRM7/GRM8/CCR9/GALR3/FZD7/CALCR/CCR3/PLPPR1/EDN3/PTCH1/EDN1/MLNR/OXGR1/WNT8B/MTNR1A/HTR2A/HTR4/NTSR2/HCRTR2/KEL/CCL28/MCHR2/LTB4R2/TAS2R20/PTHLH/LPAR1/EDN2/TAS2R19/GNG13…
WP_GPCRS_CLASS_A_RHODOPSINLIKE	WP_GPCRS_CLASS_A_RHODOPSINLIKE	254	0.343176	1.67509	0.00127065	0.0221911	0.0144791	5400	tags=26%, list=15%, signal=23%	DRD1/HTR2C/GRPR/P2RY4/DRD5/HTR1D/NPY4R/SSTR1/HRH2/CNR1/HTR2B/OR2H2/BRS3/ACKR4/CHRM4/CHRM3/AVPR1B/OR3A2/GPR75/ADORA2B/CCR9/GALR3/GPR20/MAS1L/CCR3/GPR63/MLNR/MTNR1A/HTR2A/HTR4/NTSR2/HCRTR2/GPR27/CCR6/OR2C1/BDKRB2/NPFFR2/GPR45/PTGFR/GPR83/OR2H1/SUCNR1/ADRA1B/OXTR/MC1R/ADORA1/ADRA1A/P2RY12/P2RY1/BDKRB1/HTR1F/GPR161/CYSLTR2/NPY5R/HTR5A/PRLHR/EDNRB/HTR6/HTR1E/NPY1R/ADRA2C/OR1Q1/AVPR1A/FFAR3/NTSR1/CXCR5…
REACTOME_NUCLEAR_EVENTS_KINASE_AND_TRANSCRIPTION_FACTOR_ACTIVATION_	REACTOME_NUCLEAR_EVENTS_KINASE_AND_TRANSCRIPTION_FACTOR_ACTIVATION_	61	0.423456	1.67644	0.00770416	0.0363029	0.0236866	6520	tags=33%, list=18%, signal=27%	SH3GL3/ASCL1/DUSP4/F3/TPH1/EGR3/FOSB/EP300/RPS6KA5/TCF12/CDK5R1/RPS6KA3/FOS/REST/MEF2A/ATF1/MAPK1/ATF2/CREB1/EGR2
REACTOME_INSULIN_RECEPTOR_SIGNALLING_CASCADE	REACTOME_INSULIN_RECEPTOR_SIGNALLING_CASCADE	54	0.432566	1.67887	0.0109204	0.0465284	0.0303585	9561	tags=52%, list=27%, signal=38%	FGF4/FGF3/FGF2/FGF19/FGF9/FGFR1/GAB1/FGF1/IRS1/FGF10/KRAS/PIK3CA/PIK3R1/FRS2/SOS1/PDPK1/MAPK1/GAB2/PIK3R4/IRS2/FGF5/PTPN11/NRAS/KL/FGF18/FGF20/GRB10/FGFR3
REACTOME_FORMATION_OF_THE_CORNIFIED_ENVELOPE	REACTOME_FORMATION_OF_THE_CORNIFIED_ENVELOPE	127	0.372793	1.68184	0.00704225	0.0341489	0.0222812	3638	tags=24%, list=10%, signal=21%	KRT12/KRT20/KRT80/KRT75/SPRR2E/KRT19/KRT2/KRT40/KRT83/DSC3/CASP14/FLG/TGM5/PPL/DSG2/KRT34/KRT77/KRT1/KRT7/KAZN/KRT6B/DSP/CDSN/DSG1/EVPL/KRT31/KRT14/KRT85/LIPN/DSG3
ST_GRANULE_CELL_SURVIVAL_PATHWAY	ST_GRANULE_CELL_SURVIVAL_PATHWAY	28	0.503789	1.68731	0.0117647	0.0484861	0.0316358	6440	tags=36%, list=18%, signal=29%	EPHB2/ADCYAP1/MAPK10/CREB5/JUN/FOS/MAPK8IP3/MAPK1/APC/CREB1
PID_BARD1_PATHWAY	PID_BARD1_PATHWAY	29	0.502966	1.69059	0.010327	0.044248	0.0288706	12713	tags=62%, list=36%, signal=40%	BARD1/ATM/TOPBP1/CDK2/BRCA1/FANCD2/RAD50/FANCE/ATR/MRE11/RBBP8/FANCC/PRKDC/FANCA/FANCG/XRCC5/FANCF/FANCL
REACTOME_SIGNALING_BY_FGFR	REACTOME_SIGNALING_BY_FGFR	87	0.400491	1.69073	0.00909091	0.040789	0.0266137	6181	tags=34%, list=17%, signal=29%	FGF4/FGF3/FGF2/GALNT3/FGF19/ANOS1/ESRP1/FLRT2/FGF9/FLRT3/FGFR1/GAB1/FGF1/FGFBP1/SPRED1/FGF10/KRAS/CBL/SPRY2/PIK3CA/RBFOX2/PIK3R1/FRS2/BRAF/SOS1/POLR2B/SPRED2/SRC/POLR2A/MAPK1
BIOCARTA_HER2_PATHWAY	BIOCARTA_HER2_PATHWAY	23	0.535595	1.69111	0.00875657	0.0397388	0.0259284	7780	tags=52%, list=22%, signal=41%	GRIP1/ERBB4/EP300/PIK3CG/IL6/PIK3CA/PIK3R1/SOS1/MAPK1/CARM1/IL6R/ESR1
WP_ENDOCHONDRAL_OSSIFICATION	WP_ENDOCHONDRAL_OSSIFICATION	64	0.424109	1.69151	0.00931677	0.0410682	0.0267959	9697	tags=55%, list=27%, signal=40%	TGFB2/FGF2/COL10A1/SCIN/TIMP3/PTCH1/BMP6/PTHLH/IGF1R/CTSV/FGFR1/MMP13/VEGFA/HDAC4/PLAT/GHR/ADAMTS1/ADAMTS5/GLI3/ACAN/RUNX2/SOX5/DDR2/SOX6/SOX9/BMPR1A/THRA/KIF3A/CAB39/CST5/ADAMTS4/FGF18/FGFR3/STAT5B/IHH
WP_ENDOCHONDRAL_OSSIFICATION_WITH_SKELETAL_DYSPLASIAS	WP_ENDOCHONDRAL_OSSIFICATION_WITH_SKELETAL_DYSPLASIAS	64	0.424109	1.69151	0.00931677	0.0410682	0.0267959	9697	tags=55%, list=27%, signal=40%	TGFB2/FGF2/COL10A1/SCIN/TIMP3/PTCH1/BMP6/PTHLH/IGF1R/CTSV/FGFR1/MMP13/VEGFA/HDAC4/PLAT/GHR/ADAMTS1/ADAMTS5/GLI3/ACAN/RUNX2/SOX5/DDR2/SOX6/SOX9/BMPR1A/THRA/KIF3A/CAB39/CST5/ADAMTS4/FGF18/FGFR3/STAT5B/IHH
REACTOME_SHC1_EVENTS_IN_ERBB2_SIGNALING	REACTOME_SHC1_EVENTS_IN_ERBB2_SIGNALING	22	0.543422	1.69567	0.00707965	0.0341489	0.0222812	8474	tags=55%, list=24%, signal=42%	EREG/NRG3/ERBB4/PRKCA/KRAS/SOS1/EGF/PTPN12/PRKCE/NRG4/BTC/NRAS
WP_HEPATITIS_C_AND_HEPATOCELLULAR_CARCINOMA	WP_HEPATITIS_C_AND_HEPATOCELLULAR_CARCINOMA	50	0.443524	1.69968	0.010989	0.0466004	0.0304055	9397	tags=48%, list=26%, signal=35%	PTGS2/MMP1/MYOF/SMAD3/HIF1A/CCND1/VEGFA/JUN/LEF1/IL6/HNF1A/SOS1/BRCA1/NFKB1/JAK1/IL6R/TGFBR1/CXCL8/PTPN11/E2F2/MAPK14/MAPK8/SMAD4/MYC
BIOCARTA_PDGF_PATHWAY	BIOCARTA_PDGF_PATHWAY	28	0.507851	1.70092	0.010084	0.0433632	0.0282933	9803	tags=57%, list=27%, signal=42%	PDGFRA/PRKCA/RASA1/PIK3CG/JUN/MAP3K1/PIK3CA/PIK3R1/SOS1/FOS/JAK1/PLCG1/CSNK2A1/MAPK8/MAP2K1/ELK1
REACTOME_SHC_MEDIATED_CASCADE_FGFR1	REACTOME_SHC_MEDIATED_CASCADE_FGFR1	21	0.556939	1.70205	0.00897666	0.0404251	0.0263763	5206	tags=43%, list=15%, signal=37%	FGF4/FGF3/FGF2/FGF9/FGFR1/FGF1/FGF10/KRAS/SOS1
KEGG_PANCREATIC_CANCER	KEGG_PANCREATIC_CANCER	70	0.41872	1.70241	0.0106545	0.0454872	0.0296791	6385	tags=31%, list=18%, signal=26%	TGFB2/VEGFD/TGFA/MAPK10/CDK6/BRCA2/TGFB3/SMAD3/CCND1/VEGFA/PIK3CG/TGFBR2/AKT3/KRAS/PIK3CA/PIK3R1/BRAF/EGF/RB1/NFKB1/MAPK1/JAK1
REACTOME_STIMULI_SENSING_CHANNELS	REACTOME_STIMULI_SENSING_CHANNELS	106	0.392928	1.70837	0.00722543	0.0344829	0.0224991	5250	tags=23%, list=15%, signal=19%	CLCA1/TRPV6/RYR2/TRPM3/BEST3/TRPV5/NALCN/CASQ1/ASIC1/UNC80/SLC9C1/WNK2/TRPM5/TRPM7/RYR3/TRPV1/TRPC5/ANO8/ANO4/TRPC3/TRPA1/ASIC5/SLC9C2/TTYH2
REACTOME_ACETYLCHOLINE_NEUROTRANSMITTER_RELEASE_CYCLE	REACTOME_ACETYLCHOLINE_NEUROTRANSMITTER_RELEASE_CYCLE	17	0.584602	1.71053	0.00912409	0.0408608	0.0266605	7494	tags=59%, list=21%, signal=47%	SNAP25/SYT1/SLC5A7/PPFIA4/TSPOAP1/UNC13B/SLC18A3/PPFIA1/RIMS1/PPFIA2
REACTOME_RHO_GTPASES_ACTIVATE_FORMINS	REACTOME_RHO_GTPASES_ACTIVATE_FORMINS	140	0.372466	1.71264	0.00688705	0.0337679	0.0220326	9978	tags=42%, list=28%, signal=31%	DYNC1I1/TUBAL3/TUBA3E/TUBA3C/TUBB3/DYNC1LI2/TUBA3D/FMNL2/DIAPH3/ITGB1/BUB1B/CENPI/TUBB1/CENPF/INCENP/KNTC1/CENPE/NUP160/DAAM1/SCAI/KIF18A/NDE1/SGO2/ERCC6L/TAOK1/CENPC/BUB1/MAD2L1/NUF2/CLASP2/CDCA8/KIF2A/SRC/CENPL/CLASP1/DYNC1I2/SRGAP2/CENPK/AHCTF1/NUP107/CENPU/TUBA1B/RANBP2/ZWILCH/SPDL1/NDEL1/PLK1/CKAP5/PPP2R5D/KNL1/RCC2/NUP133/CLIP1/CENPQ/MAPRE1/SGO1/NUP98/DIAPH2/DVL3
REACTOME_SIGNALING_BY_NTRKS	REACTOME_SIGNALING_BY_NTRKS	134	0.376061	1.71423	0.00692521	0.0338851	0.0221091	9803	tags=45%, list=27%, signal=33%	SH3GL3/ASCL1/DUSP4/DOCK3/F3/NTRK3/NTRK2/ADCYAP1/NTF4/TPH1/EGR3/DNM1/FOSB/EP300/GAB1/RPS6KA5/TCF12/MAPK13/IRS1/KIDINS220/CDK5R1/KRAS/RPS6KA3/PIK3CA/PIK3R1/FRS2/BRAF/SOS1/CRKL/FOS/SRC/REST/MEF2A/BDNF/ATF1/MAPK1/ATF2/CREB1/PTPRS/EGR2/IRS2/RAPGEF1/PLCG1/PTPN11/TIAM1/RIT2/SH3GL2/NRAS/NAB1/PPP2R5D/EGR4/ID4/MAPK14/AP2B1/PCSK6/MAP2K1/DNM2/DUSP7/RPS6KA2/ELK1
BIOCARTA_PAR1_PATHWAY	BIOCARTA_PAR1_PATHWAY	19	0.570699	1.71776	0.00880282	0.0398726	0.0260157	9022	tags=63%, list=25%, signal=47%	PRKCA/PIK3CG/PLCB1/PIK3CA/PIK3R1/ROCK1/GNA13/F2R/PPP1R12B/GNAQ/MAP3K7/ADCY1
REACTOME_FRS_MEDIATED_FGFR1_SIGNALING	REACTOME_FRS_MEDIATED_FGFR1_SIGNALING	23	0.544327	1.71868	0.00700525	0.0341363	0.022273	5206	tags=43%, list=15%, signal=37%	FGF4/FGF3/FGF2/FGF9/FGFR1/FGF1/FGF10/KRAS/FRS2/SOS1
REACTOME_SIGNALING_BY_NTRK2_TRKB_	REACTOME_SIGNALING_BY_NTRK2_TRKB_	25	0.529732	1.71942	0.0118644	0.0488124	0.0318487	8474	tags=64%, list=24%, signal=49%	DOCK3/NTRK2/NTF4/GAB1/CDK5R1/KRAS/PIK3CA/PIK3R1/FRS2/SOS1/SRC/BDNF/PLCG1/PTPN11/TIAM1/NRAS
PID_VEGFR1_2_PATHWAY	PID_VEGFR1_2_PATHWAY	69	0.425976	1.72094	0.00773994	0.0363029	0.0236866	10000	tags=48%, list=28%, signal=35%	PRKAA2/MAP2K6/MYOF/PRKCA/GAB1/IQGAP1/NEDD4/ITGB3/VEGFA/NCK2/CBL/PIK3CA/PIK3R1/ITGAV/BRAF/PDPK1/ROCK1/SRC/VCL/CTNNB1/MAPK1/FLT1/KDR/PLCG1/PTPN11/NCK1/HGS/MAPK14/GRB10/MAP2K1/DNM2/CDH5/FBXW11
BIOCARTA_PS1_PATHWAY	BIOCARTA_PS1_PATHWAY	14	0.622651	1.72333	0.011215	0.0469527	0.0306354	6214	tags=43%, list=17%, signal=35%	FZD1/ADAM17/HNF1A/NOTCH1/CTNNB1/APC
WP_15Q133_COPY_NUMBER_VARIATION_SYNDROME	WP_15Q133_COPY_NUMBER_VARIATION_SYNDROME	21	0.564014	1.72367	0.00897666	0.0404251	0.0263763	8361	tags=62%, list=23%, signal=47%	CHRNA7/GOLGA8K/GOLGA8O/GPR75/FAN1/CREBBP/KAT2B/GOLGA8H/FANCD2/KLF13/CHRFAM7A/ULK4P2/GRM6
REACTOME_REGULATION_OF_TP53_ACTIVITY_THROUGH_ASSOCIATION_WITH_CO_FACTORS	REACTOME_REGULATION_OF_TP53_ACTIVITY_THROUGH_ASSOCIATION_WITH_CO_FACTORS	14	0.623111	1.7246	0.011215	0.0469527	0.0306354	11369	tags=64%, list=32%, signal=44%	TP73/TP63/AKT3/PPP1R13L/PHF20/POU4F2/PPP1R13B/POU4F1/TP53BP2
REACTOME_INTERACTIONS_OF_REV_WITH_HOST_CELLULAR_PROTEINS	REACTOME_INTERACTIONS_OF_REV_WITH_HOST_CELLULAR_PROTEINS	37	0.478532	1.72479	0.0114754	0.047624	0.0310733	10448	tags=51%, list=29%, signal=36%	POM121/NUP153/NUP160/NUP205/TPR/NUP58/NUP155/NUP188/NUP107/NUP54/POM121C/RANBP2/NDC1/NUP133/NUP62/NUP98/NUP214/XPO1/KPNB1
KEGG_VASCULAR_SMOOTH_MUSCLE_CONTRACTION	KEGG_VASCULAR_SMOOTH_MUSCLE_CONTRACTION	114	0.390829	1.72607	0.00707214	0.0341489	0.0222812	8272	tags=41%, list=23%, signal=32%	ADCY8/ITPR3/PLA2G2E/AVPR1B/ADORA2B/JMJD7-PLA2G4B/PRKCA/ADCY7/PLA2G10/PLCB4/ITPR2/GUCY1A1/ADRA1B/PLA2G4B/ADRA1A/ROCK2/MYLK/PRKCG/MYLK3/PLA2G4A/ITPR1/ARHGEF11/PLCB1/NPR2/GUCY1B1/ADCY5/PPP1R12A/PRKX/AVPR1A/BRAF/GUCY1A2/ROCK1/EDNRA/MAPK1/CACNA1D/ADCY6/KCNMA1/CACNA1C/GNA13/CALCRL/PRKCE/MYH11/PRKACB/PLA2G4E/PPP1R12B/ARHGEF12/CALML3
KEGG_TASTE_TRANSDUCTION	KEGG_TASTE_TRANSDUCTION	51	0.449605	1.72626	0.00943396	0.0411632	0.0268579	6742	tags=37%, list=19%, signal=30%	ADCY8/ITPR3/TAS2R38/TAS2R31/TAS2R5/TRPM5/TAS2R20/TAS2R19/GNG13/TAS2R43/TAS2R3/GRM4/PRKX/TAS2R50/TAS2R1/TAS2R60/TAS2R14/CACNA1B/ADCY6
WP_BRAINDERIVED_NEUROTROPHIC_FACTOR_BDNF_SIGNALING_PATHWAY	WP_BRAINDERIVED_NEUROTROPHIC_FACTOR_BDNF_SIGNALING_PATHWAY	144	0.373345	1.72991	0.00539811	0.0292408	0.0190788	10210	tags=45%, list=29%, signal=32%	RASGRF1/CNR1/NCAM1/GRIA2/GRIP1/DOCK3/CAMK2A/GABRB3/NTRK3/NTRK2/CDKL5/PRKAA2/ADAM17/MAPK10/VAV3/RPS6KA5/IRS1/JAK2/NCK2/KIDINS220/JUN/CDK5R1/MAP3K1/RPS6KA3/PIK3R1/FRS2/PDPK1/BCL2L11/FOXO3/FOS/SRC/NFKB1/MEF2A/BDNF/CTNNB1/MAPK1/APC/MAP3K2/DLG1/PTPRF/KSR1/CREB1/EGR2/IRS2/KCNA3/PLCG1/TRAF6/PTPN11/NCK1/TIAM1/NGFR/RANBP9/DPYSL2/CSNK2A1/KCNN2/MAPK14/MAPK8/MAP2K1/STAT5B/ELK1/EIF4E/CAMK4/IGF2BP1/RPS6KB1/GSK…
REACTOME_G0_AND_EARLY_G1	REACTOME_G0_AND_EARLY_G1	27	0.51861	1.73186	0.0117253	0.0484075	0.0315846	10353	tags=52%, list=29%, signal=37%	TOP2A/CCNA2/LIN9/RBL2/CDK2/TFDP1/DYRK1A/RBL1/CCNE2/CDK1/LIN54/MYC/RBBP4/CDC6
REACTOME_PHOSPHOLIPASE_C_MEDIATED_CASCADE_FGFR4	REACTOME_PHOSPHOLIPASE_C_MEDIATED_CASCADE_FGFR4	15	0.613582	1.73266	0.0111524	0.0469388	0.0306263	3640	tags=33%, list=10%, signal=30%	FGF4/FGF2/FGF19/FGF9/FGF1
REACTOME_GLYCOSAMINOGLYCAN_METABOLISM	REACTOME_GLYCOSAMINOGLYCAN_METABOLISM	124	0.385652	1.73385	0.00704225	0.0341489	0.0222812	8454	tags=34%, list=24%, signal=26%	UST/HS3ST5/HS3ST4/HAS2/HS3ST1/B3GNT7/CSGALNACT1/HSPG2/VCAN/CHST9/OGN/HAS1/HS3ST3A1/OMD/XYLT1/HAS3/HPSE2/B4GALT6/B3GAT2/FMOD/CHST6/LYVE1/CHSY1/GPC4/LUM/ACAN/DCN/SLC26A2/DSE/B4GALT5/AGRN/CEMIP/CHSY3/HGSNAT/STAB2/IDS/HS6ST3/CSGALNACT2/B3GNT2/GLCE/PAPSS1/HS6ST1
WP_NEURAL_CREST_DIFFERENTIATION	WP_NEURAL_CREST_DIFFERENTIATION	100	0.401114	1.73414	0.00719424	0.0344829	0.0224991	6172	tags=34%, list=17%, signal=28%	OLIG3/AXIN2/DLX5/ASCL1/FGF2/FOXD3/LHX5/TFAP2A/FGF19/TFAP2B/BMP4/CDH6/PAX3/DMBX1/CDH7/SMAD1/NOTCH2/ISL1/HDAC9/FGFR1/ITGB1/CTBP2/LHX1/HDAC4/ZIC5/HOXA1/NOTCH1/LHX2/TWIST1/NFKB1/CTNNB1/NOTCH3/SOX5/MITF
REACTOME_DEGRADATION_OF_THE_EXTRACELLULAR_MATRIX	REACTOME_DEGRADATION_OF_THE_EXTRACELLULAR_MATRIX	140	0.377418	1.73541	0.00550964	0.0293108	0.0191245	5412	tags=31%, list=15%, signal=27%	CAPN6/LAMC2/MMP24/COL10A1/MMP10/LAMA3/LAMB3/MMP7/COL7A1/TLL1/COL9A2/MMP1/COL11A1/HSPG2/MMP3/ADAM17/COL4A3/COL4A6/COL12A1/LAMA5/COL4A4/FBN2/CTSV/ADAM9/MMP16/COL4A5/MMP13/ELN/COL6A3/NID1/MMP8/ADAMTS9/COL25A1/COL3A1/ADAMTS8/LAMB1/CAPN3/ADAMTS1/COL8A1/ADAMTS5/FBN1/ACAN/DCN/CAPN13
REACTOME_SIGNALING_BY_TYPE_1_INSULIN_LIKE_GROWTH_FACTOR_1_RECEPTOR_IGF1R_	REACTOME_SIGNALING_BY_TYPE_1_INSULIN_LIKE_GROWTH_FACTOR_1_RECEPTOR_IGF1R_	54	0.448902	1.74227	0.00936037	0.0410682	0.0267959	7006	tags=39%, list=20%, signal=31%	FGF4/FGF3/FGF2/FGF19/IGF1R/FGF9/FGFR1/GAB1/FGF1/IRS1/FGF10/KRAS/PIK3CA/PIK3R1/FRS2/SOS1/PDPK1/GAB2/PIK3R4/IRS2/FGF5
REACTOME_IRS_MEDIATED_SIGNALLING	REACTOME_IRS_MEDIATED_SIGNALLING	48	0.461088	1.74275	0.00955414	0.0413839	0.0270018	7006	tags=42%, list=20%, signal=34%	FGF4/FGF3/FGF2/FGF19/FGF9/FGFR1/GAB1/FGF1/IRS1/FGF10/KRAS/PIK3CA/PIK3R1/FRS2/SOS1/PDPK1/GAB2/PIK3R4/IRS2/FGF5
REACTOME_HCMV_EARLY_EVENTS	REACTOME_HCMV_EARLY_EVENTS	135	0.38236	1.7435	0.00416667	0.0245256	0.0160023	8404	tags=39%, list=23%, signal=30%	DYNC1I1/TUBAL3/TUBA3E/H2BC7/H2AC13/TUBA3C/H2BC13/TUBB3/H2BC1/DYNC1LI2/H4-16/H2BC17/TUBA3D/H2AC1/POM121/NUP153/H2BC18/ITGB1/H4C8/H4C5/TUBB1/H3C12/NUP160/NUP205/H2BC15/TPR/H3C6/NFKB1/H3C10/DYNC1I2/NUP58/H2AC11/H2BC8/CREB1/NUP155/H2BC12/H2BC21/NUP188/SUZ12/H2BU1/TBL1X/NUP107/NUP54/POM121C/NCOR1/TUBA1B/RANBP2/H2BC6/CBX1/H2AC7/H4C12/NCOR2
WP_GENES_INVOLVED_IN_MALE_INFERTILITY	WP_GENES_INVOLVED_IN_MALE_INFERTILITY	144	0.37636	1.74388	0.00404858	0.0242507	0.0158229	8973	tags=43%, list=25%, signal=32%	TEX15/SEMG1/NOS1/RAG1/BRDT/TAS2R38/PIWIL3/HORMAD1/MSH5/TSSK4/CYP1A1/SPATA17/MAS1L/PACRG/VCX/MTR/CCNK/YBX2/EP300/BRCA2/CRISP2/PIWIL4/ABLIM1/SLC16A7/CYP17A1/CYP26B1/PMS2/XRCC2/SEPTIN12/DDX4/CREBBP/PRDM9/ATM/CDC42BPA/THBS1/NFE2L2/PIWIL1/KDM3A/AHR/HORMAD2/CCNT1/SOX5/CHD2/CLOCK/XPC/BCL2/UBR2/CCNT2/EPPIN/LIG4/FOLH1B/TNF/FAS/ESR1/PUM2/AR/ARNTL/NANOS1/FOLH1/TSSK6/USP8/POLG
BIOCARTA_GABA_PATHWAY	BIOCARTA_GABA_PATHWAY	10	0.696055	1.74459	0.00967118	0.0417388	0.0272334	4259	tags=40%, list=12%, signal=35%	GABRA5/GABRA2/GABRA3/GABRA4
REACTOME_NOTCH4_INTRACELLULAR_DOMAIN_REGULATES_TRANSCRIPTION	REACTOME_NOTCH4_INTRACELLULAR_DOMAIN_REGULATES_TRANSCRIPTION	20	0.576087	1.7452	0.00899281	0.0404251	0.0263763	6903	tags=50%, list=19%, signal=40%	MAML2/NOTCH2/EP300/SMAD3/CREBBP/KAT2B/NOTCH1/MAML1/MAML3/MAMLD1
KEGG_CIRCADIAN_RHYTHM_MAMMAL	KEGG_CIRCADIAN_RHYTHM_MAMMAL	12	0.656184	1.7458	0.0116505	0.0481824	0.0314376	11696	tags=92%, list=33%, signal=62%	PER3/BHLHE41/BHLHE40/CLOCK/ARNTL/NR1D1/CRY1/CRY2/NPAS2/CSNK1D/PER1
REACTOME_PHOSPHOLIPASE_C_MEDIATED_CASCADE_FGFR2	REACTOME_PHOSPHOLIPASE_C_MEDIATED_CASCADE_FGFR2	18	0.590125	1.74921	0.00722022	0.0344829	0.0224991	4131	tags=33%, list=12%, signal=30%	FGF4/FGF3/FGF2/FGF9/FGF1/FGF10
BIOCARTA_PDZS_PATHWAY	BIOCARTA_PDZS_PATHWAY	17	0.598305	1.75062	0.00547445	0.0292545	0.0190877	6388	tags=53%, list=18%, signal=44%	NCAM1/NRXN3/DLG3/ANK1/CASK/SPTBN1/PCLO/DLG1/EPB41
PID_AVB3_OPN_PATHWAY	PID_AVB3_OPN_PATHWAY	31	0.512403	1.75121	0.00676819	0.033379	0.0217788	6822	tags=45%, list=19%, signal=37%	VAV3/ITGB3/ROCK2/PIP5K1A/JUN/MAP3K1/PIK3CA/PIK3R1/ITGAV/ILK/FOS/NFKB1/MAPK1/MAP3K14
PID_TGFBR_PATHWAY	PID_TGFBR_PATHWAY	54	0.451256	1.7514	0.00936037	0.0410682	0.0267959	11307	tags=59%, list=32%, signal=41%	TGFB2/CAMK2A/TGFB3/SMAD3/SMURF2/YAP1/RNF111/TGFBR2/TAB2/SPTBN1/SKIL/SMAD7/SOS1/PDPK1/BAMBI/PPP1R15A/OCLN/CTNNB1/XIAP/ZFYVE9/TGFBR1/CCN2/SMURF1/MAP3K7/SMAD4/ITCH/RPS6KB1/DACT2/TGFBR3/CAV1/PPP2R2A/ZFYVE16
REACTOME_CARDIAC_CONDUCTION	REACTOME_CARDIAC_CONDUCTION	137	0.382104	1.75146	0.00550206	0.0293108	0.0191245	4751	tags=27%, list=13%, signal=24%	RYR2/CACNG4/SCN2A/NOS1/ITPR3/CACNB4/ATP1A2/CORIN/KCND2/ATP1A4/CAMK2A/FGF11/CASQ1/KCNK17/ATP2B3/SCN7A/SCN3A/KCNK5/FGF14/KCNK2/KCNQ1/KCNIP1/WWTR1/ITPR2/KCNK10/FGF13/SCN1A/RYR3/CACNG6/HIPK1/CACNA2D2/ABCC9/KCNK1/AKAP9/ITPR1/NPR2/KAT2B
REACTOME_CREB1_PHOSPHORYLATION_THROUGH_NMDA_RECEPTOR_MEDIATED_ACTIVATION_OF_RAS_SIGNALING	REACTOME_CREB1_PHOSPHORYLATION_THROUGH_NMDA_RECEPTOR_MEDIATED_ACTIVATION_OF_RAS_SIGNALING	28	0.52314	1.75212	0.00672269	0.0333749	0.0217762	6624	tags=46%, list=18%, signal=38%	ACTN2/NEFL/RASGRF1/CAMK2A/DLG3/LRRC7/KRAS/RPS6KA3/PDPK1/MAPK1/DLG1/CREB1/CAMK2D
REACTOME_SIGNALING_BY_FGFR3	REACTOME_SIGNALING_BY_FGFR3	40	0.477793	1.75274	0.00811688	0.0373345	0.0243597	7522	tags=48%, list=21%, signal=38%	FGF4/FGF2/GALNT3/FGF9/GAB1/FGF1/KRAS/CBL/SPRY2/PIK3CA/PIK3R1/FRS2/BRAF/SOS1/SRC/MAPK1/FGF5/PLCG1/PTPN11
REACTOME_DEADENYLATION_OF_MRNA	REACTOME_DEADENYLATION_OF_MRNA	25	0.540681	1.75496	0.00677966	0.033379	0.0217788	12259	tags=68%, list=34%, signal=45%	TUT4/CNOT1/PAN3/CNOT6L/TUT7/PAN2/EIF4B/EIF4A1/EIF4A2/CNOT7/EIF4E/CNOT6/CNOT8/CNOT9/CNOT4/CNOT3/TNKS1BP1
WP_PROXIMAL_TUBULE_TRANSPORT	WP_PROXIMAL_TUBULE_TRANSPORT	57	0.448901	1.75661	0.00927357	0.0410682	0.0267959	6034	tags=30%, list=17%, signal=25%	SLC5A1/SLC6A20/SLC6A18/SLC4A4/SLC36A2/SLC3A1/SLC13A3/SLC2A1/SLC22A2/SLC6A19/CA4/ABCG2/SLC5A8/SLC22A8/SLC22A11/ATP1A1/SLC20A2
PID_ANGIOPOIETIN_RECEPTOR_PATHWAY	PID_ANGIOPOIETIN_RECEPTOR_PATHWAY	49	0.461753	1.75718	0.00789889	0.0369029	0.0240781	10125	tags=53%, list=28%, signal=38%	FGF2/ANGPT4/ELF1/ITGB1/RASA1/PIK3CA/PIK3R1/NFKB1/GRB7/MAPK1/ELF2/TEK/ETS1/FOXO1/ANGPT1/PTPN11/TNF/NCK1/ITGA5/MAPK14/MAPK8/FN1/ANGPT2/STAT5B/ELK1/RPS6KB1
BIOCARTA_RANKL_PATHWAY	BIOCARTA_RANKL_PATHWAY	14	0.63506	1.75767	0.00934579	0.0410682	0.0267959	9338	tags=64%, list=26%, signal=48%	FOSL2/TNFSF11/FOS/NFKB1/TNFRSF11A/EIF2AK2/TRAF6/IFNB1/MAPK8
WP_ACE_INHIBITOR_PATHWAY	WP_ACE_INHIBITOR_PATHWAY	17	0.601348	1.75953	0.00547445	0.0292545	0.0190877	3993	tags=29%, list=11%, signal=26%	CYP11B2/ACE2/BDKRB2/NR3C2/BDKRB1
REACTOME_CA_DEPENDENT_EVENTS	REACTOME_CA_DEPENDENT_EVENTS	37	0.488333	1.76012	0.00819672	0.037629	0.0245519	9923	tags=59%, list=28%, signal=43%	ADCY8/CAMK2A/NBEA/PRKCA/ADCY7/PRKCG/PLA2G4A/PDE1C/ADCY5/PRKX/MAPK1/CREB1/CAMK2D/ADCY6/PRKAR2B/PRKAR1A/PRKACB/ADCY2/ADCY1/PDE1A/ADCY3/CAMK4
PID_ERBB_NETWORK_PATHWAY	PID_ERBB_NETWORK_PATHWAY	15	0.623644	1.76107	0.00929368	0.0410682	0.0267959	8016	tags=53%, list=22%, signal=41%	EREG/NRG3/ERBB4/TGFA/AREG/EGF/NRG4/BTC
KEGG_ERBB_SIGNALING_PATHWAY	KEGG_ERBB_SIGNALING_PATHWAY	87	0.417617	1.76304	0.00606061	0.0311277	0.02031	10210	tags=49%, list=29%, signal=35%	PAK5/EREG/NRG3/ERBB4/CAMK2A/TGFA/MAPK10/PRKCA/GAB1/PRKCG/NCK2/PIK3CG/AKT3/JUN/PAK6/AREG/KRAS/CBL/PIK3CA/PIK3R1/BRAF/SOS1/EGF/CRKL/ABL1/SRC/SOS2/MAPK1/ABL2/CAMK2D/PLCG1/NRG4/NCK1/BTC/NRAS/MAPK8/MYC/MAP2K1/STAT5B/ELK1/RPS6KB1/HBEGF/GSK3B
WP_PRADERWILLI_AND_ANGELMAN_SYNDROME	WP_PRADERWILLI_AND_ANGELMAN_SYNDROME	63	0.444028	1.76407	0.0046729	0.0262699	0.0171404	4032	tags=27%, list=11%, signal=24%	GABRA5/HTR2C/TACR3/DLX5/MKRN3/GABRR1/ATP10A/GABRB3/CDK6/GABRG1/GABRR2/CCND1/GABRG2/NIPA1/MAGEL2/NHLH2/OCA2
REACTOME_TRANSCRIPTIONAL_REGULATION_BY_MECP2	REACTOME_TRANSCRIPTIONAL_REGULATION_BY_MECP2	62	0.445172	1.76439	0.00464396	0.0262699	0.0171404	9518	tags=47%, list=27%, signal=34%	SST/GRIN2A/GAD2/GRIA2/CAMK2A/SOX2/SLC2A3/NOTCH1/TRPC3/RBFOX1/BDNF/SIN3A/AGO3/HIPK2/PTPN4/TNRC6B/CREB1/GAD1/CAMK2D/PVALB/TBL1X/NCOR1/TNRC6A/NCOR2/FKBP5/MET/MECP2/AGO1/PTPN1
PID_RB_1PATHWAY	PID_RB_1PATHWAY	65	0.441491	1.76447	0.00625	0.0316898	0.0206767	9278	tags=45%, list=26%, signal=33%	TGFB2/RBP2/PAX3/CDK6/TAF1/EP300/ELF1/CCNA2/CCND1/SIRT1/CREBBP/JUN/ATF7/CDK2/RUNX2/ABL1/RB1/BRD2/MITF/ATF2/SKP2/TFDP1/DNMT1/SFTPD/E2F2/CCND2/E2F3/MET/MAPK14
REACTOME_REGULATION_OF_RUNX1_EXPRESSION_AND_ACTIVITY	REACTOME_REGULATION_OF_RUNX1_EXPRESSION_AND_ACTIVITY	17	0.603071	1.76457	0.00547445	0.0292545	0.0190877	10651	tags=71%, list=30%, signal=50%	CDK6/CCND1/SRC/AGO3/TNRC6B/RUNX1/PTPN11/TNRC6A/CCND2/AGO1/CBFB/AGO4
REACTOME_SYNTHESIS_OF_PA	REACTOME_SYNTHESIS_OF_PA	39	0.484269	1.76599	0.00802568	0.0372029	0.0242738	6769	tags=38%, list=19%, signal=31%	PLA2G4D/ALPI/PLA2G2E/PLA2G10/PLA2G4B/PLA2R1/PLA2G4A/LIPH/GPAT2/GPAM/DDHD1/GPD2/DDHD2/LIPI/MIGA1
REACTOME_UNBLOCKING_OF_NMDA_RECEPTORS_GLUTAMATE_BINDING_AND_ACTIVATION	REACTOME_UNBLOCKING_OF_NMDA_RECEPTORS_GLUTAMATE_BINDING_AND_ACTIVATION	21	0.578129	1.76681	0.005386	0.0292408	0.0190788	2247	tags=29%, list=6%, signal=27%	ACTN2/GRIN2A/NEFL/GRIA2/CAMK2A/DLG3
PID_SHP2_PATHWAY	PID_SHP2_PATHWAY	57	0.451599	1.76717	0.00772798	0.0363029	0.0236866	9873	tags=54%, list=28%, signal=39%	NTRK3/NTRK2/NTF4/GNAI1/IGF1R/GAB1/IRS1/JAK2/VEGFA/KRAS/IL6/PIK3CA/PIK3R1/FRS2/AFDN/SOS1/EGF/BDNF/JAK1/TEK/IL6R/GAB2/KDR/ANGPT1/PTPN11/NRAS/PDGFB/MAP2K1/IL6ST/IFNGR1/PDGFRB
WP_HEART_DEVELOPMENT	WP_HEART_DEVELOPMENT	45	0.471659	1.76771	0.00953895	0.0413839	0.0270018	7650	tags=44%, list=21%, signal=35%	PITX2/BMP10/TBX20/BMP4/FOXC1/SMAD1/ISL1/BHLHE40/BMPR2/VEGFA/FGF10/NFATC3/NOTCH1/CTNNB1/NFATC2/MAPK1/FOXC2/BMPR1A/PTPN11/SMYD1
REACTOME_ESTABLISHMENT_OF_SISTER_CHROMATID_COHESION	REACTOME_ESTABLISHMENT_OF_SISTER_CHROMATID_COHESION	11	0.688044	1.76883	0.00782779	0.0366427	0.0239083	10438	tags=82%, list=29%, signal=58%	STAG1/ESCO2/SMC1A/SMC3/STAG2/PDS5B/WAPL/PDS5A/ESCO1
REACTOME_NCAM1_INTERACTIONS	REACTOME_NCAM1_INTERACTIONS	42	0.478846	1.76912	0.00811688	0.0373345	0.0243597	8383	tags=52%, list=23%, signal=40%	CACNA1I/CACNB4/NCAM1/COL9A2/CACNA1G/COL4A3/CNTN2/COL4A4/ST8SIA2/COL4A5/COL6A3/COL3A1/GDNF/COL5A1/COL9A1/AGRN/CACNA1D/CACNA1C/COL6A6/COL4A1/GFRA1/CACNB2
REACTOME_SIGNALING_BY_PDGF	REACTOME_SIGNALING_BY_PDGF	58	0.449716	1.76949	0.00614439	0.0314223	0.0205022	7853	tags=52%, list=22%, signal=40%	COL9A2/PDGFD/PDGFRA/PDGFC/COL4A3/COL4A4/COL4A5/COL6A3/NCK2/RASA1/COL3A1/PLAT/KRAS/THBS1/PIK3CA/PIK3R1/SOS1/THBS2/CRKL/SRC/GRB7/COL5A1/COL9A1/PTPN12/COL6A6/RAPGEF1/PLCG1/PTPN11/COL4A1/NCK1
WP_GPR40_PATHWAY	WP_GPR40_PATHWAY	15	0.627658	1.77241	0.00929368	0.0410682	0.0267959	7317	tags=47%, list=20%, signal=37%	ITPR3/PLCH1/PLCD3/PLCB1/PLCL1/PLCZ1/PLCG1
SA_PTEN_PATHWAY	SA_PTEN_PATHWAY	17	0.606016	1.77319	0.00547445	0.0292545	0.0190877	6181	tags=41%, list=17%, signal=34%	RBL2/AKT3/PIK3CA/SOS1/PDPK1/ILK/MAPK1
BIOCARTA_PTEN_PATHWAY	BIOCARTA_PTEN_PATHWAY	18	0.598436	1.77385	0.00722022	0.0344829	0.0224991	7214	tags=50%, list=20%, signal=40%	ITGB1/PIK3CA/PIK3R1/SOS1/PDPK1/ILK/FOXO3/MAPK1/PDK2
PID_HEDGEHOG_GLI_PATHWAY	PID_HEDGEHOG_GLI_PATHWAY	47	0.472149	1.77471	0.00796178	0.0369788	0.0241276	11292	tags=57%, list=32%, signal=39%	GLI2/RAB23/PTCH1/GNAI1/PIAS1/STK36/CREBBP/CSNK1A1/GLI3/SIN3A/CSNK1G1/GLI1/KIF3A/SHH/IFT172/SIN3B/MAP2K1/RBBP4/FBXW11/GSK3B/XPO1/CSNK1G3/GNAI3/CSNK1D/SUFU/SMO/IFT88
WP_MECHANOREGULATION_AND_PATHOLOGY_OF_YAPTAZ_VIA_HIPPO_AND_NONHIPPO_MECHANISMS	WP_MECHANOREGULATION_AND_PATHOLOGY_OF_YAPTAZ_VIA_HIPPO_AND_NONHIPPO_MECHANISMS	47	0.472357	1.77549	0.00796178	0.0369788	0.0241276	9408	tags=45%, list=26%, signal=33%	ITGB8/PAK5/ITGB6/ITGB4/MAPK10/ITGB1/MAP4K3/ITGB3/TEAD1/PAK6/LATS1/MAP4K5/SRC/CTNNB1/SAV1/LIMD1/YY1AP1/YWHAQ/TEAD3/MAPK8/SGMS1
REACTOME_HDR_THROUGH_SINGLE_STRAND_ANNEALING_SSA_	REACTOME_HDR_THROUGH_SINGLE_STRAND_ANNEALING_SSA_	37	0.4927	1.77585	0.00655738	0.0326907	0.0213297	12365	tags=70%, list=35%, signal=46%	BARD1/BRIP1/WRN/RFC3/ATRIP/RMI1/ATM/TOPBP1/BRCA1/ABL1/ERCC4/RAD9B/DNA2/EXO1/RAD52/RAD50/ATR/MRE11/RBBP8/RPA1/BLM/RFC5/RAD1/RHNO1/RMI2/KAT5
PID_CIRCADIAN_PATHWAY	PID_CIRCADIAN_PATHWAY	14	0.641872	1.77652	0.00934579	0.0410682	0.0267959	11696	tags=86%, list=33%, signal=58%	BHLHE40/CLOCK/ARNTL/ATR/NR1D1/CRY1/CRY2/TIMELESS/NONO/NPAS2/CHEK1/PER1
WP_FRAGILE_X_SYNDROME	WP_FRAGILE_X_SYNDROME	120	0.397514	1.777	0.00564175	0.0298799	0.0194958	7700	tags=32%, list=22%, signal=26%	SH3GL3/GRM5/GRIN2A/CNR1/GRIA2/GRIP1/GABRB2/KCND2/CAMK2A/NTRK2/HCN1/EPS8L1/SHANK1/ARHGAP32/DNM1/PRKCA/GAB1/GABRG2/KCNC1/ITPR1/PLCB1/KRAS/EPHA4/SYNGAP1/BRAF/SOS1/SRC/BDNF/NF1/MAPK1/CREB1/SLC16A1/GAD1/DICER1/TSC1/PLCG1/PTPN11/PRKAR1A/EIF4A1
REACTOME_NEGATIVE_REGULATION_OF_FGFR1_SIGNALING	REACTOME_NEGATIVE_REGULATION_OF_FGFR1_SIGNALING	33	0.511906	1.77759	0.00502513	0.0275976	0.0180066	7522	tags=48%, list=21%, signal=38%	FGF4/FGF3/FGF2/ANOS1/FGF9/FGFR1/FGF1/FGF10/CBL/SPRY2/FRS2/BRAF/SRC/MAPK1/FGF5/PTPN11
REACTOME_NOTCH_HLH_TRANSCRIPTION_PATHWAY	REACTOME_NOTCH_HLH_TRANSCRIPTION_PATHWAY	28	0.531203	1.77913	0.00336134	0.0221911	0.0144791	8404	tags=50%, list=23%, signal=38%	MAML2/NOTCH2/HDAC9/HDAC4/CREBBP/KAT2B/NOTCH1/MAML1/MAML3/NOTCH3/MAMLD1/TBL1X/NCOR1/NCOR2
REACTOME_SIGNALING_BY_ERBB2_IN_CANCER	REACTOME_SIGNALING_BY_ERBB2_IN_CANCER	26	0.542519	1.77925	0.0102389	0.0439497	0.0286759	8474	tags=58%, list=24%, signal=44%	EREG/NRG3/ERBB4/GAB1/KRAS/PIK3CA/PIK3R1/SOS1/EGF/PTPN12/PLCG1/NRG4/BTC/ERBIN/NRAS
WP_INTERACTOME_OF_POLYCOMB_REPRESSIVE_COMPLEX_2_PRC2	WP_INTERACTOME_OF_POLYCOMB_REPRESSIVE_COMPLEX_2_PRC2	16	0.621851	1.77969	0.00927644	0.0410682	0.0267959	12268	tags=88%, list=34%, signal=58%	JARID2/MORC3/AEBP2/SETX/SUZ12/MTF2/THRAP3/RBBP4/BCLAF1/STK38/EZH1/TRIM35/EZH2/ELL
PID_ECADHERIN_KERATINOCYTE_PATHWAY	PID_ECADHERIN_KERATINOCYTE_PATHWAY	21	0.582398	1.77985	0.00359066	0.0223926	0.0146105	7317	tags=48%, list=20%, signal=38%	CASR/FMN1/PIP5K1A/PIK3CA/PIK3R1/AJUBA/SRC/CTNNB1/CTNND1/PLCG1
WP_NCRNAS_INVOLVED_IN_STAT3_SIGNALING_IN_HEPATOCELLULAR_CARCINOMA	WP_NCRNAS_INVOLVED_IN_STAT3_SIGNALING_IN_HEPATOCELLULAR_CARCINOMA	17	0.608793	1.78131	0.00547445	0.0292545	0.0190877	6612	tags=53%, list=18%, signal=43%	UCA1/ZEB1/JAK2/SOX4/MIR200A/IL6/NFKB1/JAK1/IL6R
WP_INTEGRINMEDIATED_CELL_ADHESION	WP_INTEGRINMEDIATED_CELL_ADHESION	102	0.411101	1.78152	0.00723589	0.0344829	0.0224991	7916	tags=36%, list=22%, signal=28%	CAPN6/ITGB8/ITGA2/ITGB6/ITGB4/MAP2K6/ITGA8/CAV3/MAPK10/ITGA3/ITGA6/VAV3/ITGA4/ITGB1/TNS1/ITGB3/ROCK2/DOCK1/AKT3/PAK6/CAPN3/ITGAV/BRAF/SOS1/PDPK1/ILK/ROCK1/SRC/VCL/MAPK1/MAPK4/SELENOP/RAPGEF1/ITGA9/MAPK6/CAPN7/ITGA10
REACTOME_FGFR2B_LIGAND_BINDING_AND_ACTIVATION	REACTOME_FGFR2B_LIGAND_BINDING_AND_ACTIVATION	10	0.71097	1.78197	0.00580271	0.0302606	0.0197442	4131	tags=50%, list=12%, signal=44%	FGF3/FGF2/FGF1/FGFBP1/FGF10
REACTOME_POTASSIUM_CHANNELS	REACTOME_POTASSIUM_CHANNELS	102	0.411386	1.78275	0.00723589	0.0344829	0.0224991	6924	tags=34%, list=19%, signal=28%	KCNJ16/KCNH6/HCN4/KCNH8/KCNH5/KCND2/KCNJ9/KCNV2/KCNK17/HCN1/KCNA2/KCNQ3/KCNK2/KCNG3/KCNQ1/KCNG1/GNG13/GABBR1/KCNH3/KCNS1/KCNK10/KCNJ15/KCNC1/ABCC9/KCNK1/KCNH7/KCNS3/KCNJ2/GNG10/KCNV1/KCNJ10/KCNJ1/KCNQ5/KCNMA1/KCNA3
WP_GLOBO_SPHINGOLIPID_METABOLISM	WP_GLOBO_SPHINGOLIPID_METABOLISM	21	0.584146	1.7852	0.00359066	0.0223926	0.0146105	8124	tags=52%, list=23%, signal=41%	B3GALT5/ST6GALNAC1/FUT9/ST6GAL2/ST6GALNAC5/B3GALNT1/ABO/ST6GALNAC2/ST6GALNAC3/GCNT1/FUT2
WP_EDA_SIGNALLING_IN_HAIR_FOLLICLE_DEVELOPMENT	WP_EDA_SIGNALLING_IN_HAIR_FOLLICLE_DEVELOPMENT	13	0.652567	1.78631	0.0113852	0.0474151	0.030937	8451	tags=62%, list=24%, signal=47%	DKK4/SOSTDC1/PTCH1/EDARADD/EDA/EDAR/GLI1/SHH
REACTOME_COHESIN_LOADING_ONTO_CHROMATIN	REACTOME_COHESIN_LOADING_ONTO_CHROMATIN	10	0.712865	1.78672	0.00580271	0.0302606	0.0197442	10019	tags=90%, list=28%, signal=65%	STAG1/SMC1A/SMC3/STAG2/NIPBL/PDS5B/MAU2/WAPL/PDS5A
REACTOME_NOTCH3_INTRACELLULAR_DOMAIN_REGULATES_TRANSCRIPTION	REACTOME_NOTCH3_INTRACELLULAR_DOMAIN_REGULATES_TRANSCRIPTION	25	0.550484	1.78678	0.00677966	0.033379	0.0217788	7951	tags=52%, list=22%, signal=40%	FABP7/MAML2/EP300/PBX1/CREBBP/KAT2B/NOTCH1/MAML1/MAML3/NOTCH3/MAMLD1/HEYL/DLGAP5
BIOCARTA_NTHI_PATHWAY	BIOCARTA_NTHI_PATHWAY	23	0.566016	1.78716	0.00350263	0.0221911	0.0144791	9339	tags=65%, list=26%, signal=48%	MAP2K6/EP300/SMAD3/TGFBR2/CREBBP/NFKB1/MAP3K14/TGFBR1/CXCL8/NR3C1/TNF/MYD88/MAP3K7/MAPK14/SMAD4
REACTOME_TRP_CHANNELS	REACTOME_TRP_CHANNELS	28	0.533785	1.78778	0.00336134	0.0221911	0.0144791	4978	tags=32%, list=14%, signal=28%	TRPV6/TRPM3/TRPV5/TRPM5/TRPM7/TRPV1/TRPC5/TRPC3/TRPA1
WP_INTEGRATED_BREAST_CANCER_PATHWAY	WP_INTEGRATED_BREAST_CANCER_PATHWAY	152	0.38608	1.791	0.00136799	0.0221911	0.0144791	9573	tags=44%, list=27%, signal=32%	PKIA/MMP1/BARD1/SMAD1/EP300/BRCA2/SMAD6/RAD54L/CCND1/SIRT1/PIAS1/RALGAPA1/FOSL2/FER/MYCBP2/ZMIZ1/IRS1/BMPR2/VEGFA/TGFBR2/JUN/ATM/KRAS/BRAF/SMAD7/CDK2/TPR/BRCA1/ABL1/RB1/AHR/RASGEF1A/NFKB1/ATF1/CTNNB1/NF1/NCOA3/WEE1/EDAR/HIPK2/MAPK1/JAK1/CREB1/FILIP1/BACH1/MAP3K7CL/TSC1/SP1/BCL2/FOXO1/BMPR1A/TGFBR1/PPP4R3B/ZMYND8/ESR1/MSH2/AR/NAB1/RAD50/ATR/PLK1/MRE11/SMAD4/MYC/USP16/USP38/DHTKD1
REACTOME_DOWNSTREAM_SIGNALING_OF_ACTIVATED_FGFR4	REACTOME_DOWNSTREAM_SIGNALING_OF_ACTIVATED_FGFR4	27	0.536413	1.79131	0.00670017	0.0333326	0.0217486	5206	tags=41%, list=15%, signal=35%	FGF4/FGF2/FGF19/FGF9/GAB1/FGF1/KRAS/PIK3CA/PIK3R1/FRS2/SOS1
KEGG_COLORECTAL_CANCER	KEGG_COLORECTAL_CANCER	62	0.452585	1.79377	0.00464396	0.0262699	0.0171404	10210	tags=53%, list=29%, signal=38%	AXIN2/TGFB2/DCC/MAPK10/TGFB3/SMAD3/CCND1/PIK3CG/TGFBR2/AKT3/JUN/LEF1/KRAS/TCF7/PIK3CA/PIK3R1/BRAF/FOS/CTNNB1/APC2/MAPK1/APC/BCL2/TGFBR1/MSH2/TCF7L2/APPL1/MAPK8/SMAD4/MYC/MAP2K1/RALGDS/GSK3B
REACTOME_AKT_PHOSPHORYLATES_TARGETS_IN_THE_NUCLEUS	REACTOME_AKT_PHOSPHORYLATES_TARGETS_IN_THE_NUCLEUS	10	0.715932	1.79441	0.00580271	0.0302606	0.0197442	6987	tags=70%, list=20%, signal=56%	FOXO6/NR4A1/AKT3/FOXO3/CREB1/FOXO4/FOXO1
REACTOME_DOWNSTREAM_SIGNALING_OF_ACTIVATED_FGFR3	REACTOME_DOWNSTREAM_SIGNALING_OF_ACTIVATED_FGFR3	25	0.553263	1.7958	0.00677966	0.033379	0.0217788	9561	tags=68%, list=27%, signal=50%	FGF4/FGF2/FGF9/GAB1/FGF1/KRAS/PIK3CA/PIK3R1/FRS2/SOS1/FGF5/PLCG1/PTPN11/NRAS/FGF18/FGF20/FGFR3
WP_THYROID_HORMONES_PRODUCTION_AND_THEIR_PERIPHERAL_DOWNSTREAM_SIGNALLING_EFFECTS	WP_THYROID_HORMONES_PRODUCTION_AND_THEIR_PERIPHERAL_DOWNSTREAM_SIGNALLING_EFFECTS	95	0.418291	1.79749	0.00438596	0.0256261	0.0167203	8451	tags=40%, list=24%, signal=31%	ADCY8/DUOX2/PRKG2/TRH/TG/DUOXA2/DIO3/TBC1D4/PLIN1/FGFR1/ITPR2/ITGB3/SECISBP2L/AKT3/PLCB1/PRDM16/TTF2/MAP4K5/NOTCH1/PIK3CA/FRS2/ITGAV/SOS1/KDM3B/SRC/CTNNB1/MAPK1/ATF2/UCP1/TSC1/FOXO1/SLC16A10/THRA/IYD/TTF1/NHSL1/ZNF516/SHH
REACTOME_TRANSCRIPTIONAL_REGULATION_BY_E2F6	REACTOME_TRANSCRIPTIONAL_REGULATION_BY_E2F6	34	0.511477	1.79793	0.00502513	0.0275976	0.0180066	11827	tags=59%, list=33%, signal=39%	APAF1/PHC3/PHC1/BRCA1/MGA/EHMT1/CBX5/TFDP1/SUZ12/EPC1/BMI1/RNF2/RYBP/CDC7/RBBP4/RBBP8/E2F6/CHEK1/EZH2/TFDP2
REACTOME_DOWNSTREAM_SIGNALING_OF_ACTIVATED_FGFR2	REACTOME_DOWNSTREAM_SIGNALING_OF_ACTIVATED_FGFR2	30	0.534032	1.79865	0.00344234	0.0221911	0.0144791	9197	tags=60%, list=26%, signal=45%	FGF4/FGF3/FGF2/FGF9/GAB1/FGF1/FGF10/KRAS/PIK3CA/PIK3R1/FRS2/SOS1/FGF5/PLCG1/PTPN11/NRAS/FGF18/FGF20
REACTOME_ION_CHANNEL_TRANSPORT	REACTOME_ION_CHANNEL_TRANSPORT	183	0.378499	1.79997	0.00131579	0.0221911	0.0144791	6709	tags=26%, list=19%, signal=21%	CLCA1/ATP12A/TRPV6/RYR2/ATP13A4/ATP10B/TRPM3/BEST3/TRPV5/ATP2C2/ATP1A2/ATP1A4/ATP10A/CAMK2A/NALCN/CASQ1/ATP8A2/ATP2B3/ASIC1/UNC80/SLC9C1/ATP13A5/WNK2/TRPM5/ATP7A/TRPM7/ATP11A/RYR3/ATP11B/TRPV1/TRPC5/ANO8/ANO4/TRPC3/TRPA1/ASIC5/ATP8B1/SLC9C2/TTYH2/CLCN3/ATP1A1/ATP10D/ATP6V1G3/MCOLN3/ATP9A/ATP7B/CAMK2D/ATP8B2
REACTOME_REGULATION_OF_SIGNALING_BY_NODAL	REACTOME_REGULATION_OF_SIGNALING_BY_NODAL	11	0.700346	1.80046	0.00587084	0.0303432	0.0197981	9700	tags=73%, list=27%, signal=53%	CER1/NODAL/LEFTY2/ACVR2A/TDGF1/CFC1/ACVR2B/ACVR1B
REACTOME_TIGHT_JUNCTION_INTERACTIONS	REACTOME_TIGHT_JUNCTION_INTERACTIONS	29	0.535838	1.80109	0.00344234	0.0221911	0.0144791	2275	tags=24%, list=6%, signal=23%	CLDN10/CLDN8/CLDN11/CLDN2/CLDN20/CLDN18/CLDN6
WP_SMALL_CELL_LUNG_CANCER	WP_SMALL_CELL_LUNG_CANCER	96	0.418346	1.80149	0.00435414	0.0255028	0.0166399	7459	tags=35%, list=21%, signal=28%	LAMC2/ITGA2/LAMA3/LAMB3/PTGS2/COL4A3/APAF1/COL4A6/LAMA1/CDK6/ITGA3/LAMA2/LAMA5/ITGA6/COL4A4/ITGB1/CCND1/COL4A5/AKT3/LAMB1/PIK3CA/PIK3R1/ITGAV/CDK2/RARB/RB1/NFKB1/RXRG/POLK/LAMC3/LAMC1/BCL2/CCNE2/TRAF6
WP_VITAMIN_D_IN_INFLAMMATORY_DISEASES	WP_VITAMIN_D_IN_INFLAMMATORY_DISEASES	22	0.577451	1.80186	0.00353982	0.0223281	0.0145685	9339	tags=50%, list=26%, signal=37%	MAP2K6/SMAD3/MAP3K1/IL6/MED14/NFKB1/NR3C1/TNF/MAPK14/PPP3CA/SMAD4
KEGG_REGULATION_OF_ACTIN_CYTOSKELETON	KEGG_REGULATION_OF_ACTIN_CYTOSKELETON	213	0.373517	1.80347	0.0012987	0.0221911	0.0144791	6214	tags=30%, list=17%, signal=25%	FGF4/ACTN2/ITGB8/PAK5/FGF3/FGF2/SCIN/ITGA2/ITGB6/FGF11/FGF19/ITGB4/CHRM4/PDGFD/CHRM3/ITGA8/PDGFRA/FGF14/PDGFC/ITGA3/ITGA6/VAV3/DIAPH3/FGF9/FGFR1/ITGA4/BDKRB2/ITGB1/FGF13/PIKFYVE/FGF1/IQGAP1/ITGB3/PIP5K1B/ROCK2/DOCK1/BDKRB1/MYLK/PIP5K1A/FGF10/PIK3CG/MYLK3/PAK6/MYL7/KRAS/PIK3CA/PIK3R1/INSRR/PPP1R12A/ITGAV/BRAF/SOS1/EGF/CRKL/ROCK1/IQGAP2/NCKAP1/VCL/RDX/SOS2/APC2/MAPK1/APC
REACTOME_APOPTOTIC_CLEAVAGE_OF_CELL_ADHESION_PROTEINS	REACTOME_APOPTOTIC_CLEAVAGE_OF_CELL_ADHESION_PROTEINS	11	0.701555	1.80357	0.00587084	0.0303432	0.0197981	8825	tags=82%, list=25%, signal=62%	DSG2/DSP/DSG1/DSG3/TJP1/OCLN/CTNNB1/PKP1/TJP2
WP_HEAD_AND_NECK_SQUAMOUS_CELL_CARCINOMA	WP_HEAD_AND_NECK_SQUAMOUS_CELL_CARCINOMA	74	0.435811	1.8049	0.00449775	0.0259603	0.0169384	6845	tags=39%, list=19%, signal=32%	PRKAA2/FAT1/REL/CDK6/NOTCH2/IGF1R/FGFR1/GAB1/CCND1/VEGFA/PIK3CG/CSMD3/TGFBR2/TP63/AKT3/KRAS/NOTCH1/PIK3CA/PIK3R1/AJUBA/MAML1/TERT/NFE2L2/PDPK1/RB1/NFKB1/CTNNB1/CUL3/TSC1
WP_SEROTONIN_AND_ANXIETYRELATED_EVENTS	WP_SEROTONIN_AND_ANXIETYRELATED_EVENTS	13	0.659807	1.80613	0.0113852	0.0474151	0.030937	3343	tags=31%, list=9%, signal=28%	HTR2C/NLGN1/HTR2A/CRHR1
BIOCARTA_TFF_PATHWAY	BIOCARTA_TFF_PATHWAY	24	0.564124	1.80673	0.00346021	0.0221911	0.0144791	6181	tags=54%, list=17%, signal=45%	MUC2/TFF2/TFF1/APAF1/TFF3/ITGB1/PIK3CG/GHR/PIK3CA/PIK3R1/SOS1/CTNNB1/MAPK1
PID_LYMPH_ANGIOGENESIS_PATHWAY	PID_LYMPH_ANGIOGENESIS_PATHWAY	25	0.557366	1.80911	0.00508475	0.0277966	0.0181365	9353	tags=56%, list=26%, signal=41%	VEGFD/ITGA2/ITGA4/ITGB1/PIK3CA/PIK3R1/SOS1/MAPK1/CREB1/COL1A2/COL1A1/ITGA5/MAPK14/FN1
WP_SIGNAL_TRANSDUCTION_THROUGH_IL1R	WP_SIGNAL_TRANSDUCTION_THROUGH_IL1R	33	0.521051	1.80934	0.00502513	0.0275976	0.0180066	9338	tags=58%, list=26%, signal=43%	TGFB2/MAP2K6/TGFB3/JUN/MAP3K1/IL6/IL1RAP/IL1R1/IRAK3/IL1A/NFKB1/MAP3K14/TRAF6/TNF/IFNB1/MYD88/MAP3K7/MAPK14/MAPK8
REACTOME_FGFR3_LIGAND_BINDING_AND_ACTIVATION	REACTOME_FGFR3_LIGAND_BINDING_AND_ACTIVATION	13	0.661172	1.80986	0.00948767	0.041305	0.0269504	3640	tags=38%, list=10%, signal=35%	FGF4/FGF2/GALNT3/FGF9/FGF1
WP_SIMPLIFIED_DEPICTION_OF_MYD88_DISTINCT_INPUTOUTPUT_PATHWAY	WP_SIMPLIFIED_DEPICTION_OF_MYD88_DISTINCT_INPUTOUTPUT_PATHWAY	18	0.611515	1.81261	0.00180505	0.0221911	0.0144791	8849	tags=67%, list=25%, signal=50%	JUN/TLR1/IL1A/NFKB1/TLR10/UBE2V1/TLR5/TIFA/TRAF6/TLR2/TLR6/MYD88
WP_REGULATION_OF_ACTIN_CYTOSKELETON	WP_REGULATION_OF_ACTIN_CYTOSKELETON	150	0.39025	1.8127	0.00136054	0.0221911	0.0144791	7284	tags=35%, list=20%, signal=28%	FGF4/PAK5/FGF3/FGF2/FGF11/FGF19/CHRM4/CHRM3/PDGFRA/FGF14/MYL1/DIAPH3/FGF9/FGFR1/BDKRB2/VIL1/FGF13/FGF1/IQGAP1/PIP5K1B/ROCK2/DOCK1/BDKRB1/MYLK/PIP5K1A/FGF10/PIK3CG/PAK6/KRAS/PIK3CA/PIK3R1/PPP1R12A/BRAF/SOS1/EGF/PIK3C2A/ROCK1/NCKAP1/VCL/RDX/SOS2/APC2/MAPK1/APC/MAPK4/WASF1/PIK3R4/CHRM5/GNA13/FGF5/SSH1/ABI2/F2R
PID_VEGFR1_PATHWAY	PID_VEGFR1_PATHWAY	26	0.552901	1.8133	0.00682594	0.0335374	0.0218822	7853	tags=62%, list=22%, signal=48%	PRKCA/HIF1A/NRP1/VEGFA/RASA1/CBL/PIK3CA/PIK3R1/PDPK1/CD2AP/MAPK1/FLT1/PLCG1/NRP2/PTPN11/NCK1
REACTOME_POU5F1_OCT4_SOX2_NANOG_REPRESS_GENES_RELATED_TO_DIFFERENTIATION	REACTOME_POU5F1_OCT4_SOX2_NANOG_REPRESS_GENES_RELATED_TO_DIFFERENTIATION	10	0.723656	1.81377	0.00580271	0.0302606	0.0197442	2266	tags=30%, list=6%, signal=28%	CDX2/SOX2/TSC22D1
BIOCARTA_VITCB_PATHWAY	BIOCARTA_VITCB_PATHWAY	11	0.706739	1.81689	0.00587084	0.0303432	0.0197981	4537	tags=64%, list=13%, signal=56%	SLC2A1/COL4A3/COL4A6/COL4A4/SLC2A3/COL4A5/SLC23A2
REACTOME_RHO_GTPASE_CYCLE	REACTOME_RHO_GTPASE_CYCLE	139	0.39426	1.81736	0.00272109	0.0221911	0.0144791	10604	tags=49%, list=30%, signal=35%	ARHGAP36/ARHGEF38/RHOV/RHOBTB1/ARHGAP8/ARHGAP32/SYDE2/ECT2/MYO9A/FAM13A/VAV3/SRGAP1/ARHGAP26/STARD13/ARHGAP28/ARHGEF18/FGD4/RACGAP1/ARHGAP5/ARHGAP21/ARHGEF3/TRIO/ARHGAP42/ARHGEF11/AKAP13/ARHGAP20/ARHGEF10/ARHGAP29/OPHN1/SOS1/ARHGAP11A/ARHGEF17/SRGAP2/SOS2/OCRL/KALRN/ARAP2/ARHGAP12/FAM13B/GNA13/ARHGEF40/ARHGAP33/TAGAP/NET1/ARHGAP44/RHOT1/FGD1/TIAM1/SRGAP3/RHOF/ARHGEF12/RASGRF2/DLC1/CHN2/RHOU/ARHGE…
REACTOME_SIGNALING_BY_TGFB_FAMILY_MEMBERS	REACTOME_SIGNALING_BY_TGFB_FAMILY_MEMBERS	102	0.419885	1.81958	0.00578871	0.0302606	0.0197442	10167	tags=49%, list=28%, signal=35%	BMP10/CER1/PMEPA1/CHRDL1/AMH/BMPR1B/AMHR2/INHBA/CCNK/SMAD1/SMAD6/WWTR1/SMAD3/SERPINE1/SMURF2/ARHGEF18/RNF111/BMPR2/TGFBR2/CBL/SKI/SKIL/SMAD7/BAMBI/PPP1R15A/CCNT1/TFDP1/ZFYVE9/RBL1/SP1/BMPR1A/CGN/CCNT2/TGFBR1/SMAD5/ACVR2A/TRIM33/USP9X/NCOR1/NCOR2/FSTL1/SMURF1/ACVR2B/SMAD4/MYC/PARD3/ACVR1B/TGIF1/PPP1CB/FOXH1
PID_HIF1_TFPATHWAY	PID_HIF1_TFPATHWAY	66	0.455525	1.81963	0.00625	0.0316898	0.0206767	9832	tags=52%, list=27%, signal=37%	CA9/PFKFB3/EGLN3/SLC2A1/EDN1/BHLHE41/EP300/TFF3/BHLHE40/SMAD3/HIF1A/SERPINE1/ABCG2/VEGFA/CREBBP/JUN/TERT/HK2/RORA/FOS/CREB1/ARNT/ETS1/SP1/PLIN2/ADM/CITED2/NCOA2/NDRG1/NCOA1/SMAD4/CXCL12/MCL1/PKM
REACTOME_SUMOYLATION_OF_TRANSCRIPTION_COFACTORS	REACTOME_SUMOYLATION_OF_TRANSCRIPTION_COFACTORS	43	0.490137	1.81991	0.00651466	0.0325459	0.0212353	10521	tags=49%, list=29%, signal=35%	NRIP1/EP300/PHC3/PIAS3/PIAS1/CREBBP/PHC1/TOPORS/UHRF2/SIN3A/HIPK2/SCMH1/NCOA2/NCOR2/BMI1/RNF2/NCOA1/DDX17/ZNF131/ZNF350/CBX4
REACTOME_G_PROTEIN_MEDIATED_EVENTS	REACTOME_G_PROTEIN_MEDIATED_EVENTS	54	0.469737	1.82313	0.00624025	0.0316898	0.0206767	10099	tags=57%, list=28%, signal=41%	ADCY8/ITPR3/CAMK2A/NBEA/GNAI1/PRKCA/ADCY7/PLCB4/ITPR2/PRKCG/PLA2G4A/PDE1C/ITPR1/PLCB1/ADCY5/PRKX/MAPK1/CREB1/CAMK2D/ADCY6/PRKAR2B/GNAT1/PRKAR1A/PRKACB/ADCY2/ADCY1/PDE1A/GNAL/ADCY3/CAMK4/AHCYL1
REACTOME_FGFR2_LIGAND_BINDING_AND_ACTIVATION	REACTOME_FGFR2_LIGAND_BINDING_AND_ACTIVATION	20	0.602271	1.82452	0.00359712	0.0223926	0.0146105	4131	tags=35%, list=12%, signal=31%	FGF4/FGF3/FGF2/FGF9/FGF1/FGFBP1/FGF10
REACTOME_PI3K_EVENTS_IN_ERBB2_SIGNALING	REACTOME_PI3K_EVENTS_IN_ERBB2_SIGNALING	16	0.638264	1.82666	0.00371058	0.0229188	0.0149539	8016	tags=56%, list=22%, signal=44%	EREG/NRG3/ERBB4/GAB1/PIK3CA/PIK3R1/EGF/NRG4/BTC
WP_RENIN_ANGIOTENSIN_ALDOSTERONE_SYSTEM_RAAS	WP_RENIN_ANGIOTENSIN_ALDOSTERONE_SYSTEM_RAAS	44	0.490225	1.82762	0.00648298	0.0325085	0.0212109	9368	tags=55%, list=26%, signal=40%	CYP11B2/ITPR3/CAMK2A/CREB5/CREB3L1/CAMK1G/ITPR2/CAMK1D/HSD3B2/ITPR1/CALML4/CREB3L2/ATF1/ATF2/CREB1/CAMK2D/HSD3B1/ATF6B/STAR/AGTR2/CALML3/GNAQ/CTSG/CALML5
REACTOME_CIRCADIAN_CLOCK	REACTOME_CIRCADIAN_CLOCK	69	0.45261	1.82854	0.00464396	0.0262699	0.0171404	10440	tags=55%, list=29%, signal=39%	NRIP1/BHLHE41/EP300/BHLHE40/HIF1A/SERPINE1/SIRT1/USP46/CREBBP/ELOVL3/CHD9/RAI1/NCOA6/RORA/MED1/ATF2/CREB1/CLOCK/CARM1/FBXL3/TBL1X/NR3C1/NCOR1/NCOA2/CRTC3/ARNTL/SIK1/NCOA1/NR1D1/CRY1/PPARA/BTRC/CRY2/RBM4/HELZ2/PPP1CB/TGS1/TBL1XR1
WP_COMMON_PATHWAYS_UNDERLYING_DRUG_ADDICTION	WP_COMMON_PATHWAYS_UNDERLYING_DRUG_ADDICTION	42	0.49508	1.82909	0.00649351	0.0325085	0.0212109	2899	tags=19%, list=8%, signal=18%	ADCY8/DRD1/GRM5/GRIN2A/GRIA2/CAMK2A/GNAI1/PRKCA
WP_NOCGMPPKG_MEDIATED_NEUROPROTECTION	WP_NOCGMPPKG_MEDIATED_NEUROPROTECTION	48	0.48422	1.83018	0.00796178	0.0369788	0.0241276	6894	tags=35%, list=19%, signal=29%	ACTN2/GRIN2A/PRKG2/NEFL/NOS1/CAMK2A/GUCY1B2/GUCY1A1/PDE3A/AKAP9/GUCY1B1/GUCY1A2/NFKB1/XIAP/CREB1/CAMK2D/BCL2
PID_LPA4_PATHWAY	PID_LPA4_PATHWAY	15	0.648319	1.83075	0.00743494	0.0353606	0.0230718	9754	tags=80%, list=27%, signal=58%	ADCY8/ADCY7/RPS6KA5/ADCY5/CREB1/ADCY6/LPAR4/PRKCE/ADCY2/ADCY1/GNAL/ADCY3
REACTOME_CHROMATIN_MODIFYING_ENZYMES	REACTOME_CHROMATIN_MODIFYING_ENZYMES	271	0.372937	1.83173	0.00126582	0.0221911	0.0144791	9838	tags=48%, list=27%, signal=35%	PADI3/PADI1/H2BC7/H2AC13/H2BC13/PAX3/H2BC1/H4-16/ASH1L/H2BC17/H2AC1/SMARCC2/EP300/BRPF3/KMT2E/H2BC18/PHF2/KMT2D/MECOM/CCND1/H4C8/H4C5/KAT6A/KMT2C/KDM6A/H3C12/SMARCA2/JAK2/ARID1A/KDM1B/KANSL1/ARID2/KMT2A/CREBBP/PRDM9/PRDM16/KAT2B/ARID1B/ARID4A/NSD2/PHF8/TRRAP/KDM4D/NSD3/H2BC15/KDM3B/KDM3A/ARID4B/H3C6/REST/NFKB1/ARID5B/H3C10/KAT6B/SETD2/ATXN7/BRD1/SUPT20H/SETDB1/RCOR1/KDM5C/EHMT1/H2AC11/AEBP2/ELP1/…
REACTOME_SUMOYLATION_OF_CHROMATIN_ORGANIZATION_PROTEINS	REACTOME_SUMOYLATION_OF_CHROMATIN_ORGANIZATION_PROTEINS	71	0.448879	1.8325	0.00458716	0.0262218	0.017109	10001	tags=48%, list=28%, signal=35%	H4-16/POM121/NUP153/PHC3/H4C8/H4C5/PIAS1/SATB1/HDAC4/NUP160/PHC1/NUP205/TPR/SATB2/NUP58/SCMH1/CBX5/NUP155/NUP188/SUZ12/NUP107/NUP54/POM121C/RANBP2/CHD3/H4C12/BMI1/RNF2/NDC1/NUP133/ZBED1/NUP62/NUP98/NUP214
REACTOME_POST_TRANSLATIONAL_MODIFICATION_SYNTHESIS_OF_GPI_ANCHORED_PROTEINS	REACTOME_POST_TRANSLATIONAL_MODIFICATION_SYNTHESIS_OF_GPI_ANCHORED_PROTEINS	93	0.427654	1.83302	0.00292826	0.0221911	0.0144791	3134	tags=19%, list=9%, signal=18%	CEACAM7/CEACAM5/GP2/PRSS41/LY6G6D/LY6K/RAET1L/ALPI/MDGA1/TECTB/LSAMP/LYPD6B/MDGA2/MSLN/SPACA4/LYPD8/CNTN5/PGAP1
REACTOME_FGFR1C_LIGAND_BINDING_AND_ACTIVATION	REACTOME_FGFR1C_LIGAND_BINDING_AND_ACTIVATION	12	0.689025	1.83318	0.00582524	0.0303117	0.0197775	3640	tags=50%, list=10%, signal=45%	FGF4/FGF2/ANOS1/FGF9/FGFR1/FGF1
REACTOME_NCAM_SIGNALING_FOR_NEURITE_OUT_GROWTH	REACTOME_NCAM_SIGNALING_FOR_NEURITE_OUT_GROWTH	63	0.461712	1.83433	0.0046729	0.0262699	0.0171404	8474	tags=52%, list=24%, signal=40%	CACNA1I/CACNB4/NCAM1/COL9A2/SPTA1/CACNA1G/COL4A3/CNTN2/COL4A4/FGFR1/ST8SIA2/RPS6KA5/COL4A5/COL6A3/COL3A1/KRAS/GDNF/SPTBN1/SOS1/SPTB/SRC/COL5A1/MAPK1/COL9A1/CREB1/AGRN/CACNA1D/CACNA1C/COL6A6/COL4A1/GFRA1/CACNB2/NRAS
WP_TRANSCRIPTION_COFACTORS_SKI_AND_SKIL_PROTEIN_PARTNERS	WP_TRANSCRIPTION_COFACTORS_SKI_AND_SKIL_PROTEIN_PARTNERS	18	0.619077	1.83503	0.00180505	0.0221911	0.0144791	9284	tags=67%, list=26%, signal=49%	MERTK/LATS2/TEAD1/LATS1/SKI/SKIL/SATB2/NF1/SIN3A/PRMT5/MECP2/TEAD3
BIOCARTA_ALK_PATHWAY	BIOCARTA_ALK_PATHWAY	37	0.509411	1.83609	0.00491803	0.0271979	0.0177459	7126	tags=49%, list=20%, signal=39%	BMP10/TGFB2/FZD1/BMP4/SMAD1/TGFB3/SMAD6/BMP5/BMPR2/TGFBR2/HNF1A/ACVR1/CTNNB1/APC/ATF2/BMPR1A/TGFBR1/SMAD5
REACTOME_TERMINATION_OF_O_GLYCAN_BIOSYNTHESIS	REACTOME_TERMINATION_OF_O_GLYCAN_BIOSYNTHESIS	23	0.582189	1.83823	0.00350263	0.0221911	0.0144791	7884	tags=48%, list=22%, signal=37%	MUC6/MUC5AC/MUC1/MUC15/MUC16/MUC5B/MUC3A/ST6GALNAC2/MUC21/ST6GALNAC3/MUCL1
REACTOME_NEUREXINS_AND_NEUROLIGINS	REACTOME_NEUREXINS_AND_NEUROLIGINS	56	0.472195	1.83892	0.00312989	0.0221911	0.0144791	6410	tags=36%, list=18%, signal=29%	GRM5/GRIN2A/NLGN1/NRXN1/LRRTM3/NLGN4X/NRXN3/DLGAP1/SYT1/SHANK1/DLG3/LRRTM1/SYT10/CASK/LRRTM4/LRRTM2/NLGN3/EPB41L5/EPB41/SHANK2
PID_SMAD2_3NUCLEAR_PATHWAY	PID_SMAD2_3NUCLEAR_PATHWAY	82	0.441589	1.84468	0.00452489	0.0260537	0.0169993	10177	tags=54%, list=28%, signal=38%	DLX1/EP300/SMAD3/SERPINE1/PIAS3/CREBBP/JUN/SKI/KAT2B/SP3/SKIL/SMAD7/CDK2/ATF3/RUNX2/FOXO3/FOS/SIN3A/RUNX1/ATF2/CREB1/DCP1A/TFDP1/LAMC1/FOXO4/RBL1/SP1/FOXO1/NR3C1/COL1A2/NCOR1/ESR1/NCOA2/IFNB1/AR/NCOA1/SMAD4/MYC/SIN3B/RBBP4/CBFB/TGIF1/FOXH1/SNIP1
WP_OXIDATION_BY_CYTOCHROME_P450	WP_OXIDATION_BY_CYTOCHROME_P450	62	0.465577	1.84527	0.00464396	0.0262699	0.0171404	3959	tags=23%, list=11%, signal=20%	CYP11B2/CYP24A1/CYP3A4/CYP1A2/CYP2G1P/CYP1A1/CYP1B1/CYP2C19/CYP4Z1/CYP4F8/CYP4X1/CYP17A1/CYP26B1/CYP3A43
WP_MFAP5MEDIATED_OVARIAN_CANCER_CELL_MOTILITY_AND_INVASIVENESS	WP_MFAP5MEDIATED_OVARIAN_CANCER_CELL_MOTILITY_AND_INVASIVENESS	13	0.674149	1.84539	0.00759013	0.0358834	0.0234129	7317	tags=62%, list=20%, signal=49%	ITPR3/RYR3/ITGB3/JUN/ITGAV/MAPK1/CREB1/PLCG1
KEGG_MELANOGENESIS	KEGG_MELANOGENESIS	101	0.426466	1.8458	0.00289017	0.0221911	0.0144791	9022	tags=51%, list=25%, signal=39%	ADCY8/WNT7B/WNT7A/FZD1/CAMK2A/FZD7/KIT/EDN1/WNT8B/KITLG/CREB3L1/EP300/GNAI1/PRKCA/ADCY7/PLCB4/WNT2/MC1R/FZD9/PRKCG/CREBBP/LEF1/PLCB1/KRAS/EDNRB/ADCY5/TCF7/PRKX/CREB3L2/FZD8/WNT2B/WNT9B/CTNNB1/TYRP1/MITF/MAPK1/FZD5/CREB1/CAMK2D/ADCY6/WNT16/PRKACB/FZD6/WNT11/WNT9A/TCF7L2/CALML3/NRAS/ADCY2/WNT5A/GNAQ/ADCY1
BIOCARTA_WNT_PATHWAY	BIOCARTA_WNT_PATHWAY	24	0.576358	1.84591	0.00346021	0.0221911	0.0144791	10335	tags=62%, list=29%, signal=44%	WIF1/FZD1/CCND1/CREBBP/HNF1A/CTNNB1/APC/MAP3K7/BTRC/CSNK2A1/SMAD4/MYC/TLE1/GSK3B/PPARD
REACTOME_GAP_JUNCTION_ASSEMBLY	REACTOME_GAP_JUNCTION_ASSEMBLY	38	0.512109	1.84989	0.00328947	0.0221911	0.0144791	1978	tags=26%, list=6%, signal=25%	GJB4/TUBAL3/TUBA3E/TUBA3C/GJB5/GJD4/TUBB3/GJB3/GJD3/TUBA3D
KEGG_O_GLYCAN_BIOSYNTHESIS	KEGG_O_GLYCAN_BIOSYNTHESIS	30	0.549599	1.85109	0.00344234	0.0221911	0.0144791	2749	tags=30%, list=8%, signal=28%	GALNT5/GALNT4/GALNT3/ST6GALNAC1/B3GNT6/GALNT7/GALNT17/GCNT4/GCNT3
REACTOME_PI_3K_CASCADE_FGFR3	REACTOME_PI_3K_CASCADE_FGFR3	18	0.62462	1.85146	0.00180505	0.0221911	0.0144791	9561	tags=72%, list=27%, signal=53%	FGF4/FGF2/FGF9/GAB1/FGF1/PIK3CA/PIK3R1/FRS2/FGF5/PTPN11/FGF18/FGF20/FGFR3
REACTOME_POU5F1_OCT4_SOX2_NANOG_ACTIVATE_GENES_RELATED_TO_PROLIFERATION	REACTOME_POU5F1_OCT4_SOX2_NANOG_ACTIVATE_GENES_RELATED_TO_PROLIFERATION	13	0.676968	1.8531	0.00759013	0.0358834	0.0234129	2306	tags=31%, list=6%, signal=29%	FGF2/FOXD3/SOX2/SALL4
WP_EGFEGFR_SIGNALING_PATHWAY	WP_EGFEGFR_SIGNALING_PATHWAY	161	0.396486	1.85389	0.00133511	0.0221911	0.0144791	9803	tags=48%, list=27%, signal=35%	SH3GL3/CAMK2A/DNM1/FOSB/VAV3/PRKCA/GAB1/RPS6KA5/PIAS3/IQGAP1/NEDD4/JAK2/NCK2/RASA1/PTPRR/ELK4/JUN/MAP3K1/SYNJ1/KRAS/CBL/EPS8/SPRY2/RPS6KA3/PIK3R1/BRAF/SOS1/PDPK1/TWIST1/EGF/GJA1/CRKL/ABL1/ROCK1/FOS/PXDN/SRC/MEF2A/ATF1/SOS2/NCOA3/MAPK1/MAP3K2/PLSCR1/MAPK4/JAK1/STAM2/CREB1/PTPN12/GAB2/FOXO4/SP1/FOXO1/STAM/ERRFI1/PLCG1/USP6NL/PRKCI/PTPN11/MAP3K3/NCK1/PIK3C2B/ASAP1/RICTOR/HGS/SH3GL2/USP8/MAPK14/AP2B1…
PID_PLK1_PATHWAY	PID_PLK1_PATHWAY	45	0.494848	1.85462	0.0063593	0.032039	0.0209046	10000	tags=56%, list=28%, signal=40%	CLSPN/ECT2/PRC1/CDC14B/BORA/BUB1B/INCENP/ROCK2/CENPE/STAG2/FBXO5/ERCC6L/BUB1/PPP1R12A/KIF2A/WEE1/CENPU/GOLGA2/TPX2/PLK1/CDK1/KIF20A/SGO1/PPP1CB/FBXW11
WP_PI3KAKT_SIGNALING_PATHWAY	WP_PI3KAKT_SIGNALING_PATHWAY	337	0.370108	1.85565	0.00120773	0.0221911	0.0144791	9397	tags=42%, list=26%, signal=31%	FGF4/LAMC2/ITGB8/FGF3/FGF2/TNC/VEGFD/ITGA2/ITGB6/LAMA3/FGF11/LAMB3/FGF19/TGFA/COL9A2/ITGB4/PDGFD/NTRK2/PRKAA2/ITGA8/NTF4/PDGFRA/FGF14/PDGFC/KIT/COL4A3/COL4A6/KITLG/LAMA1/CREB5/CDK6/ANGPT4/ITGA3/LAMA2/LAMA5/ITGA6/CREB3L1/COL4A4/LPAR1/IGF1R/PPP2R2B/PRKCA/GNG13/COMP/FGF9/FGFR1/ITGA4/ITGB1/CCND1/RELN/COL4A5/RBL2/FGF13/FGF1/COL6A3/TNXB/IRS1/ITGB3/JAK2/VEGFA/FGF10/PIK3CG/AKT3/LAMB1/KRAS/GHR/OSMR/IL6/TH…
REACTOME_EGFR_DOWNREGULATION	REACTOME_EGFR_DOWNREGULATION	31	0.543086	1.85608	0.00338409	0.0221911	0.0144791	8387	tags=52%, list=23%, signal=40%	SH3GL3/EREG/TGFA/AREG/CBL/SPRY2/PTPRK/EGF/SPRY1/STAM2/PTPN12/STAM/BTC/HGS/EPGN/SH3GL2
KEGG_ENDOMETRIAL_CANCER	KEGG_ENDOMETRIAL_CANCER	52	0.483073	1.85624	0.00630915	0.0318538	0.0207837	6214	tags=42%, list=17%, signal=35%	AXIN2/CTNNA3/CTNNA2/CCND1/PIK3CG/AKT3/LEF1/KRAS/TCF7/PIK3CA/PIK3R1/BRAF/SOS1/PDPK1/ILK/EGF/FOXO3/CTNNB1/SOS2/APC2/MAPK1/APC
REACTOME_NUCLEAR_ENVELOPE_BREAKDOWN	REACTOME_NUCLEAR_ENVELOPE_BREAKDOWN	53	0.478987	1.85686	0.00466563	0.0262699	0.0171404	10374	tags=53%, list=29%, signal=38%	POM121/NUP153/PRKCA/NUP160/LEMD3/NUP205/TPR/NEK7/NUP58/VRK2/NUP155/NUP188/NUP107/NUP54/POM121C/RANBP2/LMNB1/PLK1/CDK1/LPIN3/NDC1/NUP133/NEK9/TMPO/NUP62/NUP98/NUP214/CCNB2
WP_NUCLEAR_RECEPTORS	WP_NUCLEAR_RECEPTORS	38	0.514543	1.85868	0.00328947	0.0221911	0.0144791	10759	tags=63%, list=30%, signal=44%	ROR1/NR4A1/NR2F1/NR0B1/NR2C2/NR4A2/RORA/RARB/RORC/RXRG/NR2F2/PGR/NR3C1/NR1D2/RARG/THRA/ESR1/AR/NR5A2/PPARA/NR2E1/THRB/PPARD/RXRB
REACTOME_LONG_TERM_POTENTIATION	REACTOME_LONG_TERM_POTENTIATION	23	0.588773	1.85902	0.00350263	0.0221911	0.0144791	2247	tags=30%, list=6%, signal=29%	ACTN2/GRIN2A/NEFL/GRIA2/ERBB4/CAMK2A/DLG3
BIOCARTA_G1_PATHWAY	BIOCARTA_G1_PATHWAY	28	0.555085	1.85911	0.00336134	0.0221911	0.0144791	10684	tags=61%, list=30%, signal=43%	TGFB2/CDK6/TGFB3/SMAD3/CCND1/ATM/CDK2/ABL1/RB1/SKP2/TFDP1/ATR/CDK1/SMAD4/DHFR/GSK3B/CDK4
REACTOME_TRANSPORT_OF_INORGANIC_CATIONS_ANIONS_AND_AMINO_ACIDS_OLIGOPEPTIDES	REACTOME_TRANSPORT_OF_INORGANIC_CATIONS_ANIONS_AND_AMINO_ACIDS_OLIGOPEPTIDES	106	0.428186	1.86166	0.00289017	0.0221911	0.0144791	6268	tags=28%, list=18%, signal=23%	SLC34A2/SLC6A20/SLC26A9/SLC12A1/SLC9A4/SLC6A18/SLC4A4/SLC36A2/SLC7A11/SLC3A1/SLC6A6/SLC6A19/SLC6A14/SLC24A3/SLC1A2/SLC7A3/SLC24A2/SLC5A8/SLC12A6/SLC7A1/SLC24A1/SLC6A15/SLC4A7/SLC15A2/SLC26A2/SLC12A2/SLC1A3/SLC20A2/AHCYL2/SLC17A7
REACTOME_DECTIN_2_FAMILY	REACTOME_DECTIN_2_FAMILY	26	0.567718	1.86189	0.00341297	0.0221911	0.0144791	3270	tags=23%, list=9%, signal=21%	MUC6/MUC5AC/MUC1/MUC15/MUC16/MUC5B
WP_GABA_RECEPTOR_SIGNALING	WP_GABA_RECEPTOR_SIGNALING	31	0.544916	1.86233	0.00338409	0.0221911	0.0144791	6477	tags=42%, list=18%, signal=34%	GABRA5/GAD2/GABRA2/GABRB2/GABRB3/GABRG1/GABBR1/GABRA3/GABRG2/GABRA4/GABRQ/GABRP/GAD1
REACTOME_NEGATIVE_REGULATION_OF_NMDA_RECEPTOR_MEDIATED_NEURONAL_TRANSMISSION	REACTOME_NEGATIVE_REGULATION_OF_NMDA_RECEPTOR_MEDIATED_NEURONAL_TRANSMISSION	21	0.611822	1.86978	0.00359066	0.0223926	0.0146105	2247	tags=24%, list=6%, signal=22%	ACTN2/GRIN2A/NEFL/CAMK2A/DLG3
PID_PS1_PATHWAY	PID_PS1_PATHWAY	45	0.499087	1.87051	0.00476948	0.0266664	0.0173991	10335	tags=58%, list=29%, signal=41%	NKD1/WIF1/FZD1/CCND1/NEDD4/CREBBP/JUN/CSNK1A1/HNF1A/NOTCH1/FOS/DKK2/CTNNB1/MAPK1/APC/ADAM10/LRP6/PPP2R5D/MAP3K7/CSNK2A1/MYC/TLE1/FBXW11/GSK3B/NCSTN/PPARD
WP_ERBB_SIGNALING_PATHWAY	WP_ERBB_SIGNALING_PATHWAY	91	0.441301	1.87436	0.00302572	0.0221911	0.0144791	8016	tags=41%, list=22%, signal=32%	PAK5/EREG/NRG3/ERBB4/CAMK2A/TGFA/MAPK10/PRKCA/GAB1/CCND1/PRKCG/NCK2/AKT3/JUN/PAK6/AREG/KRAS/CBL/PIK3CA/PIK3R1/BRAF/SOS1/PDPK1/EGF/BCL2L11/CRKL/ABL1/SRC/SOS2/MAPK1/ABL2/CAMK2D/FOXO1/PLCG1/NRG4/NCK1/BTC
BIOCARTA_VDR_PATHWAY	BIOCARTA_VDR_PATHWAY	24	0.58563	1.87561	0.00346021	0.0221911	0.0144791	11674	tags=71%, list=33%, signal=48%	SMARCC2/EP300/ARID1A/CREBBP/KAT2B/MED1/BAZ1B/CARM1/ACTL6A/NCOR1/NCOA1/SUPT16H/SMARCC1/TOP2B/CHAF1A/TSC2/SMARCD1
WP_ESTROGEN_SIGNALING_PATHWAY	WP_ESTROGEN_SIGNALING_PATHWAY	23	0.594124	1.87591	0.00350263	0.0221911	0.0144791	10085	tags=65%, list=28%, signal=47%	JUN/PIK3CA/BRAF/FOS/NFKB1/MAPK1/CREB1/SP1/BCL2/ESR1/GPER1/MAPK14/MAP2K1/ELK1/GNGT1
PID_RETINOIC_ACID_PATHWAY	PID_RETINOIC_ACID_PATHWAY	30	0.557455	1.87754	0.00344234	0.0221911	0.0144791	9338	tags=57%, list=26%, signal=42%	NRIP1/EP300/PRKCA/PRKCG/CREBBP/KAT2B/RARB/RXRG/NCOA3/MAPK1/RARG/NCOA2/NCOR2/NCOA1/CDK1/MAPK14/MAPK8
REACTOME_RUNX2_REGULATES_BONE_DEVELOPMENT	REACTOME_RUNX2_REGULATES_BONE_DEVELOPMENT	31	0.549522	1.87807	0.00338409	0.0221911	0.0144791	9808	tags=65%, list=27%, signal=47%	GLI2/SP7/SMAD1/SMAD6/WWTR1/YAP1/HDAC4/GLI3/RUNX2/ABL1/RB1/SRC/SATB2/MAPK1/ZNF521/AR/COL1A1/SMAD4/IHH/CBFB
SIG_CHEMOTAXIS	SIG_CHEMOTAXIS	45	0.501287	1.87875	0.00476948	0.0266664	0.0173991	6895	tags=40%, list=19%, signal=32%	PITX2/PAK5/ITPR3/ITPR2/RACGAP1/ROCK2/MYLK/PIK3CG/AKT3/PAK6/ITPR1/ARHGEF11/PIK3CA/PIK3R1/PDPK1/ROCK1/WASF1/ANGPTL2
PID_FANCONI_PATHWAY	PID_FANCONI_PATHWAY	46	0.501156	1.87913	0.0064	0.0321759	0.0209939	11743	tags=63%, list=33%, signal=42%	BRIP1/BRCA2/FAN1/RFC3/ATRIP/RMI1/ATM/TOPBP1/FANCM/BRCA1/USP1/FANCI/FANCD2/PALB2/FANCB/RAD50/FANCE/ATR/MRE11/FBXW11/RPA1/FANCC/BLM/FANCA/RFC5/CHEK1/WDR48/RAD1/FANCG
WP_PREIMPLANTATION_EMBRYO	WP_PREIMPLANTATION_EMBRYO	59	0.475682	1.87929	0.00304414	0.0221911	0.0144791	6166	tags=36%, list=17%, signal=30%	CDX2/IRX5/BARX2/NKX2-1/SIX3/SOX2/TBX3/TFAP2B/KLF4/SOX11/FOSB/PBX1/NR3C2/MXD1/AQP9/FOXQ1/ZSCAN4/ATP1A1/FOXD1/MYBL1/ZFP36L2
REACTOME_INTEGRIN_CELL_SURFACE_INTERACTIONS	REACTOME_INTEGRIN_CELL_SURFACE_INTERACTIONS	84	0.449554	1.88126	0.00454545	0.0261089	0.0170353	7916	tags=43%, list=22%, signal=33%	ITGB8/COL10A1/TNC/ITGA2/ITGB6/COL7A1/COL9A2/ITGA8/HSPG2/COL4A3/COL4A6/ITGA3/ITGA6/COL4A4/COMP/ITGA4/ITGB1/COL4A5/COL6A3/ITGB3/COL3A1/THBS1/COL8A1/ITGAV/LUM/FBN1/COL5A1/IBSP/COL9A1/AGRN/KDR/COL6A6/ITGA9/COL1A2/COL4A1/ITGA10
REACTOME_FGFR1_MUTANT_RECEPTOR_ACTIVATION	REACTOME_FGFR1_MUTANT_RECEPTOR_ACTIVATION	30	0.558871	1.88231	0.00344234	0.0221911	0.0144791	10065	tags=63%, list=28%, signal=46%	FGF4/FGF2/FGF9/FGFR1/CNTRL/FGF1/PIK3CA/PIK3R1/TRIM24/ZMYM2/GAB2/FGF5/MYO18A/BAG4/ERLIN2/LRRFIP1/FGF20/STAT5B/CPSF6
REACTOME_ACTIVATION_OF_NMDA_RECEPTORS_AND_POSTSYNAPTIC_EVENTS	REACTOME_ACTIVATION_OF_NMDA_RECEPTORS_AND_POSTSYNAPTIC_EVENTS	94	0.438428	1.8824	0.00145138	0.0221911	0.0144791	6624	tags=30%, list=18%, signal=24%	ACTN2/ADCY8/GRIN2A/NEFL/RASGRF1/TUBAL3/TUBA3E/GRIA2/ERBB4/TUBA3C/CAMK2A/NBEA/PRKAA2/TUBB3/TUBA3D/DLG3/TUBB1/CASK/LRRC7/KRAS/RPS6KA3/PRKX/PDPK1/SRC/MAPK1/DLG1/CREB1/CAMK2D
REACTOME_ION_TRANSPORT_BY_P_TYPE_ATPASES	REACTOME_ION_TRANSPORT_BY_P_TYPE_ATPASES	55	0.487563	1.88308	0.00317965	0.0221911	0.0144791	6709	tags=38%, list=19%, signal=31%	ATP12A/ATP13A4/ATP10B/ATP2C2/ATP1A2/ATP1A4/ATP10A/CAMK2A/ATP8A2/ATP2B3/ATP13A5/ATP7A/ATP11A/ATP11B/ATP8B1/ATP1A1/ATP10D/ATP9A/ATP7B/CAMK2D/ATP8B2
PID_BMP_PATHWAY	PID_BMP_PATHWAY	42	0.509817	1.88354	0.00324675	0.0221911	0.0144791	10242	tags=67%, list=29%, signal=48%	CER1/CHRDL1/BMPR1B/BMP4/SOSTDC1/SMAD1/BMP6/SMAD6/SMURF2/BMPR2/TAB2/SKI/SMAD7/BAMBI/PPP1R15A/MAPK1/XIAP/BMPR1A/SMAD5/CTDSP2/SMURF1/GREM1/MAP3K7/SMAD4/RGMB/NUP214/GSK3B/RGMA
REACTOME_NUCLEAR_IMPORT_OF_REV_PROTEIN	REACTOME_NUCLEAR_IMPORT_OF_REV_PROTEIN	34	0.536176	1.88475	0.00335008	0.0221911	0.0144791	10448	tags=53%, list=29%, signal=38%	POM121/NUP153/NUP160/NUP205/TPR/NUP58/NUP155/NUP188/NUP107/NUP54/POM121C/RANBP2/NDC1/NUP133/NUP62/NUP98/NUP214/KPNB1
WP_MAMMARY_GLAND_DEVELOPMENT_PATHWAY_EMBRYONIC_DEVELOPMENT_STAGE_1_OF_4	WP_MAMMARY_GLAND_DEVELOPMENT_PATHWAY_EMBRYONIC_DEVELOPMENT_STAGE_1_OF_4	18	0.635903	1.8849	0.00180505	0.0221911	0.0144791	7540	tags=61%, list=21%, signal=48%	NRG3/ERBB4/MIR429/SFRP1/ITGA6/ITGB1/CCND1/MIR200A/TERT/CLDN4/TNF
KEGG_LONG_TERM_DEPRESSION	KEGG_LONG_TERM_DEPRESSION	70	0.464193	1.88729	0.00304414	0.0221911	0.0144791	5328	tags=36%, list=15%, signal=30%	GRM5/PRKG2/GRID2/NOS1/ITPR3/GRIA2/PLA2G2E/JMJD7-PLA2G4B/GNAI1/IGF1R/PRKCA/PLA2G10/PLCB4/CRHR1/ITPR2/GUCY1A1/PLA2G4B/PRKCG/PLA2G4A/ITPR1/PLCB1/KRAS/GUCY1B1/BRAF/GUCY1A2
REACTOME_RESOLUTION_OF_SISTER_CHROMATID_COHESION	REACTOME_RESOLUTION_OF_SISTER_CHROMATID_COHESION	126	0.420209	1.89631	0.00140252	0.0221911	0.0144791	10019	tags=46%, list=28%, signal=33%	DYNC1I1/TUBAL3/TUBA3E/TUBA3C/TUBB3/DYNC1LI2/STAG1/TUBA3D/BUB1B/CENPI/TUBB1/CENPF/INCENP/KNTC1/SMC1A/CENPE/SMC3/NUP160/STAG2/KIF18A/NDE1/SGO2/ERCC6L/TAOK1/CENPC/BUB1/MAD2L1/NUF2/CLASP2/CDCA8/KIF2A/CENPL/CLASP1/DYNC1I2/PDS5B/CENPK/AHCTF1/NUP107/CENPU/TUBA1B/RANBP2/ZWILCH/WAPL/SPDL1/NDEL1/PLK1/CKAP5/CDK1/PPP2R5D/KNL1/RCC2/NUP133/CLIP1/CENPQ/MAPRE1/SGO1/NUP98/PDS5A
REACTOME_TYPE_I_HEMIDESMOSOME_ASSEMBLY	REACTOME_TYPE_I_HEMIDESMOSOME_ASSEMBLY	11	0.738201	1.89778	0.00391389	0.0236825	0.0154522	3159	tags=64%, list=9%, signal=58%	LAMC2/LAMA3/LAMB3/ITGB4/ITGA6/KRT14/DST
REACTOME_DAG_AND_IP3_SIGNALING	REACTOME_DAG_AND_IP3_SIGNALING	41	0.51538	1.89837	0.00324149	0.0221911	0.0144791	10099	tags=63%, list=28%, signal=46%	ADCY8/ITPR3/CAMK2A/NBEA/PRKCA/ADCY7/ITPR2/PRKCG/PDE1C/ITPR1/ADCY5/PRKX/CREB1/CAMK2D/ADCY6/PRKCE/PRKAR2B/PLCG1/PRKAR1A/PRKACB/ADCY2/ADCY1/PDE1A/ADCY3/CAMK4/AHCYL1
KEGG_MAPK_SIGNALING_PATHWAY	KEGG_MAPK_SIGNALING_PATHWAY	267	0.386954	1.89907	0.00126582	0.0221911	0.0144791	10091	tags=43%, list=28%, signal=31%	FGF4/CACNA1I/CHP2/CACNG4/TGFB2/RASGRF1/FGF3/FGF2/CACNB4/CACNG1/DUSP4/PLA2G2E/FGF11/FGF19/NTRK2/MAP2K6/NTF4/CACNA1G/MAP3K8/PDGFRA/FGF14/MAPK10/PPP3R2/JMJD7-PLA2G4B/NR4A1/PRKCA/FGF9/PLA2G10/TGFB3/FGFR1/MECOM/RPS6KA5/FGF13/PLA2G4B/MAPK13/FGF1/MAP4K3/CACNG6/CACNA2D2/PRKCG/FGF10/RASA1/TGFBR2/PTPRR/ELK4/AKT3/JUN/PLA2G4A/MAP3K1/RAPGEF2/TAB2/KRAS/TAOK1/RPS6KA3/IL1R1/PRKX/RASA2/BRAF/SOS1/IL1A/EGF/CRKL/FLN…
WP_ENDOMETRIAL_CANCER	WP_ENDOMETRIAL_CANCER	63	0.478051	1.89924	0.00311526	0.0221911	0.0144791	6214	tags=41%, list=17%, signal=34%	AXIN2/FGF2/CTNNA3/CTNNA2/FGFR1/CCND1/FGF1/AKT3/LEF1/KRAS/TCF7/PIK3CA/PIK3R1/BRAF/SOS1/PDPK1/ILK/EGF/FOXO3/FOS/POLK/CTNNB1/SOS2/APC2/MAPK1/APC
REACTOME_PI_3K_CASCADE_FGFR4	REACTOME_PI_3K_CASCADE_FGFR4	20	0.627076	1.89967	0.00179856	0.0221911	0.0144791	4940	tags=45%, list=14%, signal=39%	FGF4/FGF2/FGF19/FGF9/GAB1/FGF1/PIK3CA/PIK3R1/FRS2
KEGG_LONG_TERM_POTENTIATION	KEGG_LONG_TERM_POTENTIATION	70	0.467522	1.90083	0.00304414	0.0221911	0.0144791	5112	tags=30%, list=14%, signal=26%	ADCY8/GRM5/GRIN2A/CHP2/ITPR3/GRIA2/CAMK2A/PPP3R2/EP300/PRKCA/PLCB4/ITPR2/PRKCG/CREBBP/ITPR1/PLCB1/KRAS/RPS6KA3/PPP1R12A/PRKX/BRAF
REACTOME_NITRIC_OXIDE_STIMULATES_GUANYLATE_CYCLASE	REACTOME_NITRIC_OXIDE_STIMULATES_GUANYLATE_CYCLASE	21	0.6224	1.9021	0.00359066	0.0223926	0.0146105	5328	tags=43%, list=15%, signal=37%	PRKG2/NOS1/PDE10A/PDE11A/PDE5A/GUCY1A1/ITPR1/GUCY1B1/GUCY1A2
NABA_COLLAGENS	NABA_COLLAGENS	44	0.510218	1.90215	0.00324149	0.0221911	0.0144791	7849	tags=55%, list=22%, signal=43%	COL10A1/COL28A1/COL24A1/COL7A1/COL21A1/COL9A2/COL11A1/COL4A3/COL4A6/COL12A1/COL4A4/COL4A5/COL20A1/COL6A3/COL25A1/COL3A1/COL8A1/COL5A1/COL9A1/COL6A6/COL27A1/COL14A1/COL1A2/COL4A1
REACTOME_COLLAGEN_CHAIN_TRIMERIZATION	REACTOME_COLLAGEN_CHAIN_TRIMERIZATION	44	0.510218	1.90215	0.00324149	0.0221911	0.0144791	7849	tags=55%, list=22%, signal=43%	COL10A1/COL28A1/COL24A1/COL7A1/COL21A1/COL9A2/COL11A1/COL4A3/COL4A6/COL12A1/COL4A4/COL4A5/COL20A1/COL6A3/COL25A1/COL3A1/COL8A1/COL5A1/COL9A1/COL6A6/COL27A1/COL14A1/COL1A2/COL4A1
PID_FRA_PATHWAY	PID_FRA_PATHWAY	37	0.527867	1.90261	0.00327869	0.0221911	0.0144791	7715	tags=57%, list=22%, signal=45%	LAMA3/ITGB4/MMP1/EP300/CCNA2/CCND1/CCL2/FOSL2/NFATC3/JUN/IL6/PLAUR/GJA1/DCN/DMTF1/NFATC2/TXLNG/SP1/CXCL8/COL1A2/THBD
REACTOME_SUMOYLATION_OF_DNA_REPLICATION_PROTEINS	REACTOME_SUMOYLATION_OF_DNA_REPLICATION_PROTEINS	46	0.50767	1.90356	0.0048	0.0267316	0.0174416	10001	tags=50%, list=28%, signal=36%	POM121/NUP153/TOP2A/PIAS3/INCENP/NUP160/NUP205/TPR/CDCA8/NUP58/NUP155/NUP188/NUP107/NUP54/POM121C/RANBP2/TOP1/NDC1/NUP133/NUP62/TOP2B/NUP98/NUP214
REACTOME_MITOTIC_PROMETAPHASE	REACTOME_MITOTIC_PROMETAPHASE	202	0.396363	1.90371	0.00131234	0.0221911	0.0144791	10374	tags=48%, list=29%, signal=34%	DYNC1I1/TUBAL3/TUBA3E/TUBA3C/SMC4/TUBB3/DYNC1LI2/STAG1/TUBA3D/CCP110/SMC2/PLK4/CNTRL/BUB1B/CEP152/CENPI/TUBB1/CENPF/INCENP/KNTC1/SMC1A/CENPE/CEP192/CEP135/SMC3/NUP160/AKAP9/STAG2/KIF18A/HAUS6/NDE1/SGO2/ERCC6L/TAOK1/CENPC/BUB1/MAD2L1/NCAPH/CEP290/NUF2/NCAPD2/CLASP2/CDCA8/NEK7/KIF2A/CENPL/CLASP1/DYNC1I2/NEDD1/ALMS1/PDS5B/CENPK/AHCTF1/NUMA1/TUBGCP3/TUBGCP4/HAUS4/PRKAR2B/CENPJ/NUP107/NEK2/CENPU/TUBA1…
REACTOME_PI3K_AKT_SIGNALING_IN_CANCER	REACTOME_PI3K_AKT_SIGNALING_IN_CANCER	102	0.439661	1.90528	0.00289436	0.0221911	0.0144791	9197	tags=44%, list=26%, signal=33%	FGF4/FGF3/FGF2/EREG/NRG3/ERBB4/FGF19/TGFA/PDGFRA/KIT/KITLG/FOXO6/NR4A1/FGF9/FGFR1/GAB1/FGF1/IRS1/FGF10/AKT3/AREG/PIK3CA/PIK3R1/STRN/FRS2/PDPK1/EGF/FOXO3/SRC/CREB1/FOXO4/IRS2/FOXO1/FGF5/NRG4/PTPN11/ESR1/BTC/RICTOR/EPGN/KL/PDGFB/MET/FGF18/FGF20
KEGG_PHOSPHATIDYLINOSITOL_SIGNALING_SYSTEM	KEGG_PHOSPHATIDYLINOSITOL_SIGNALING_SYSTEM	76	0.458462	1.90665	0.00449775	0.0259603	0.0169384	11093	tags=55%, list=31%, signal=38%	DGKB/ITPR3/CDS1/PRKCA/PLCB4/IPPK/ITPR2/PIKFYVE/DGKH/PIP5K1B/PLCD3/PRKCG/PIP5K1A/PIK3CG/DGKI/SYNJ1/ITPR1/PLCB1/PIK3CA/PIK3R1/PIK3C2A/PLCZ1/OCRL/INPP5J/PLCG1/DGKD/PIK3C2B/CALML3/CALML5/PIP4K2B/PI4KA/INPP5E/INPP5B/PIK3C3/INPP4B/PI4KB/INPP4A/INPPL1/SYNJ2/DGKA/INPP5A/PIK3C2G
REACTOME_G_ALPHA_Q_SIGNALLING_EVENTS	REACTOME_G_ALPHA_Q_SIGNALLING_EVENTS	215	0.395206	1.90743	0.00130039	0.0221911	0.0144791	5206	tags=30%, list=15%, signal=26%	TAC1/HTR2C/GRM5/GRPR/RGSL1/TRH/TACR3/DGKB/ITPR3/GRP/HTR2B/MLN/PROK1/CASR/BRS3/CHRM3/AVPR1B/UTS2R/RGS4/GAST/MMP3/EDN3/EDN1/MLNR/HTR2A/NTSR2/HCRTR2/MCHR2/LTB4R2/LPAR1/EDN2/PRKCA/GNG13/PLCB4/BDKRB2/PROK2/NPFFR2/PTGFR/ITPR2/RGS16/ADRA1B/OXTR/DGKH/ADRA1A/P2RY1/BDKRB1/CYSLTR2/DGKI/RGS17/TRIO/CCK/ITPR1/PLCB1/KRAS/TACR2/EDNRB/GNRHR/RPS6KA3/PIK3CA/TRPC3/PIK3R1/AVPR1A/FFAR3/NTSR1/SOS1
BIOCARTA_TGFB_PATHWAY	BIOCARTA_TGFB_PATHWAY	19	0.633912	1.90803	0.00176056	0.0221911	0.0144791	9595	tags=74%, list=27%, signal=54%	TGFB2/EP300/TGFB3/SMAD3/TGFBR2/CREBBP/SKIL/SMAD7/APC/ZFYVE9/TGFBR1/MAP3K7/SMAD4/MAP2K1
PID_AJDISS_2PATHWAY	PID_AJDISS_2PATHWAY	48	0.505429	1.91035	0.00477707	0.0266664	0.0173991	9671	tags=60%, list=27%, signal=44%	MMP7/NTRK2/MMP3/DSP/IGF1R/RET/IQGAP1/MEP1B/RIN2/CREBBP/GDNF/SLIT1/EGF/ABL1/SRC/BDNF/CTNNB1/CTNND1/ZBTB33/ADAM10/GNA13/TIAM1/GFRA1/HGS/ROBO1/CBLL1/MET/PTPN1/DNM2
REACTOME_FGFR1_LIGAND_BINDING_AND_ACTIVATION	REACTOME_FGFR1_LIGAND_BINDING_AND_ACTIVATION	16	0.667864	1.91138	0.00371058	0.0229188	0.0149539	4131	tags=50%, list=12%, signal=44%	FGF4/FGF3/FGF2/ANOS1/FGF9/FGFR1/FGF1/FGF10
WP_SLEEP_REGULATION	WP_SLEEP_REGULATION	38	0.529509	1.91275	0.00328947	0.0221911	0.0144791	3820	tags=32%, list=11%, signal=28%	CACNA1I/DRD1/GRIN2A/NLGN1/UTS2R/PER3/MRGPRX2/HTR2A/HCRTR2/CHRNB2/OXTR/ADORA1
REACTOME_GAB1_SIGNALOSOME	REACTOME_GAB1_SIGNALOSOME	17	0.653984	1.91354	0.00182482	0.0221911	0.0144791	11057	tags=82%, list=31%, signal=57%	EREG/TGFA/GAB1/AREG/PIK3CA/PIK3R1/EGF/SRC/PTPN11/BTC/EPGN/HBEGF/EGFR/PXN
ST_DIFFERENTIATION_PATHWAY_IN_PC12_CELLS	ST_DIFFERENTIATION_PATHWAY_IN_PC12_CELLS	47	0.510312	1.91816	0.00318471	0.0221911	0.0144791	9803	tags=53%, list=27%, signal=39%	ADCYAP1/GAST/MAPK10/CREB5/EGR3/CREBBP/JUN/RPS6KA3/PIK3CA/PIK3R1/FRS2/BRAF/CRKL/SRC/ATF1/MAPK8IP3/MAPK1/CREB1/EGR2/RAPGEF1/PTPN11/EGR4/GNAQ/MAPK8/ELK1
PID_ENDOTHELIN_PATHWAY	PID_ENDOTHELIN_PATHWAY	63	0.483097	1.91929	0.00311526	0.0221911	0.0144791	9754	tags=52%, list=27%, signal=38%	ADCY8/MMP1/EDN3/EDN1/EDN2/GNAI1/PRKCA/ADCY7/JAK2/PRKCG/CYSLTR2/COL3A1/JUN/PLA2G4A/PLCB1/EDNRB/ADCY5/FOS/SRC/EDNRA/MAPK1/ADCY6/PRKCE/COL1A2/ADCY2/GNAQ/ADCY1/MAPK14/MAPK8/GNA14/MAP2K1/GNAL/ADCY3
KEGG_BASAL_CELL_CARCINOMA	KEGG_BASAL_CELL_CARCINOMA	55	0.496979	1.91945	0.00317965	0.0221911	0.0144791	8772	tags=56%, list=24%, signal=43%	WNT7B/WNT7A/AXIN2/HHIP/FZD1/BMP4/GLI2/FZD7/PTCH1/WNT8B/WNT2/STK36/FZD9/LEF1/TCF7/GLI3/FZD8/WNT2B/WNT9B/CTNNB1/APC2/APC/FZD5/GLI1/WNT16/FZD6/WNT11/WNT9A/TCF7L2/SHH/WNT5A
REACTOME_CILIUM_ASSEMBLY	REACTOME_CILIUM_ASSEMBLY	201	0.40032	1.92005	0.00131062	0.0221911	0.0144791	9906	tags=47%, list=28%, signal=34%	TUBAL3/TUBA3E/TUBA3C/TUBB3/TCTN2/CYS1/PKD2/TUBA3D/TTC30A/DYNC2H1/CCP110/TTC30B/TMEM67/PLK4/CNTRL/BBS10/KIF24/BBS1/WDR35/CEP152/TUBB1/WDR60/NPHP1/IFT140/KIF3C/CEP97/CEP192/CEP135/LZTFL1/ARL13B/BBS5/AKAP9/TTC26/HAUS6/NDE1/CEP162/CC2D2A/RPGRIP1L/CEP290/IFT81/TTBK2/SEPTIN2/RP2/CLASP1/DYNC1I2/WDR19/IFT80/NEDD1/ALMS1/TTC21B/BBS12/IQCB1/BBS7/TRAF3IP1/HAUS4/PRKAR2B/ARL6/CENPJ/UNC119B/NEK2/BBS9/IFT57/NPHP…
WP_MBDNF_AND_PROBDNF_REGULATION_OF_GABA_NEUROTRANSMISSION	WP_MBDNF_AND_PROBDNF_REGULATION_OF_GABA_NEUROTRANSMISSION	38	0.531636	1.92043	0.00328947	0.0221911	0.0144791	6440	tags=47%, list=18%, signal=39%	GABRA5/GABRA2/GABRB2/GABRB3/NTRK2/GABRG1/GABRA3/GABRG2/JAK2/PIK3CG/GABRA4/PIK3CA/PIK3R1/ROCK1/BDNF/GABRQ/GABRP/CREB1
BIOCARTA_IL1R_PATHWAY	BIOCARTA_IL1R_PATHWAY	31	0.562034	1.92083	0.00338409	0.0221911	0.0144791	9338	tags=61%, list=26%, signal=45%	TGFB2/MAP2K6/TGFB3/JUN/MAP3K1/IL6/IL1RAP/IL1R1/IRAK3/IL1A/NFKB1/MAP3K14/TRAF6/TNF/IFNB1/MYD88/MAP3K7/MAPK14/MAPK8
WP_BMP2WNT4FOXO1_PATHWAY_IN_HUMAN_PRIMARY_ENDOMETRIAL_STROMAL_CELL_DIFFERENTIATION	WP_BMP2WNT4FOXO1_PATHWAY_IN_HUMAN_PRIMARY_ENDOMETRIAL_STROMAL_CELL_DIFFERENTIATION	13	0.702253	1.92232	0.00379507	0.0233196	0.0152154	7126	tags=69%, list=20%, signal=55%	SST/SFRP1/SMAD1/LEFTY2/BCL2L11/DCN/CTNNB1/FOXO1/SMAD5
PID_NCADHERIN_PATHWAY	PID_NCADHERIN_PATHWAY	33	0.553923	1.92349	0.00335008	0.0221911	0.0144791	9876	tags=55%, list=28%, signal=40%	CNR1/GRIA2/FGFR1/FER/GAP43/PIK3CA/PIK3R1/GJA1/ROCK1/CTNNB1/CTNND1/KIF5B/PLCG1/PTPN11/MAPK8/PTPN1/MAPRE1/DAGLA
WP_REGULATION_OF_WNTBCATENIN_SIGNALING_BY_SMALL_MOLECULE_COMPOUNDS	WP_REGULATION_OF_WNTBCATENIN_SIGNALING_BY_SMALL_MOLECULE_COMPOUNDS	17	0.657454	1.92369	0.00182482	0.0221911	0.0144791	6214	tags=59%, list=17%, signal=49%	FZD1/FZD7/DKK3/MBOAT1/LEF1/TNKS/CSNK1A1/FZD8/CTNNB1/APC
WP_HYPOTHESIZED_PATHWAYS_IN_PATHOGENESIS_OF_CARDIOVASCULAR_DISEASE	WP_HYPOTHESIZED_PATHWAYS_IN_PATHOGENESIS_OF_CARDIOVASCULAR_DISEASE	25	0.593655	1.9269	0.00338983	0.0221911	0.0144791	9387	tags=68%, list=26%, signal=50%	LTBP1/FBN2/NR2C2/SMAD3/SERPINE1/TGFBR2/FBN1/RUNX2/FLNA/MAPK1/TGFBR1/LTBP2/CCN2/MAPK14/MAPK8/SMAD4/ANGPT2
WP_BONE_MORPHOGENIC_PROTEIN_BMP_SIGNALLING_AND_REGULATION	WP_BONE_MORPHOGENIC_PROTEIN_BMP_SIGNALLING_AND_REGULATION	12	0.724422	1.92735	0.0038835	0.0236648	0.0154406	9339	tags=75%, list=26%, signal=55%	BMPR1B/SMAD1/SMAD6/BMPR2/TOB2/RUNX2/BMPR1A/SMURF1/SMAD4
REACTOME_SYNDECAN_INTERACTIONS	REACTOME_SYNDECAN_INTERACTIONS	27	0.577391	1.92815	0.00335008	0.0221911	0.0144791	5909	tags=48%, list=17%, signal=40%	FGF2/TNC/ITGA2/ITGB4/ITGA6/PRKCA/ITGB1/ITGB3/CASK/COL3A1/THBS1/ITGAV/COL5A1
REACTOME_SIGNALING_BY_FGFR1_IN_DISEASE	REACTOME_SIGNALING_BY_FGFR1_IN_DISEASE	37	0.535601	1.93048	0.00327869	0.0221911	0.0144791	8616	tags=59%, list=24%, signal=45%	FGF4/FGF2/FGF9/FGFR1/CNTRL/GAB1/FGF1/KRAS/PIK3CA/PIK3R1/FRS2/SOS1/TRIM24/ZMYM2/GAB2/FGF5/MYO18A/PLCG1/BAG4/NRAS/ERLIN2/LRRFIP1
KEGG_HYPERTROPHIC_CARDIOMYOPATHY_HCM	KEGG_HYPERTROPHIC_CARDIOMYOPATHY_HCM	83	0.461242	1.93345	0.0029985	0.0221911	0.0144791	5178	tags=33%, list=14%, signal=28%	ITGB8/RYR2/CACNG4/TGFB2/CACNB4/CACNG1/ITGA2/ITGB6/ITGB4/PRKAA2/ITGA8/ITGA3/LAMA2/ITGA6/TNNT2/DMD/TGFB3/ITGA4/ITGB1/SGCB/TTN/ITGB3/CACNG6/CACNA2D2/IL6/ITGAV/SGCD
WP_ONCOSTATIN_M_SIGNALING_PATHWAY	WP_ONCOSTATIN_M_SIGNALING_PATHWAY	65	0.483885	1.9339	0.003125	0.0221911	0.0144791	9660	tags=52%, list=27%, signal=38%	LIFR/MMP1/TIMP3/MMP3/PRKCA/HIF1A/MMP13/CCL2/SERPINE1/PIAS3/CCN1/IRS1/JAK2/VEGFA/KRAS/OSMR/PIK3R1/SOS1/CDK2/FOS/SRC/NFKB1/MAPK1/JAK1/CREB1/LDLR/PRKCE/PTPN11/RICTOR/MAPK14/MAPK8/MAP2K1/STAT5B/IL6ST
REACTOME_AMINO_ACID_TRANSPORT_ACROSS_THE_PLASMA_MEMBRANE	REACTOME_AMINO_ACID_TRANSPORT_ACROSS_THE_PLASMA_MEMBRANE	33	0.557237	1.935	0.00335008	0.0221911	0.0144791	4078	tags=30%, list=11%, signal=27%	SLC6A20/SLC6A18/SLC36A2/SLC7A11/SLC3A1/SLC6A6/SLC6A19/SLC6A14/SLC7A3/SLC7A1
REACTOME_PI_3K_CASCADE_FGFR2	REACTOME_PI_3K_CASCADE_FGFR2	23	0.613245	1.93629	0.00350263	0.0221911	0.0144791	4940	tags=43%, list=14%, signal=38%	FGF4/FGF3/FGF2/FGF9/GAB1/FGF1/FGF10/PIK3CA/PIK3R1/FRS2
WP_BREAST_CANCER_PATHWAY	WP_BREAST_CANCER_PATHWAY	154	0.418024	1.93704	0.00135685	0.0221911	0.0144791	9197	tags=47%, list=26%, signal=35%	FGF4/WNT7B/WNT7A/AXIN2/FGF3/FGF2/FZD1/FGF19/FZD7/KIT/CSNK2A3/CDK6/NOTCH2/BRCA2/IGF1R/FGF9/FGFR1/CCND1/WNT2/TNFSF11/FGF1/FZD9/FGF10/AKT3/JUN/LEF1/ATM/KRAS/CSNK1A1/NOTCH1/TCF7/PIK3CA/PIK3R1/BRAF/SOS1/BRCA1/EGF/FZD8/WNT2B/RB1/FOS/POLK/CTNNB1/SOS2/NCOA3/NOTCH3/APC2/MAPK1/APC/FZD5/SP1/PGR/FGF5/HEYL/LRP6/WNT16/ESR1/FZD6/WNT11/TCF7L2/E2F2/NRAS/CSNK1A1L/RAD50/ATR/NCOA1/WNT5A/SFRP4/E2F3/MRE11/FGF18/CSNK2A…
REACTOME_KINESINS	REACTOME_KINESINS	61	0.489347	1.9373	0.00308166	0.0221911	0.0144791	8070	tags=51%, list=23%, signal=39%	TUBAL3/TUBA3E/TUBA3C/TUBB3/TUBA3D/KIF4B/KIF15/KIF27/KIF23/KIF26B/KIF18B/TUBB1/RACGAP1/CENPE/KIF3C/KIF20B/KIF18A/KIF11/KIF2A/KIF21A/KIF16B/KIF4A/KLC3/KIFC1/KIF5B/KIF5A/KIF13B/KIF26A/KIF3A/TUBA1B/KIF1B
REACTOME_SIGNALING_BY_HIPPO	REACTOME_SIGNALING_BY_HIPPO	20	0.639805	1.93823	0.00179856	0.0221911	0.0144791	8825	tags=65%, list=25%, signal=49%	AMOT/AMOTL2/LATS2/WWTR1/YAP1/LATS1/TJP1/SAV1/MOB1B/NPHP4/STK4/MOB1A/TJP2
PID_IL1_PATHWAY	PID_IL1_PATHWAY	34	0.551451	1.93845	0.00335008	0.0221911	0.0144791	9338	tags=56%, list=26%, signal=41%	MAP2K6/TICAM2/JUN/TAB2/IL1RAP/IL1R1/PIK3CA/PIK3R1/IRAK3/IL1A/ERC1/NFKB1/UBE2V1/PRKCI/TRAF6/MAP3K3/MYD88/MAP3K7/MAPK8
WP_PHOSPHODIESTERASES_IN_NEURONAL_FUNCTION	WP_PHOSPHODIESTERASES_IN_NEURONAL_FUNCTION	53	0.500839	1.94157	0.00311042	0.0221911	0.0144791	7640	tags=43%, list=21%, signal=34%	ADCY8/DRD1/GRIN2A/NOS1/CHRNA7/GUCY1B2/PDE10A/PDE11A/PDE5A/ADCY7/GUCY1A1/PDE3A/PDE8B/PDE1C/GUCY1B1/ADCY5/GUCY1A2/PDE6A/CREB1/ADCY6/PDE4D/CHRFAM7A/PDE4A
BIOCARTA_TOLL_PATHWAY	BIOCARTA_TOLL_PATHWAY	25	0.598467	1.94252	0.00338983	0.0221911	0.0144791	9803	tags=64%, list=27%, signal=47%	MAP2K6/TLR3/JUN/MAP3K1/FOS/NFKB1/PGLYRP1/MAP3K14/EIF2AK2/TRAF6/PPARA/MYD88/MAP3K7/MAPK14/MAPK8/ELK1
REACTOME_NEGATIVE_REGULATION_OF_THE_PI3K_AKT_NETWORK	REACTOME_NEGATIVE_REGULATION_OF_THE_PI3K_AKT_NETWORK	110	0.442306	1.94374	0.00141643	0.0221911	0.0144791	9197	tags=44%, list=26%, signal=33%	FGF4/FGF3/FGF2/EREG/NRG3/ERBB4/FGF19/TGFA/PDGFRA/KIT/KITLG/FGF9/FGFR1/GAB1/IL1RL1/FGF1/IRS1/PIP5K1B/PIP5K1A/FGF10/AKT3/AREG/IL1RAP/PIK3CA/PIK3R1/STRN/FRS2/IL33/EGF/SRC/MAPK1/PHLPP1/IRS2/FGF5/TRAF6/NRG4/PTPN11/ESR1/BTC/EPGN/PHLPP2/PPP2R5D/KL/MYD88/PDGFB/MET/FGF18/FGF20
WP_NEOVASCULARISATION_PROCESSES	WP_NEOVASCULARISATION_PROCESSES	37	0.539576	1.94481	0.00327869	0.0221911	0.0144791	7126	tags=49%, list=20%, signal=39%	TGFB2/EPHB2/KIT/KITLG/SMAD1/REL/TGFB3/SMAD3/HIF1A/JAG1/NOTCH1/NFKB1/NOTCH3/MAPK1/KDR/ANGPT1/TGFBR1/SMAD5
REACTOME_NEPHRIN_FAMILY_INTERACTIONS	REACTOME_NEPHRIN_FAMILY_INTERACTIONS	23	0.616217	1.94567	0.00350263	0.0221911	0.0144791	8347	tags=65%, list=23%, signal=50%	ACTN2/NPHS2/KIRREL1/IQGAP1/NPHS1/CASK/NCK2/PIK3CA/PIK3R1/SPTBN1/CD2AP/KIRREL2/KIRREL3/NCK1/WASL
REACTOME_ADHERENS_JUNCTIONS_INTERACTIONS	REACTOME_ADHERENS_JUNCTIONS_INTERACTIONS	33	0.561615	1.9502	0.00335008	0.0221911	0.0144791	5888	tags=42%, list=16%, signal=35%	CDH17/CDH12/CDH10/CDH6/CDH11/CDH7/CDH8/CDH9/CADM3/AFDN/NECTIN3/CTNNB1/CDH18/CTNND1
KEGG_DILATED_CARDIOMYOPATHY	KEGG_DILATED_CARDIOMYOPATHY	90	0.460652	1.95158	0.0015083	0.0221911	0.0144791	5178	tags=32%, list=14%, signal=28%	ADCY8/ITGB8/RYR2/CACNG4/TGFB2/CACNB4/CACNG1/ITGA2/ITGB6/ITGB4/ITGA8/ITGA3/LAMA2/ITGA6/TNNT2/DMD/ADCY7/TGFB3/ITGA4/ITGB1/SGCB/TTN/ITGB3/CACNG6/CACNA2D2/ADCY5/PRKX/ITGAV/SGCD
REACTOME_HIGHLY_CALCIUM_PERMEABLE_POSTSYNAPTIC_NICOTINIC_ACETYLCHOLINE_RECEPTORS	REACTOME_HIGHLY_CALCIUM_PERMEABLE_POSTSYNAPTIC_NICOTINIC_ACETYLCHOLINE_RECEPTORS	11	0.75956	1.95269	0.00195695	0.0221911	0.0144791	3397	tags=64%, list=9%, signal=58%	CHRNA7/CHRNA3/CHRNA6/CHRNB4/CHRNA9/CHRNB2/CHRNA2
PID_A6B1_A6B4_INTEGRIN_PATHWAY	PID_A6B1_A6B4_INTEGRIN_PATHWAY	46	0.520913	1.95321	0.0032	0.0221911	0.0144791	6719	tags=41%, list=19%, signal=34%	LAMC2/MST1R/LAMA3/LAMB3/ITGB4/LAMA1/LAMA2/LAMA5/ITGA6/PRKCA/ITGB1/LAMB1/PIK3CA/PIK3R1/IL1A/EGF/RXRG/LAMC3/LAMC1
WP_FOCAL_ADHESIONPI3KAKTMTORSIGNALING_PATHWAY	WP_FOCAL_ADHESIONPI3KAKTMTORSIGNALING_PATHWAY	302	0.393846	1.95418	0.00123762	0.0221911	0.0144791	9387	tags=42%, list=26%, signal=32%	FGF4/LAMC2/ITGB8/FGF3/NOS1/FGF2/TNC/VEGFD/ITGA2/PFKFB3/ITGB6/LAMA3/FGF11/LAMB3/FGF19/ITGB4/PDGFD/PRKAA2/ITGA8/COL11A1/PDGFRA/FGF14/SLC2A1/PDGFC/KIT/COL4A6/KITLG/LAMA1/CREB5/ANGPT4/ITGA3/LAMA2/LAMA5/ITGA6/CREB3L1/COL4A4/LPAR1/IGF1R/PPP2R2B/GNG13/COMP/FGF9/FGFR1/ITGA4/ITGB1/SLC2A3/HIF1A/RELN/FGF13/FGF1/TNXB/IRS1/ITGB3/JAK2/VEGFA/FGF10/PIK3CG/COL3A1/AKT3/LAMB1/KRAS/GHR/OSMR/THBS1/PIK3CA/PIK3R1/PPP2R…
REACTOME_CONSTITUTIVE_SIGNALING_BY_ABERRANT_PI3K_IN_CANCER	REACTOME_CONSTITUTIVE_SIGNALING_BY_ABERRANT_PI3K_IN_CANCER	75	0.471133	1.95487	0.0029985	0.0221911	0.0144791	9197	tags=48%, list=26%, signal=36%	FGF4/FGF3/FGF2/EREG/NRG3/ERBB4/FGF19/TGFA/PDGFRA/KIT/KITLG/FGF9/FGFR1/GAB1/FGF1/IRS1/FGF10/AREG/PIK3CA/PIK3R1/STRN/FRS2/EGF/SRC/IRS2/FGF5/NRG4/PTPN11/ESR1/BTC/EPGN/KL/PDGFB/MET/FGF18/FGF20
REACTOME_MITOTIC_TELOPHASE_CYTOKINESIS	REACTOME_MITOTIC_TELOPHASE_CYTOKINESIS	13	0.714549	1.95597	0.00189753	0.0221911	0.0144791	10019	tags=92%, list=28%, signal=67%	STAG1/KIF23/SMC1A/SMC3/STAG2/NIPBL/PDS5B/MAU2/WAPL/PLK1/KIF20A/PDS5A
PID_REELIN_PATHWAY	PID_REELIN_PATHWAY	28	0.584072	1.9562	0.00336134	0.0221911	0.0144791	7252	tags=46%, list=20%, signal=37%	GRIN2A/VLDLR/ITGA3/ITGB1/RELN/NCK2/CDK5R1/CBL/PIK3CA/PIK3R1/CRKL/LRP8/RAPGEF1
REACTOME_GABA_RECEPTOR_ACTIVATION	REACTOME_GABA_RECEPTOR_ACTIVATION	60	0.497359	1.95937	0.00308642	0.0221911	0.0144791	6313	tags=37%, list=18%, signal=30%	KCNJ16/GABRA5/ADCY8/GABRA2/GABRB2/GABRR1/KCNJ9/GABRB3/GNAI1/GNG13/GABBR1/ADCY7/GABRR2/GABRA3/GABRG2/KCNJ15/GABRA4/ADCY5/GABRQ/KCNJ2/GNG10/KCNJ10
REACTOME_HOMOLOGOUS_DNA_PAIRING_AND_STRAND_EXCHANGE	REACTOME_HOMOLOGOUS_DNA_PAIRING_AND_STRAND_EXCHANGE	42	0.530676	1.9606	0.00324675	0.0221911	0.0144791	12365	tags=69%, list=35%, signal=45%	BARD1/BRIP1/BRCA2/WRN/RAD51AP1/RFC3/XRCC2/ATRIP/RMI1/ATM/TOPBP1/BRCA1/RAD9B/DNA2/PALB2/EXO1/RAD50/ATR/MRE11/RBBP8/RPA1/BLM/RFC5/CHEK1/RAD1/RHNO1/RAD51D/RMI2/KAT5
WP_TGFBETA_RECEPTOR_SIGNALING	WP_TGFBETA_RECEPTOR_SIGNALING	55	0.507904	1.96164	0.00317965	0.0221911	0.0144791	7540	tags=53%, list=21%, signal=42%	ITGB6/BMP4/LTBP1/INHBA/SMAD1/EP300/LEFTY2/SMAD6/SMAD3/SERPINE1/TGFBR2/CREBBP/JUN/LEF1/SKI/THBS1/SKIL/SMAD7/EGF/RUNX2/BAMBI/FOS/NFKB1/CTNNB1/JAK1/ZFYVE9/TGFBR1/SMAD5/TNF
REACTOME_DISEASES_OF_GLYCOSYLATION	REACTOME_DISEASES_OF_GLYCOSYLATION	142	0.425478	1.96192	0.00136426	0.0221911	0.0144791	7039	tags=35%, list=20%, signal=28%	MUC6/MUC5AC/SBSPON/MUC1/MUC15/THSD4/ADAMTS20/GALNT3/SPON1/THSD7B/HSPG2/VCAN/OGN/OMD/NOTCH2/SEMA5A/ADAMTS6/MUC16/MUC5B/ADAMTSL3/THSD7A/FMOD/ADAMTS9/ADAMTS8/MGAT2/CHST6/CHSY1/GPC4/THBS1/NOTCH1/ADAMTS1/ADAMTS5/C1GALT1/LUM/THBS2/ACAN/DCN/SLC26A2/MUC3A/THSD1/NOTCH3/ADAMTS12/PMM2/ALG11/AGRN/ADAMTSL4/ADAMTS3/ADAMTSL1/ADAMTSL2/MUC21
WP_MAPK_SIGNALING_PATHWAY	WP_MAPK_SIGNALING_PATHWAY	246	0.402855	1.96202	0.00127714	0.0221911	0.0144791	10072	tags=44%, list=28%, signal=32%	FGF4/CACNA1I/CACNG4/TGFB2/RASGRF1/FGF3/FGF2/PLA2G4D/CACNB4/CACNG1/DUSP4/FGF11/FGF19/NTRK2/MAP2K6/NTF4/CACNA1G/MAP3K8/FGF14/MAPK10/PPP3R2/NR4A1/PRKCA/FGF9/TGFB3/FGFR1/RPS6KA5/FGF13/PLA2G4B/MAPK13/FGF1/MAP4K3/CACNG6/CACNA2D2/PRKCG/FGF10/RASA1/NFATC3/TGFBR2/PTPRR/ELK4/AKT3/JUN/PLA2G4A/MAP3K1/RAPGEF2/TAB2/KRAS/TAOK1/RPS6KA3/IL1R1/RASA2/BRAF/SOS1/IL1A/EGF/CRKL/FLNA/FOS/NFKB1/BDNF/NF1/SOS2/MAPK8IP3/MAP…
REACTOME_PI_3K_CASCADE_FGFR1	REACTOME_PI_3K_CASCADE_FGFR1	21	0.642216	1.96266	0.00179533	0.0221911	0.0144791	4940	tags=52%, list=14%, signal=45%	FGF4/FGF3/FGF2/FGF9/FGFR1/GAB1/FGF1/FGF10/PIK3CA/PIK3R1/FRS2
REACTOME_RESOLUTION_OF_D_LOOP_STRUCTURES	REACTOME_RESOLUTION_OF_D_LOOP_STRUCTURES	34	0.55941	1.96643	0.00335008	0.0221911	0.0144791	8996	tags=56%, list=25%, signal=42%	BARD1/RTEL1/BRIP1/BRCA2/WRN/RAD51AP1/XRCC2/RMI1/ATM/BRCA1/EME1/SLX1B/DNA2/GEN1/PALB2/EXO1/RAD50/SLX4/MRE11
REACTOME_SIGNALING_BY_FGFR1	REACTOME_SIGNALING_BY_FGFR1	50	0.513336	1.96722	0.00156986	0.0221911	0.0144791	9197	tags=62%, list=26%, signal=46%	FGF4/FGF3/FGF2/ANOS1/FLRT2/FGF9/FLRT3/FGFR1/GAB1/FGF1/SPRED1/FGF10/KRAS/CBL/SPRY2/PIK3CA/PIK3R1/FRS2/BRAF/SOS1/SPRED2/SRC/MAPK1/FGF5/PLCG1/PTPN11/NRAS/KL/FGFRL1/FGF18/FGF20
REACTOME_EXPORT_OF_VIRAL_RIBONUCLEOPROTEINS_FROM_NUCLEUS	REACTOME_EXPORT_OF_VIRAL_RIBONUCLEOPROTEINS_FROM_NUCLEUS	33	0.566736	1.96798	0.00335008	0.0221911	0.0144791	10373	tags=55%, list=29%, signal=39%	POM121/NUP153/NUP160/NUP205/TPR/NUP58/NUP155/NUP188/NUP107/NUP54/POM121C/RANBP2/NDC1/NUP133/NUP62/NUP98/NUP214/XPO1
REACTOME_RUNX1_INTERACTS_WITH_CO_FACTORS_WHOSE_PRECISE_EFFECT_ON_RUNX1_TARGETS_IS_NOT_KNOWN	REACTOME_RUNX1_INTERACTS_WITH_CO_FACTORS_WHOSE_PRECISE_EFFECT_ON_RUNX1_TARGETS_IS_NOT_KNOWN	37	0.546532	1.96989	0.00327869	0.0221911	0.0144791	9808	tags=54%, list=27%, signal=39%	SMARCC2/EP300/PHC3/SMARCA2/ARID1A/ARID2/ARID1B/PHC1/HIPK2/AUTS2/RUNX1/SCMH1/PBRM1/ACTL6A/BMI1/RNF2/CSNK2A1/RYBP/SMARCC1/CBFB
WNT_SIGNALING	WNT_SIGNALING	88	0.46692	1.97067	0.00151515	0.0221911	0.0144791	6299	tags=35%, list=18%, signal=29%	FGF4/WNT7B/WNT7A/PITX2/NKD1/WIF1/CCN4/FZD1/SFRP1/FZD7/CXXC4/PYGO1/EP300/CCND1/WNT2/FOXN1/CTBP2/BCL9/DIXDC1/JUN/DAAM1/LEF1/CSNK1A1/TCF7/FZD8/WNT2B/CTNNB1/APC/CSNK1G1/FZD5/FBXW2
REACTOME_SUMOYLATION_OF_TRANSCRIPTION_FACTORS	REACTOME_SUMOYLATION_OF_TRANSCRIPTION_FACTORS	20	0.651331	1.97315	0.00179856	0.0221911	0.0144791	6172	tags=40%, list=17%, signal=33%	TFAP2A/TFAP2B/TP53BP1/PIAS3/PIAS1/TFAP2C/SP3/MITF
REACTOME_DOWNSTREAM_SIGNALING_OF_ACTIVATED_FGFR1	REACTOME_DOWNSTREAM_SIGNALING_OF_ACTIVATED_FGFR1	31	0.577406	1.97337	0.00338409	0.0221911	0.0144791	5206	tags=48%, list=15%, signal=41%	FGF4/FGF3/FGF2/FLRT2/FGF9/FLRT3/FGFR1/GAB1/FGF1/FGF10/KRAS/PIK3CA/PIK3R1/FRS2/SOS1
WP_VITAMIN_D_RECEPTOR_PATHWAY	WP_VITAMIN_D_RECEPTOR_PATHWAY	183	0.415658	1.97667	0.00131579	0.0221911	0.0144791	7234	tags=34%, list=20%, signal=28%	SLC34A2/DNER/CST1/TRPV6/CDX2/TGFB2/CYP24A1/CYP3A4/TRPV5/ALPI/ATP2C2/ASAP2/CA9/CASP14/KRTAP10-4/TNFRSF11B/CLDN2/SOSTDC1/SFRP1/DEFB132/CYP1A1/KRTAP5-1/KRT34/NRIP1/KLF4/TIMP3/GXYLT2/IGSF9B/SALL4/BMP6/PTHLH/HIF1A/CCND1/ADRA1B/IL1RL1/TNFSF11/MXD1/TNFAIP3/SATB1/BDKRB1/ZNF257/MEG8/G0S2/TNFSF4/HNF1A/ADAMTS5/BCL6/CREG2/CLMN/CDK2/KRT38/NFATC2/TRAK1/HILPDA/CRACR2A/EFNA5/ALOX5/IGFBP5/FOXO1/SEMA3B/STAM/CYP2C9…
REACTOME_COLLAGEN_FORMATION	REACTOME_COLLAGEN_FORMATION	90	0.466604	1.97679	0.0015083	0.0221911	0.0144791	6213	tags=39%, list=17%, signal=32%	LAMC2/COL10A1/COL28A1/COL24A1/LAMA3/LAMB3/MMP7/COL7A1/TLL1/COL21A1/COL9A2/ITGB4/P3H2/COL11A1/COLGALT2/MMP3/COL4A3/COL4A6/COL12A1/ITGA6/COL4A4/CTSV/DST/COL4A5/MMP13/COL20A1/COL6A3/COL25A1/COL3A1/COL8A1/LOX/PXDN/COL5A1/MMP20/COL9A1
PID_HEDGEHOG_2PATHWAY	PID_HEDGEHOG_2PATHWAY	22	0.633879	1.97793	0.00176991	0.0221911	0.0144791	5472	tags=55%, list=15%, signal=46%	TGFB2/HHIP/GLI2/PTCH1/PTHLH/CDON/HHAT/STIL/BOC/PIK3CA/PIK3R1/GAS1
REACTOME_ELASTIC_FIBRE_FORMATION	REACTOME_ELASTIC_FIBRE_FORMATION	45	0.528624	1.98121	0.00317965	0.0221911	0.0144791	5518	tags=40%, list=15%, signal=34%	ITGB8/BMP10/TGFB2/ITGB6/BMP4/LTBP1/ITGA8/MFAP3/FBN2/TGFB3/ITGB1/ELN/ITGB3/ITGAV/LOX/FBN1/MFAP4/MFAP2
WP_EPITHELIAL_TO_MESENCHYMAL_TRANSITION_IN_COLORECTAL_CANCER	WP_EPITHELIAL_TO_MESENCHYMAL_TRANSITION_IN_COLORECTAL_CANCER	159	0.424833	1.98195	0.00134228	0.0221911	0.0144791	8286	tags=45%, list=23%, signal=34%	CLDN10/WNT7B/WNT7A/CLDN8/TGFB2/TMPRSS4/CLDN11/FZD1/CLDN2/MAP2K6/CLDN20/FZD7/TWIST2/CLDN18/COL4A3/CLDN6/COL4A6/WNT8B/DSP/NOTCH2/FMNL2/COL4A4/LATS2/TGFB3/NR2C2/SMAD3/HIF1A/WNT2/COL4A5/JAG1/FOXM1/MAPK13/ZEB1/FZD9/PROX1/TGFBR2/FOXQ1/AKT3/NUBPL/KRAS/TJP1/NOTCH1/PIK3CA/PIK3R1/SOS1/TWIST1/FZD8/WNT2B/OCLN/WNT9B/CLDN24/CTNNB1/SOS2/PKP2/NOTCH3/MAPK1/FZD5/FOXC2/TGFBR1/SUZ12/CLDN4/NRP2/LRP6/TRAF6/WNT16/COL4A…
PID_FOXM1_PATHWAY	PID_FOXM1_PATHWAY	40	0.54083	1.98399	0.00324675	0.0221911	0.0144791	9595	tags=57%, list=27%, signal=42%	TGFA/H2BC1/ONECUT1/EP300/BRCA2/CCNA2/CCND1/FOXM1/CENPF/NFATC3/CREBBP/CDK2/GAS1/RB1/FOS/SKP2/SP1/NEK2/ESR1/PLK1/CDK1/MYC/MAP2K1
BIOCARTA_CELL2CELL_PATHWAY	BIOCARTA_CELL2CELL_PATHWAY	12	0.746703	1.98663	0.00194175	0.0221911	0.0144791	5821	tags=50%, list=16%, signal=42%	ACTN2/CTNNA3/CTNNA2/LRRTM2/VCL/CTNNB1
REACTOME_SLC_MEDIATED_TRANSMEMBRANE_TRANSPORT	REACTOME_SLC_MEDIATED_TRANSMEMBRANE_TRANSPORT	249	0.409297	1.99534	0.00128041	0.0221911	0.0144791	6444	tags=29%, list=18%, signal=24%	SLC5A1/SLC34A2/SLC6A20/SLC26A9/SLC13A1/SLC12A1/SLC6A5/SLC6A2/SLC14A2/SLC9A4/SLC28A3/SLC44A4/SLC30A2/SLC6A7/SLC28A2/SLC6A18/SLC22A12/SLC4A4/SLC36A2/SLC7A11/RHBG/SLC18A2/SLC3A1/SLC22A4/SLC27A6/SLC5A7/SLC13A3/SLC30A3/SLC5A4/SLC2A1/SLC44A5/SLC22A2/SLC6A6/SLC6A19/SLCO4C1/SLC6A14/SLC24A3/ARL2BP/SLC1A2/SLCO1B3/SLC10A6/SLCO4A1/SLC7A3/SLC2A3/SLC6A9/SLC29A4/RHAG/SLC24A2/SLC16A7/SLC5A8/SLC13A4/SLC12A6/SLC7A…
PID_NETRIN_PATHWAY	PID_NETRIN_PATHWAY	32	0.579649	1.99577	0.0033557	0.0221911	0.0144791	8347	tags=50%, list=23%, signal=38%	DCC/CAMK2A/MYO10/UNC5B/DAPK1/UNC5A/DOCK1/TRIO/PIK3CA/PIK3R1/SRC/UNC5C/MAPK1/PLCG1/NCK1/WASL
WP_HEDGEHOG_SIGNALING_PATHWAY	WP_HEDGEHOG_SIGNALING_PATHWAY	43	0.537633	1.99626	0.00325733	0.0221911	0.0144791	8613	tags=58%, list=24%, signal=44%	HHIP/GLI2/EVC/GRK3/PTCH1/CDON/CCND1/SMURF2/GPR161/BOC/EVC2/CSNK1A1/GLI3/GAS1/CSNK1G1/CUL3/BCL2/GLI1/SPOPL/KIF3A/PRKACB/CCND2/SHH/CSNK1A1L/SMURF1
REACTOME_TRANSPORT_OF_THE_SLBP_DEPENDANT_MATURE_MRNA	REACTOME_TRANSPORT_OF_THE_SLBP_DEPENDANT_MATURE_MRNA	36	0.556371	1.99648	0.00331126	0.0221911	0.0144791	10001	tags=53%, list=28%, signal=38%	POM121/NUP153/NUP160/NUP205/TPR/NUP58/NUP155/NUP188/NUP107/NUP54/POM121C/RANBP2/NCBP1/NDC1/NUP133/NUP62/EIF4E/NUP98/NUP214
WP_NEPHROTIC_SYNDROME	WP_NEPHROTIC_SYNDROME	45	0.53293	1.99734	0.00317965	0.0221911	0.0144791	6297	tags=36%, list=18%, signal=29%	CYP11B2/PAX2/LMX1B/NPHS2/ITGB4/ANLN/COL4A3/ITGA3/COL4A4/COL4A5/NPHS1/WDR73/CD2AP/CUBN/TTC21B/PMM2
REACTOME_DEFECTIVE_C1GALT1C1_CAUSES_TN_POLYAGGLUTINATION_SYNDROME_TNPS_	REACTOME_DEFECTIVE_C1GALT1C1_CAUSES_TN_POLYAGGLUTINATION_SYNDROME_TNPS_	17	0.683983	2.00131	0.00182482	0.0221911	0.0144791	5477	tags=47%, list=15%, signal=40%	MUC6/MUC5AC/MUC1/MUC15/MUC16/MUC5B/C1GALT1/MUC3A
WP_CHROMOSOMAL_AND_MICROSATELLITE_INSTABILITY_IN_COLORECTAL_CANCER	WP_CHROMOSOMAL_AND_MICROSATELLITE_INSTABILITY_IN_COLORECTAL_CANCER	73	0.484726	2.00142	0.00149701	0.0221911	0.0144791	9595	tags=49%, list=27%, signal=36%	AXIN2/TGFB2/DCC/PTGS2/MAPK10/REL/TGFB3/SMAD3/CCND1/PMAIP1/TGFBR2/AKT3/JUN/LEF1/KRAS/CSNK1A1/TCF7/BRAF/BCL2L11/FOS/POLK/CTNNB1/APC2/MAPK1/APC/BCL2/TGFBR1/MSH2/TCF7L2/CSNK1A1L/APPL1/EXOC2/MAPK8/SMAD4/MYC/MAP2K1
WP_MFAP5_EFFECT_ON_PERMEABILITY_AND_MOTILITY_OF_ENDOTHELIAL_CELLS_VIA_CYTOSKELETON_REARRANGEMENT	WP_MFAP5_EFFECT_ON_PERMEABILITY_AND_MOTILITY_OF_ENDOTHELIAL_CELLS_VIA_CYTOSKELETON_REARRANGEMENT	18	0.676204	2.00436	0.00180505	0.0221911	0.0144791	7317	tags=61%, list=20%, signal=49%	ITGB3/MYLK/JUN/ITPR1/TJP1/ITGAV/VCL/LPP/MAPK1/CREB1/PLCG1
WP_ALPHA_6_BETA_4_SIGNALING_PATHWAY	WP_ALPHA_6_BETA_4_SIGNALING_PATHWAY	33	0.577868	2.00664	0.00335008	0.0221911	0.0144791	7522	tags=58%, list=21%, signal=46%	LAMC2/LAMA3/LAMB3/ITGB4/LAMA1/LAMA2/LAMA5/ITGA6/PRKCA/GAB1/IRS1/LAMB1/PIK3R1/SOS1/SRC/MAPK1/LAMC1/IRS2/PTPN11
REACTOME_L1CAM_INTERACTIONS	REACTOME_L1CAM_INTERACTIONS	121	0.447495	2.0085	0.00138889	0.0221911	0.0144791	9785	tags=50%, list=27%, signal=36%	SCN2A/EPHB2/TUBAL3/ITGA2/NCAM1/TUBA3E/TUBA3C/TUBB3/SCN7A/SPTA1/SCN3A/TUBA3D/KCNQ3/DLG3/ANK1/CHL1/ANK3/KIF4B/LAMA1/DNM1/CNTN2/FGFR1/ITGB1/RPS6KA5/NRP1/SCN1A/TUBB1/ITGB3/CNTN6/GAP43/LAMB1/RPS6KA3/ITGAV/SPTBN1/SPTB/SRC/KIF4A/RDX/MAPK1/DLG1/LAMC1/L1CAM/NRP2/ITGA9/TUBA1B/ITGA10/SCN8A/SH3GL2/SCN9A/RANBP9/DPYSL2/ITGA5/CSNK2A1/ANK2/AP2B1/NUMB/SCN2B/MAP2K1/DNM2/RPS6KA2
KEGG_MELANOMA	KEGG_MELANOMA	71	0.492183	2.00928	0.00152905	0.0221911	0.0144791	6181	tags=38%, list=17%, signal=32%	FGF4/FGF3/FGF2/FGF11/FGF19/PDGFD/PDGFRA/FGF14/PDGFC/CDK6/IGF1R/FGF9/FGFR1/CCND1/FGF13/FGF1/FGF10/PIK3CG/AKT3/KRAS/PIK3CA/PIK3R1/BRAF/EGF/RB1/MITF/MAPK1
REACTOME_RESOLUTION_OF_D_LOOP_STRUCTURES_THROUGH_SYNTHESIS_DEPENDENT_STRAND_ANNEALING_SDSA_	REACTOME_RESOLUTION_OF_D_LOOP_STRUCTURES_THROUGH_SYNTHESIS_DEPENDENT_STRAND_ANNEALING_SDSA_	26	0.613076	2.01065	0.00170648	0.0221911	0.0144791	8996	tags=58%, list=25%, signal=43%	BARD1/RTEL1/BRIP1/BRCA2/WRN/RAD51AP1/XRCC2/RMI1/ATM/BRCA1/DNA2/PALB2/EXO1/RAD50/MRE11
REACTOME_ACETYLCHOLINE_BINDING_AND_DOWNSTREAM_EVENTS	REACTOME_ACETYLCHOLINE_BINDING_AND_DOWNSTREAM_EVENTS	14	0.727354	2.01311	0.00186916	0.0221911	0.0144791	3484	tags=64%, list=10%, signal=58%	CHRNA7/CHRNA3/CHRNA6/CHRNB4/CHRND/CHRNA9/CHRNB2/CHRNA2/CHRNG
REACTOME_NUCLEAR_RECEPTOR_TRANSCRIPTION_PATHWAY	REACTOME_NUCLEAR_RECEPTOR_TRANSCRIPTION_PATHWAY	53	0.519364	2.01339	0.00311042	0.0221911	0.0144791	8838	tags=55%, list=25%, signal=41%	ESRRG/NR2E3/RORB/NR4A1/NR2F1/NR0B1/NR2C2/NR3C2/NR4A2/NR4A3/RORA/RARB/MED1/RORC/RXRG/HNF4G/PGR/NR3C1/NR1D2/NCOR1/RARG/THRA/ESR1/AR/NCOR2/NR5A2/NR1D1/PPARA/NR6A1
WP_GPCRS_CLASS_C_METABOTROPIC_GLUTAMATE_PHEROMONE	WP_GPCRS_CLASS_C_METABOTROPIC_GLUTAMATE_PHEROMONE	15	0.713332	2.01434	0.00185874	0.0221911	0.0144791	4403	tags=60%, list=12%, signal=53%	GRM5/GRM3/GPRC5A/CASR/GRM7/GRM8/GRM2/GABBR1/GRM4
WP_MECP2_AND_ASSOCIATED_RETT_SYNDROME	WP_MECP2_AND_ASSOCIATED_RETT_SYNDROME	72	0.489416	2.01691	0.00150602	0.0221911	0.0144791	7006	tags=40%, list=20%, signal=32%	FGF4/SST/DLX5/FGF3/FGF2/CAMK2A/DLX6/TET2/TAF1/TET3/CDON/IGF1R/GABRR2/TET1/POU3F2/SMC3/SP3/BCL6/RBFOX1/REST/BDNF/NF1/SIN3A/FUT8/CREB1/GAD1/SP1/DHX9/FGF5
REACTOME_REGULATION_OF_GLUCOKINASE_BY_GLUCOKINASE_REGULATORY_PROTEIN	REACTOME_REGULATION_OF_GLUCOKINASE_BY_GLUCOKINASE_REGULATORY_PROTEIN	32	0.585848	2.01712	0.0033557	0.0221911	0.0144791	11471	tags=59%, list=32%, signal=40%	POM121/NUP153/NUP160/NUP205/TPR/NUP58/NUP155/NUP188/NUP107/NUP54/POM121C/RANBP2/NDC1/NUP133/NUP62/NUP98/NUP214/GCK/NUP35
WP_TGFBETA_RECEPTOR_SIGNALLING_IN_SKELETAL_DYSPLASIAS	WP_TGFBETA_RECEPTOR_SIGNALLING_IN_SKELETAL_DYSPLASIAS	59	0.510626	2.01735	0.00152207	0.0221911	0.0144791	8313	tags=56%, list=23%, signal=43%	ITGB6/BMP4/LTBP1/INHBA/SMAD1/EP300/LEFTY2/SMAD6/SMAD3/SERPINE1/TGFBR2/CREBBP/JUN/LEF1/SKI/THBS1/SKIL/SMAD7/FBN1/EGF/RUNX2/BAMBI/FOS/NFKB1/CTNNB1/JAK1/ZFYVE9/ADAMTSL2/TGFBR1/SMAD5/TNF/ADAMTS10/ZNF423
REACTOME_SUMOYLATION_OF_SUMOYLATION_PROTEINS	REACTOME_SUMOYLATION_OF_SUMOYLATION_PROTEINS	35	0.570408	2.02123	0.00335008	0.0221911	0.0144791	10001	tags=51%, list=28%, signal=37%	POM121/NUP153/NUP160/NUP205/TOPORS/TPR/NUP58/NUP155/NUP188/NUP107/NUP54/POM121C/RANBP2/NDC1/NUP133/NUP62/NUP98/NUP214
ST_WNT_BETA_CATENIN_PATHWAY	ST_WNT_BETA_CATENIN_PATHWAY	34	0.575215	2.02198	0.00335008	0.0221911	0.0144791	6884	tags=41%, list=19%, signal=33%	NKD1/WIF1/AXIN2/DKK4/CER1/SFRP1/CXXC4/DKK3/AKT3/CSNK1A1/DKK2/CTNNB1/APC/DACT1
PID_INTEGRIN_CS_PATHWAY	PID_INTEGRIN_CS_PATHWAY	26	0.617843	2.02628	0.00170648	0.0221911	0.0144791	3806	tags=38%, list=11%, signal=34%	ITGB8/ITGA2/ITGB6/ITGB4/ITGA8/ITGA3/ITGA6/ITGA4/ITGB1/ITGB3
KEGG_ADHERENS_JUNCTION	KEGG_ADHERENS_JUNCTION	73	0.492631	2.03406	0.00149701	0.0221911	0.0144791	9691	tags=55%, list=27%, signal=40%	ACTN2/CTNNA3/CTNNA2/EP300/IGF1R/FGFR1/SMAD3/PTPRM/FER/IQGAP1/LMO7/TGFBR2/CREBBP/FARP2/LEF1/TJP1/TCF7/AFDN/NECTIN3/SRC/VCL/CTNNB1/CTNND1/MAPK1/PTPRB/PTPRF/WASF1/TGFBR1/TCF7L2/SNAI1/WASL/MAP3K7/MET/CSNK2A1/ACTN4/NECTIN1/SMAD4/PARD3/PTPN1/WASF3
REACTOME_SUMOYLATION_OF_RNA_BINDING_PROTEINS	REACTOME_SUMOYLATION_OF_RNA_BINDING_PROTEINS	47	0.541683	2.03607	0.00318471	0.0221911	0.0144791	10546	tags=51%, list=29%, signal=36%	POM121/NUP153/PHC3/NUP160/PHC1/NUP205/TPR/NUP58/SCMH1/NUP155/NUP188/NUP107/NUP54/POM121C/RANBP2/BMI1/RNF2/NDC1/NUP133/NUP62/NUP98/NUP214/CBX4/HNRNPK
WP_OSTEOBLAST_DIFFERENTIATION	WP_OSTEOBLAST_DIFFERENTIATION	118	0.457282	2.03643	0.00140845	0.0221911	0.0144791	8170	tags=47%, list=23%, signal=37%	FGF4/WNT7B/WNT7A/FGF3/FGF2/FZD1/BMPR1B/BMP4/GLI2/FZD7/PTCH1/MAPK10/WNT8B/SMAD1/NOTCH2/PRKCA/FGF9/FGFR1/WNT2/JAG1/MAPK13/FGF1/PRKD1/BMPR2/FZD9/PRKCG/FGF10/PIK3CG/NOTCH1/PIK3CA/PIK3R1/GLI3/FZD8/RUNX2/WNT2B/PIK3C2A/WNT9B/CTNNB1/NOTCH3/MAPK1/FZD5/MAPK4/PIK3R4/SOX9/PRKCE/FGF5/BMPR1A/SMAD5/LRP6/PRKCI/MAPK6/WNT16/FZD6/PIK3C2B/WNT11/WNT9A
WP_WNTBETACATENIN_SIGNALING_PATHWAY_IN_LEUKEMIA	WP_WNTBETACATENIN_SIGNALING_PATHWAY_IN_LEUKEMIA	26	0.621003	2.03665	0.00170648	0.0221911	0.0144791	7930	tags=46%, list=22%, signal=36%	WIF1/AXIN2/SALL4/PYGO1/CCND1/BCL9/LEF1/CSNK1A1/CTNNB1/APC/LRP6/FZD6
REACTOME_BMAL1_CLOCK_NPAS2_ACTIVATES_CIRCADIAN_GENE_EXPRESSION	REACTOME_BMAL1_CLOCK_NPAS2_ACTIVATES_CIRCADIAN_GENE_EXPRESSION	27	0.609935	2.03683	0.00167504	0.0221911	0.0144791	11019	tags=67%, list=31%, signal=46%	BHLHE41/BHLHE40/SERPINE1/CREBBP/CHD9/NCOA6/MED1/CLOCK/CARM1/TBL1X/NCOA2/ARNTL/NCOA1/PPARA/HELZ2/TGS1/TBL1XR1/NPAS2
WP_ESC_PLURIPOTENCY_PATHWAYS	WP_ESC_PLURIPOTENCY_PATHWAYS	116	0.461466	2.04141	0.00141844	0.0221911	0.0144791	7586	tags=45%, list=21%, signal=35%	FGF4/WNT7B/WNT7A/FGF3/FGF2/FZD1/FGF11/BMPR1B/FGF19/BMP4/LIFR/MAP2K6/FZD7/PDGFRA/FGF14/SMAD1/FGF9/FGFR1/SMAD6/GAB1/WNT2/FGF13/FGF1/BMPR2/FZD9/FGF10/AKT3/JUN/HNF1A/ACVR1/BRAF/SMAD7/SOS1/EGF/FZD8/WNT2B/FOS/WNT9B/CTNNB1/MAPK1/APC/FZD5/MAPK4/JAK1/FGF5/BMPR1A/SMAD5/SELENOP/LRP6/PTPN11/MAPK6/WNT16
WP_ANGIOGENESIS	WP_ANGIOGENESIS	24	0.63826	2.04416	0.0017301	0.0221911	0.0144791	7317	tags=67%, list=20%, signal=53%	FGF2/PDGFRA/TIMP3/SMAD1/HIF1A/VEGFA/CREBBP/PIK3CA/SRC/MAPK1/TEK/FLT1/ARNT/KDR/ANGPT1/PLCG1
KEGG_DORSO_VENTRAL_AXIS_FORMATION	KEGG_DORSO_VENTRAL_AXIS_FORMATION	24	0.638702	2.04558	0.0017301	0.0221911	0.0144791	6854	tags=54%, list=19%, signal=44%	FMN2/PIWIL3/NOTCH2/PIWIL4/KRAS/SPIRE1/NOTCH1/PIWIL1/SOS1/SOS2/NOTCH3/MAPK1/ETS1
REACTOME_CELL_CELL_JUNCTION_ORGANIZATION	REACTOME_CELL_CELL_JUNCTION_ORGANIZATION	64	0.513014	2.0461	0.0015528	0.0221911	0.0144791	5888	tags=36%, list=16%, signal=30%	CLDN10/CDH17/CDH12/CLDN8/CDH10/CLDN11/CLDN2/CDH6/CLDN20/CDH11/CDH7/CLDN18/CLDN6/CDH8/CDH9/SDK1/CADM3/SDK2/AFDN/NECTIN3/CTNNB1/CDH18/CTNND1
WP_AMPLIFICATION_AND_EXPANSION_OF_ONCOGENIC_PATHWAYS_AS_METASTATIC_TRAITS	WP_AMPLIFICATION_AND_EXPANSION_OF_ONCOGENIC_PATHWAYS_AS_METASTATIC_TRAITS	17	0.700761	2.05041	0.00182482	0.0221911	0.0144791	5627	tags=59%, list=16%, signal=50%	TNC/WNT2/JAG1/VEGFA/PIK3CG/LEF1/NOTCH1/TCF7/VHL/SRC
WP_DNA_IRDAMAGE_AND_CELLULAR_RESPONSE_VIA_ATR	WP_DNA_IRDAMAGE_AND_CELLULAR_RESPONSE_VIA_ATR	80	0.493957	2.05864	0.00149254	0.0221911	0.0144791	10973	tags=56%, list=31%, signal=39%	TP53BP1/CLSPN/BARD1/BRIP1/SMARCC2/BRCA2/RECQL/ABRAXAS1/FOXM1/SMC1A/WRN/ATRIP/RMI1/ATM/MCM2/MDC1/TOPBP1/BCL6/CDK2/BRCA1/USP1/FANCI/RFWD3/FANCD2/SP1/HERC2/PPM1D/PALB2/EXO1/MSH2/RAD52/RAD50/ATR/PLK1/CDK1/MRE11/MCPH1/DCLRE1A/CLK2/RBBP8/POLN/RPA1/CEP164/PRKDC/FANCA
REACTOME_MOLECULES_ASSOCIATED_WITH_ELASTIC_FIBRES	REACTOME_MOLECULES_ASSOCIATED_WITH_ELASTIC_FIBRES	38	0.57075	2.06172	0.00328947	0.0221911	0.0144791	5518	tags=45%, list=15%, signal=38%	ITGB8/BMP10/TGFB2/ITGB6/BMP4/LTBP1/ITGA8/MFAP3/FBN2/TGFB3/ITGB1/ELN/ITGB3/ITGAV/FBN1/MFAP4/MFAP2
REACTOME_RUNX3_REGULATES_NOTCH_SIGNALING	REACTOME_RUNX3_REGULATES_NOTCH_SIGNALING	14	0.745344	2.0629	0.00186916	0.0221911	0.0144791	6903	tags=64%, list=19%, signal=52%	MAML2/EP300/JAG1/CREBBP/KAT2B/NOTCH1/MAML1/MAML3/MAMLD1
REACTOME_SUMOYLATION_OF_DNA_DAMAGE_RESPONSE_AND_REPAIR_PROTEINS	REACTOME_SUMOYLATION_OF_DNA_DAMAGE_RESPONSE_AND_REPAIR_PROTEINS	77	0.49615	2.06501	0.00150376	0.0221911	0.0144791	10798	tags=52%, list=30%, signal=36%	STAG1/POM121/NUP153/PHC3/PIAS1/SMC1A/WRN/SMC3/NUP160/STAG2/MDC1/PHC1/NUP205/TPR/BRCA1/SMC5/NUP58/SCMH1/SMC6/XPC/NUP155/NUP188/NUP107/NUP54/POM121C/HERC2/RANBP2/RAD52/BMI1/RNF2/NDC1/RNF168/NUP133/NUP62/NUP98/NUP214/TDG/RPA1/CBX4/BLM
WP_SIGNALING_PATHWAYS_IN_GLIOBLASTOMA	WP_SIGNALING_PATHWAYS_IN_GLIOBLASTOMA	82	0.495053	2.06802	0.0015083	0.0221911	0.0144791	8474	tags=49%, list=24%, signal=37%	MAP2K6/PDGFRA/CDK6/EP300/BRCA2/IGF1R/PRKCA/FGFR1/GAB1/CCND1/IRS1/PRKCG/PIK3CG/AKT3/ATM/KRAS/CBL/SPRY2/PIK3CA/PIK3R1/BRAF/PDPK1/CDK2/BRCA1/FOXO3/PIK3C2A/RB1/SRC/NF1/MAPK1/FOXO4/TSC1/FOXO1/ERRFI1/PLCG1/PRKCI/PIK3C2B/MDM4/CCND2/NRAS
WP_NEURAL_CREST_CELL_MIGRATION_DURING_DEVELOPMENT	WP_NEURAL_CREST_CELL_MIGRATION_DURING_DEVELOPMENT	40	0.564031	2.0691	0.00324675	0.0221911	0.0144791	5748	tags=38%, list=16%, signal=32%	PAK5/EPHB2/EPHB6/CDH11/MMP8/PIK3CG/AKT3/TRIO/JUN/PAK6/PIK3CA/EPHB3/TWIST1/FOS/BDNF
ST_INTEGRIN_SIGNALING_PATHWAY	ST_INTEGRIN_SIGNALING_PATHWAY	82	0.495639	2.07047	0.0015083	0.0221911	0.0144791	9432	tags=44%, list=26%, signal=32%	PAK5/EPHB2/ITGA2/ITGA8/MAPK10/ITGA3/ITGA6/ITGA4/ARHGAP26/ROCK2/DOCK1/MYLK/AKT3/PAK6/PIK3CA/BRAF/PKLR/SOS1/ILK/ABL1/ROCK1/SRC/SOS2/GRB7/MAPK8IP3/MAPK1/ANGPTL2/RAPGEF1/PLCG1/ITGA9/ITGA10/ASAP1/ACTR2/ITGA5/MAPK8/ARHGEF7
WP_PRIMARY_FOCAL_SEGMENTAL_GLOMERULOSCLEROSIS_FSGS	WP_PRIMARY_FOCAL_SEGMENTAL_GLOMERULOSCLEROSIS_FSGS	72	0.502648	2.07144	0.00150602	0.0221911	0.0144791	7386	tags=43%, list=21%, signal=34%	PAX2/MME/LMX1B/NPHS2/ITGB4/FAT1/COL4A3/DNM1/ITGA3/LAMA5/COL4A4/ITGB1/COL4A5/JAG1/ITGB3/NPHS1/MKI67/LIMS1/NOTCH1/ITGAV/ILK/PLAUR/CD2AP/VCL/CTNNB1/KIRREL2/AGRN/KIRREL3/PLCG1/UTRN/LRP6
REACTOME_SIGNALING_BY_EGFR	REACTOME_SIGNALING_BY_EGFR	50	0.541092	2.07359	0.00156986	0.0221911	0.0144791	8474	tags=56%, list=24%, signal=43%	SH3GL3/EREG/TGFA/ADAM17/GAB1/AREG/KRAS/CBL/SPRY2/PIK3CA/PIK3R1/SOS1/PTPRK/EGF/SPRY1/SRC/STAM2/PTPN12/ADAM10/ADAM12/STAM/PLCG1/PTPN11/BTC/HGS/EPGN/SH3GL2/NRAS
REACTOME_MET_ACTIVATES_PTK2_SIGNALING	REACTOME_MET_ACTIVATES_PTK2_SIGNALING	30	0.616209	2.07543	0.00344234	0.0221911	0.0144791	7683	tags=63%, list=21%, signal=50%	LAMC2/ITGA2/COL24A1/LAMA3/LAMB3/COL11A1/LAMA1/ITGA3/LAMA2/LAMA5/ITGB1/COL3A1/LAMB1/SRC/COL5A1/LAMC3/LAMC1/COL27A1/COL1A2
REACTOME_CLASS_C_3_METABOTROPIC_GLUTAMATE_PHEROMONE_RECEPTORS_	REACTOME_CLASS_C_3_METABOTROPIC_GLUTAMATE_PHEROMONE_RECEPTORS_	39	0.569201	2.07571	0.00321027	0.0221911	0.0144791	6332	tags=49%, list=18%, signal=40%	GRM5/GRM3/TAS2R38/CASR/TAS2R31/TAS2R5/GRM7/GRM8/TAS2R20/TAS2R19/GRM2/GABBR1/TAS2R43/TAS2R3/GRM4/TAS2R50/TAS2R1/TAS2R60/TAS2R14
WP_WNT_SIGNALING_PATHWAY_NETPATH	WP_WNT_SIGNALING_PATHWAY_NETPATH	51	0.541341	2.07849	0.00157233	0.0221911	0.0144791	11102	tags=61%, list=31%, signal=42%	SOX1/AXIN2/ROR1/CDK6/PRKCA/CCND1/BCL9/PIP5K1B/PRKCG/LEF1/CSNK1A1/GJA1/CTNNB1/NFATC2/MAPK1/APC/CSNK1G1/TEK/TSC1/LRP6/RYK/TCF7L2/MAP3K7/MAPK8/MYC/TCF4/DVL3/GSK3B/TCF3/TSC2/CSNK1D
REACTOME_DEFECTIVE_GALNT3_CAUSES_FAMILIAL_HYPERPHOSPHATEMIC_TUMORAL_CALCINOSIS_HFTC_	REACTOME_DEFECTIVE_GALNT3_CAUSES_FAMILIAL_HYPERPHOSPHATEMIC_TUMORAL_CALCINOSIS_HFTC_	16	0.726384	2.07886	0.00185529	0.0221911	0.0144791	3270	tags=44%, list=9%, signal=40%	MUC6/MUC5AC/MUC1/MUC15/GALNT3/MUC16/MUC5B
REACTOME_NUCLEAR_PORE_COMPLEX_NPC_DISASSEMBLY	REACTOME_NUCLEAR_PORE_COMPLEX_NPC_DISASSEMBLY	36	0.579877	2.08083	0.00331126	0.0221911	0.0144791	10374	tags=58%, list=29%, signal=41%	POM121/NUP153/NUP160/NUP205/TPR/NEK7/NUP58/NUP155/NUP188/NUP107/NUP54/POM121C/RANBP2/CDK1/NDC1/NUP133/NEK9/NUP62/NUP98/NUP214/CCNB2
REACTOME_SIGNALING_BY_MET	REACTOME_SIGNALING_BY_MET	79	0.499317	2.0839	0.00149031	0.0221911	0.0144791	9518	tags=58%, list=27%, signal=43%	SH3GL3/LAMC2/ITGA2/COL24A1/LAMA3/LAMB3/SPINT1/COL11A1/LAMA1/ITGA3/LAMA2/LAMA5/ITGB1/GAB1/TNS3/SPINT2/COL3A1/LAMB1/DOCK7/KRAS/CBL/PIK3CA/PIK3R1/TNS4/SOS1/CRKL/SRC/COL5A1/STAM2/LAMC3/LAMC1/STAM/COL27A1/RAPGEF1/PTPN11/COL1A2/HGS/SH3GL2/NRAS/RANBP9/USP8/GGA3/MET/COL1A1/FN1/PTPN1
REACTOME_O_GLYCOSYLATION_OF_TSR_DOMAIN_CONTAINING_PROTEINS	REACTOME_O_GLYCOSYLATION_OF_TSR_DOMAIN_CONTAINING_PROTEINS	38	0.577312	2.08542	0.00328947	0.0221911	0.0144791	7034	tags=55%, list=20%, signal=44%	SBSPON/THSD4/ADAMTS20/SPON1/THSD7B/SEMA5A/ADAMTS6/ADAMTSL3/THSD7A/ADAMTS9/ADAMTS8/THBS1/ADAMTS1/ADAMTS5/THBS2/THSD1/ADAMTS12/ADAMTSL4/ADAMTS3/ADAMTSL1/ADAMTSL2
WP_FOCAL_ADHESION	WP_FOCAL_ADHESION	198	0.436002	2.09186	0.00131579	0.0221911	0.0144791	6934	tags=37%, list=19%, signal=30%	LAMC2/ITGB8/RASGRF1/TNC/VEGFD/ITGA2/ITGB6/LAMA3/LAMB3/ITGB4/PDGFD/ITGA8/MYLK4/PDGFRA/CAV3/SRMS/PDGFC/MAPK10/COL4A6/LAMA1/ITGA3/LAMA2/LAMA5/ITGA6/COL4A4/VAV3/IGF1R/PRKCA/COMP/ITGA4/ITGB1/CCND1/RELN/TNXB/ITGB3/ROCK2/DOCK1/VEGFA/ARHGAP5/MYLK/PRKCG/MYLK3/AKT3/JUN/PAK6/LAMB1/MYL7/THBS1/PIK3CA/PIK3R1/PPP1R12A/ITGAV/BRAF/SOS1/PDPK1/ILK/THBS2/EGF/CRKL/FLNA/ROCK1/SRC/VCL/CTNNB1/IBSP/MAPK1/XIAP/TXK/LAMC3/F…
REACTOME_SUMOYLATION_OF_UBIQUITINYLATION_PROTEINS	REACTOME_SUMOYLATION_OF_UBIQUITINYLATION_PROTEINS	39	0.574159	2.09379	0.00321027	0.0221911	0.0144791	10001	tags=49%, list=28%, signal=35%	POM121/NUP153/PIAS1/NUP160/NUP205/TPR/VHL/NUP58/NUP155/NUP188/NUP107/NUP54/POM121C/RANBP2/NDC1/NUP133/NUP62/NUP98/NUP214
REACTOME_PROTEIN_PROTEIN_INTERACTIONS_AT_SYNAPSES	REACTOME_PROTEIN_PROTEIN_INTERACTIONS_AT_SYNAPSES	87	0.496533	2.09619	0.00151515	0.0221911	0.0144791	7494	tags=44%, list=21%, signal=35%	IL1RAPL1/SLITRK1/GRM5/GRIN2A/NLGN1/NRXN1/LRRTM3/SLITRK5/NLGN4X/SLITRK6/NRXN3/PTPRD/DLGAP1/IL1RAPL2/NTRK3/SYT1/SHANK1/DLG3/LRRTM1/SYT10/PPFIA4/CASK/PPFIBP1/LRRTM4/LRRTM2/SLITRK3/IL1RAP/NLGN3/EPB41L5/DLG1/PTPRF/EPB41/SHANK2/PTPRS/PPFIA1/PDLIM5/EPB41L2/PPFIA2
WP_DISRUPTION_OF_POSTSYNAPTIC_SIGNALLING_BY_CNV	WP_DISRUPTION_OF_POSTSYNAPTIC_SIGNALLING_BY_CNV	33	0.604233	2.09819	0.00335008	0.0221911	0.0144791	6624	tags=45%, list=18%, signal=37%	GRIN2A/RYR2/NLGN1/NRXN1/NLGN4X/NRXN3/CAMK2A/DLGAP1/SHANK1/TJP1/SYNGAP1/NLGN3/MAPK1/DLG1/CAMK2D
REACTOME_ESTROGEN_DEPENDENT_NUCLEAR_EVENTS_DOWNSTREAM_OF_ESR_MEMBRANE_SIGNALING	REACTOME_ESTROGEN_DEPENDENT_NUCLEAR_EVENTS_DOWNSTREAM_OF_ESR_MEMBRANE_SIGNALING	24	0.65535	2.0989	0.0017301	0.0221911	0.0144791	11028	tags=79%, list=31%, signal=55%	EREG/TGFA/CCND1/AKT3/AREG/EGF/FOXO3/FOS/MAPK1/CREB1/BCL2/BTC/EPGN/UHMK1/ELK1/HBEGF/XPO1/SRF/EGFR
BIOCARTA_PITX2_PATHWAY	BIOCARTA_PITX2_PATHWAY	16	0.73511	2.10383	0.00185529	0.0221911	0.0144791	6214	tags=62%, list=17%, signal=52%	PITX2/FZD1/EP300/CREBBP/LEF1/TRRAP/MED1/LDB1/CTNNB1/APC
WP_BMP_SIGNALING_PATHWAY_IN_EYELID_DEVELOPMENT	WP_BMP_SIGNALING_PATHWAY_IN_EYELID_DEVELOPMENT	20	0.695908	2.10819	0.00179856	0.0221911	0.0144791	7126	tags=65%, list=20%, signal=52%	PITX2/BMP4/TGFA/FOXC1/SFRP1/SMAD1/FGF10/JUN/MAP3K1/NOTCH1/DKK2/FOXC2/SMAD5
REACTOME_REGULATION_OF_GENE_EXPRESSION_IN_LATE_STAGE_BRANCHING_MORPHOGENESIS_PANCREATIC_BUD_PRECURSOR_CELLS	REACTOME_REGULATION_OF_GENE_EXPRESSION_IN_LATE_STAGE_BRANCHING_MORPHOGENESIS_PANCREATIC_BUD_PRECURSOR_CELLS	16	0.738165	2.11257	0.00185529	0.0221911	0.0144791	7049	tags=69%, list=20%, signal=55%	MAML2/ONECUT3/ONECUT1/EP300/CREBBP/KAT2B/NOTCH1/MAML1/MAML3/MAMLD1/HNF1B
WP_NCRNAS_INVOLVED_IN_WNT_SIGNALING_IN_HEPATOCELLULAR_CARCINOMA	WP_NCRNAS_INVOLVED_IN_WNT_SIGNALING_IN_HEPATOCELLULAR_CARCINOMA	86	0.501103	2.11385	0.00150602	0.0221911	0.0144791	8820	tags=49%, list=25%, signal=37%	SFRP5/WNT7B/WNT7A/NKD1/WIF1/DKK4/NOTUM/CER1/ROR1/SFRP2/SOST/FZD1/SFRP1/FZD7/KLF4/CXXC4/CSNK2A3/CCND1/WNT2/CTBP2/FZD9/JUN/LEF1/CSNK1A1/TCF7/FZD8/WNT2B/DKK2/CTNNB1/APC/FZD5/LRP6/WNT16/CHD8/RYK/FZD6/WNT11/TCF7L2/CCND2/CSNK1A1L/WNT5A/SFRP4
KEGG_NEUROACTIVE_LIGAND_RECEPTOR_INTERACTION	KEGG_NEUROACTIVE_LIGAND_RECEPTOR_INTERACTION	270	0.431377	2.11681	0.00127226	0.0221911	0.0144791	5201	tags=36%, list=15%, signal=31%	GABRA5/DRD1/HTR2C/GRM5/GRIN2A/GRPR/GRM3/P2RY4/TACR3/GABRA2/GRID2/DRD5/HTR1D/NPY4R/SSTR1/HRH2/TAAR1/CNR1/HTR2B/SCTR/GRIA2/GABRB2/GABRR1/GLP1R/GLP2R/CHRNA7/GRIK3/GABRB3/BRS3/GRIK2/CHRM4/CHRM3/CHRNA3/AVPR1B/UTS2R/ADORA2B/CHRNA6/GRM7/GRM8/GALR3/CALCR/CHRNB4/MLNR/MTNR1A/HTR2A/HTR4/NTSR2/HCRTR2/P2RX3/GABRG1/MCHR2/LTB4R2/LPAR1/CHRND/CHRNA9/GRM2/GABBR1/BDKRB2/CHRNB2/GABRR2/NPFFR2/PTGFR/GABRA3/GPR83/CRHR1…
REACTOME_ASSEMBLY_OF_COLLAGEN_FIBRILS_AND_OTHER_MULTIMERIC_STRUCTURES	REACTOME_ASSEMBLY_OF_COLLAGEN_FIBRILS_AND_OTHER_MULTIMERIC_STRUCTURES	61	0.534918	2.11771	0.00154083	0.0221911	0.0144791	7849	tags=56%, list=22%, signal=44%	LAMC2/COL10A1/COL24A1/LAMA3/LAMB3/MMP7/COL7A1/TLL1/COL9A2/ITGB4/COL11A1/MMP3/COL4A3/COL4A6/COL12A1/ITGA6/COL4A4/CTSV/DST/COL4A5/MMP13/COL6A3/COL3A1/COL8A1/LOX/PXDN/COL5A1/MMP20/COL9A1/COL6A6/COL27A1/COL14A1/COL1A2/COL4A1
WP_FGF23_SIGNALLING_IN_HYPOPHOSPHATEMIC_RICKETS_AND_RELATED_DISORDERS	WP_FGF23_SIGNALLING_IN_HYPOPHOSPHATEMIC_RICKETS_AND_RELATED_DISORDERS	22	0.679404	2.11999	0.00176991	0.0221911	0.0144791	1689	tags=27%, list=5%, signal=26%	CYP11B2/CYP24A1/GALNT3/ROS1/PHEX/DMP1
REACTOME_NA_CL_DEPENDENT_NEUROTRANSMITTER_TRANSPORTERS	REACTOME_NA_CL_DEPENDENT_NEUROTRANSMITTER_TRANSPORTERS	19	0.70487	2.12161	0.00176056	0.0221911	0.0144791	3372	tags=58%, list=9%, signal=52%	SLC6A20/SLC6A5/SLC6A2/SLC6A7/SLC6A18/SLC18A2/SLC22A2/SLC6A6/SLC6A19/SLC6A14/SLC6A9
REACTOME_ASSEMBLY_AND_CELL_SURFACE_PRESENTATION_OF_NMDA_RECEPTORS	REACTOME_ASSEMBLY_AND_CELL_SURFACE_PRESENTATION_OF_NMDA_RECEPTORS	44	0.569195	2.12203	0.00324149	0.0221911	0.0144791	4367	tags=32%, list=12%, signal=28%	ACTN2/GRIN2A/NEFL/TUBAL3/TUBA3E/TUBA3C/CAMK2A/NBEA/TUBB3/TUBA3D/DLG3/TUBB1/CASK/LRRC7
ST_JNK_MAPK_PATHWAY	ST_JNK_MAPK_PATHWAY	40	0.57973	2.12669	0.00324675	0.0221911	0.0144791	12343	tags=68%, list=34%, signal=44%	DUSP4/MYEF2/MAPK10/NR2C2/GAB1/MAP3K9/NFATC3/JUN/MAP3K1/TAB2/IL1R1/PAPPA/MAP3K2/ATF2/TRAF6/MAP3K3/MAP3K7/MAPK8/DUSP8/MAP3K4/MAPK7/GCK/MAP3K20/MAP3K10/GADD45A/MAP3K12/MAP3K5
REACTOME_AMINE_LIGAND_BINDING_RECEPTORS	REACTOME_AMINE_LIGAND_BINDING_RECEPTORS	42	0.57596	2.12791	0.00324675	0.0221911	0.0144791	4958	tags=45%, list=14%, signal=39%	DRD1/HTR2C/DRD5/HTR1D/HRH2/TAAR1/HTR2B/CHRM4/CHRM3/HTR2A/HTR4/TAAR6/ADRA1B/ADRA1A/HTR1F/HTR5A/HTR6/HTR1E/ADRA2C
REACTOME_SEROTONIN_RECEPTORS	REACTOME_SEROTONIN_RECEPTORS	12	0.801095	2.13134	0.00194175	0.0221911	0.0144791	4849	tags=75%, list=14%, signal=65%	HTR2C/HTR1D/HTR2B/HTR2A/HTR4/HTR1F/HTR5A/HTR6/HTR1E
PID_INTEGRIN4_PATHWAY	PID_INTEGRIN4_PATHWAY	11	0.829087	2.13143	0.00195695	0.0221911	0.0144791	4492	tags=82%, list=13%, signal=72%	LAMC2/LAMA3/LAMB3/ITGB4/LAMA1/LAMA2/LAMA5/ITGA6/LAMB1
REACTOME_EXTRACELLULAR_MATRIX_ORGANIZATION	REACTOME_EXTRACELLULAR_MATRIX_ORGANIZATION	300	0.430689	2.1332	0.00124378	0.0221911	0.0144791	6952	tags=38%, list=19%, signal=31%	CEACAM6/CAPN6/LAMC2/ITGB8/MUSK/BMP10/TGFB2/MATN3/FGF2/MMP24/COL10A1/NRXN1/MMP10/TNC/DDR1/COL28A1/ITGA2/NCAM1/COL24A1/ITGB6/LAMA3/LAMB3/MMP7/COL7A1/TLL1/COL21A1/NTN4/BMP4/LRP4/COL9A2/ITGB4/LTBP1/ITGA8/DMP1/MFAP3/P3H2/MMP1/COL11A1/HSPG2/VCAN/COLGALT2/MMP3/ADAM17/COL4A3/COL4A6/LAMA1/ITGA3/LAMA2/COL12A1/LAMA5/ITGA6/COL4A4/NID2/FBN2/PRKCA/COMP/DMD/CTSV/TGFB3/ITGA4/DST/ITGB1/ADAM9/MMP16/COL4A5/MMP13/SE…
REACTOME_SLC_TRANSPORTER_DISORDERS	REACTOME_SLC_TRANSPORTER_DISORDERS	99	0.494041	2.13363	0.00143885	0.0221911	0.0144791	7798	tags=40%, list=22%, signal=32%	SLC5A1/SLC34A2/SLC6A20/SLC12A1/SLC6A5/SLC6A2/SLC6A18/SLC22A12/SLC4A4/SLC36A2/AVPR1B/SLC3A1/SLC5A7/SLC2A1/POM121/SLC6A19/NUP153/SLC6A14/SLCO1B3/RHAG/SLC12A6/NUP160/SLC24A1/NUP205/AVPR1A/TPR/SLC26A2/SLC1A3/SLC20A2/NUP58/SLC16A1/SLC40A1/NUP155/NUP188/SLC11A2/NUP107/NUP54/POM121C/SLC35A3/RANBP2
WP_GENES_RELATED_TO_PRIMARY_CILIUM_DEVELOPMENT_BASED_ON_CRISPR	WP_GENES_RELATED_TO_PRIMARY_CILIUM_DEVELOPMENT_BASED_ON_CRISPR	99	0.494618	2.13612	0.00143885	0.0221911	0.0144791	9906	tags=60%, list=28%, signal=43%	EVC/TCTN2/RAB23/DYNC2H1/WDPCP/TTC30B/TMEM67/CPLANE1/BBS10/BBS1/WDR35/SASS6/WDR60/IFT140/CEP97/CEP192/CEP295/LZTFL1/ARL13B/BBS5/EFCAB7/TTC26/EVC2/MIB1/CEP162/CC2D2A/RPGRIP1L/IFT81/TTBK2/CEP44/TRAPPC11/WDR19/IFT80/TTC21B/TULP3/BBS12/PIBF1/BBS7/TRAF3IP1/CEP120/KIAA0753/ARL6/RABL2A/CDK20/BBS9/IFT57/KIF3A/C2CD3/SCLT1/CEP104/TMEM231/ARMC9/CEP19/IFT172/TCTN1/CEP76/IFT74/INPP5E/BBS4
WP_GDNFRET_SIGNALLING_AXIS	WP_GDNFRET_SIGNALLING_AXIS	23	0.677639	2.13961	0.00175131	0.0221911	0.0144791	8738	tags=83%, list=24%, signal=62%	PAX2/ROBO2/BMP4/FOXC1/EYA1/SOX11/FAT4/SLIT2/RET/LHX1/GDNF/GLI3/SPRY1/CTNNB1/FOXC2/SALL1/AGTR2/GFRA1/GREM1
PID_AVB3_INTEGRIN_PATHWAY	PID_AVB3_INTEGRIN_PATHWAY	74	0.517678	2.14396	0.00149925	0.0221911	0.0144791	7849	tags=51%, list=22%, signal=40%	FGF2/COL10A1/COL7A1/COL9A2/COL11A1/COL4A3/COL4A6/COL12A1/COL4A4/VAV3/IGF1R/COL4A5/ADGRA2/COL6A3/IRS1/ITGB3/VEGFA/COL3A1/TGFBR2/CBL/PIK3CA/COL8A1/PIK3R1/ITGAV/ILK/PIK3C2A/ROCK1/SRC/VCL/EDIL3/COL5A1/MAPK1/COL9A1/KDR/COL14A1/PTPN11/COL1A2/COL4A1
WP_WNT_SIGNALING_PATHWAY_AND_PLURIPOTENCY	WP_WNT_SIGNALING_PATHWAY_AND_PLURIPOTENCY	101	0.495571	2.14489	0.00144509	0.0221911	0.0144791	8391	tags=45%, list=23%, signal=34%	WNT7B/WNT7A/NKD1/AXIN2/FOXD3/FZD1/MMP7/SOX2/FZD7/MAPK10/EP300/PPP2R2B/PRKCA/CCND1/WNT2/CTBP2/PRKD1/RACGAP1/FZD9/PRKCG/CREBBP/JUN/LEF1/TCF7/PPP2R3A/FZD8/WNT2B/WNT9B/CTNNB1/CTNND1/NFYA/ZBTB33/APC/FZD5/FBXW2/LDLR/PRKCE/LRRK2/LRP6/PRKCI/WNT16/FZD6/WNT11/TCF7L2/CCND2
ST_G_ALPHA_I_PATHWAY	ST_G_ALPHA_I_PATHWAY	36	0.59866	2.14823	0.00331126	0.0221911	0.0144791	6181	tags=39%, list=17%, signal=32%	PITX2/EPHB2/ITPR3/KCNJ9/PLCB4/ITPR2/AKT3/ITPR1/PLCB1/BRAF/SOS1/SRC/SOS2/MAPK1
WP_HAIR_FOLLICLE_DEVELOPMENT_CYTODIFFERENTIATION_PART_3_OF_3	WP_HAIR_FOLLICLE_DEVELOPMENT_CYTODIFFERENTIATION_PART_3_OF_3	87	0.509076	2.14914	0.00151515	0.0221911	0.0144791	7029	tags=48%, list=20%, signal=39%	PROM1/KLK4/WIF1/KRT19/DKK4/LGR5/ADAMTS20/CASP14/FZD1/SOX2/BMP4/SOSTDC1/GLI2/SFRP1/ADAM17/KITLG/DKK3/SMAD1/NOTCH2/BMP6/FOSB/DSG1/PHLDA1/DLX3/FOXN1/FOXE1/HR/TP63/FOXQ1/JUN/LEF1/NOTCH1/LHX2/GAS1/FOS/NFKB1/CTNNB1/DSC2/EGR2/SOX9/IGFBP5/BMPR1A
REACTOME_TRANSMISSION_ACROSS_CHEMICAL_SYNAPSES	REACTOME_TRANSMISSION_ACROSS_CHEMICAL_SYNAPSES	269	0.437785	2.1497	0.00126743	0.0221911	0.0144791	6742	tags=34%, list=19%, signal=28%	KCNJ16/GABRA5/ACTN2/ADCY8/GRIN2A/NEFL/GAD2/CACNG4/GABRA2/RASGRF1/GLUL/CACNB4/TUBAL3/TUBA3E/GRIA2/GRIP1/SLC6A4/HTR3A/GABRB2/ERBB4/GABRR1/TUBA3C/CHRNA7/HTR3C/GRIK3/CAMK2A/KCNJ9/GABRB3/SNAP25/NBEA/GRIK2/PRKAA2/CHRNA3/TUBB3/SLC18A2/CHRNA6/SYT1/SLC5A7/TUBA3D/DLG3/CHRNB4/SLC22A2/SLC1A2/GNAI1/CHRND/PRKCA/CHRNA9/PPFIA4/GNG13/GABBR1/ADCY7/CHRNB2/GABRR2/GABRA3/GABRG2/CHRNA2/TSPOAP1/CHRNG/KCNJ15/TUBB1/CASK/…
WP_GENES_CONTROLLING_RENAL_NEPHROGENESIS	WP_GENES_CONTROLLING_RENAL_NEPHROGENESIS	38	0.595602	2.15149	0.00328947	0.0221911	0.0144791	8921	tags=74%, list=25%, signal=55%	PAX2/LMX1B/ROBO2/NPHS2/FOXC1/ITGA8/HOXA11/EYA1/NOTCH2/ITGA3/ITGB1/SLIT2/RET/KIRREL1/LHX1/NPHS1/VEGFA/NCK2/GDNF/CD2AP/FOXD1/FOXC2/KDR/CD36/NCK1/EMX2/PDGFB/SIX1
KEGG_TGF_BETA_SIGNALING_PATHWAY	KEGG_TGF_BETA_SIGNALING_PATHWAY	85	0.512152	2.15596	0.00149925	0.0221911	0.0144791	7672	tags=52%, list=21%, signal=41%	PITX2/TGFB2/AMH/BMPR1B/NODAL/BMP4/LTBP1/AMHR2/INHBA/SMAD1/BMP6/EP300/LEFTY2/COMP/TGFB3/SMAD6/SMAD3/BMP5/RBL2/SMURF2/BMPR2/ROCK2/BMP8A/TGFBR2/CREBBP/INHBC/THBS1/ACVR1/SMAD7/THBS2/DCN/ROCK1/MAPK1/TFDP1/ZFYVE9/RBL1/SP1/BMPR1A/TGFBR1/SMAD5/ACVR2A/GDF7/TNF/GDF6
PID_INTEGRIN1_PATHWAY	PID_INTEGRIN1_PATHWAY	66	0.539768	2.15614	0.0015625	0.0221911	0.0144791	5342	tags=45%, list=15%, signal=39%	LAMC2/NPNT/TNC/ITGA2/LAMA3/LAMB3/COL7A1/ITGA8/COL11A1/COL4A3/COL4A6/LAMA1/ITGA3/LAMA2/LAMA5/ITGA6/COL4A4/ITGA4/ITGB1/COL4A5/COL6A3/NID1/VEGFA/COL3A1/LAMB1/THBS1/ITGAV/FBN1/THBS2/PLAUR
REACTOME_RECEPTOR_TYPE_TYROSINE_PROTEIN_PHOSPHATASES	REACTOME_RECEPTOR_TYPE_TYROSINE_PROTEIN_PHOSPHATASES	20	0.711785	2.15629	0.00179856	0.0221911	0.0144791	7494	tags=75%, list=21%, signal=59%	IL1RAPL1/SLITRK1/SLITRK5/SLITRK6/PTPRD/IL1RAPL2/NTRK3/PPFIA4/PPFIBP1/SLITRK3/IL1RAP/PTPRF/PTPRS/PPFIA1/PPFIA2
REACTOME_SUMOYLATION	REACTOME_SUMOYLATION	187	0.452941	2.15725	0.00131752	0.0221911	0.0144791	10546	tags=50%, list=29%, signal=35%	TFAP2A/TFAP2B/TP53BP1/H4-16/NRIP1/STAG1/POM121/NUP153/TOP2A/EP300/DNMT3B/PHC3/H4C8/NR3C2/H4C5/PIAS3/PIAS1/INCENP/SMC1A/WRN/SATB1/HDAC4/SMC3/NUP160/NR4A2/CREBBP/STAG2/TFAP2C/MDC1/SP3/PHC1/SENP1/NUP205/TOPORS/RORA/TPR/BRCA1/CDCA8/VHL/UHRF2/SATB2/SMC5/SIN3A/HIPK2/MITF/NUP58/SCMH1/SMC6/CBX5/XPC/DNMT1/PGR/NUP155/NUP188/SUZ12/NR3C1/NUP107/NUP54/POM121C/HERC2/THRA/ESR1/RANBP2/NCOA2/AR/RAD52/CHD3/H4C12/T…
REACTOME_NETRIN_1_SIGNALING	REACTOME_NETRIN_1_SIGNALING	50	0.563769	2.16049	0.00156986	0.0221911	0.0144791	9416	tags=60%, list=26%, signal=44%	UNC5D/DCC/DSCAML1/NTN4/MYO10/NEO1/UNC5B/ABLIM1/SLIT2/MAPK13/UNC5A/DOCK1/TRIO/TRPC5/TRPC3/SLIT1/SRC/UNC5C/PLCG1/PTPN11/NCK1/DSCAM/TRPC1/WASL/TRPC7/ROBO1/SLIT3/MAPK14/MAPK8/RGMB
WP_SUDDEN_INFANT_DEATH_SYNDROME_SIDS_SUSCEPTIBILITY_PATHWAYS	WP_SUDDEN_INFANT_DEATH_SYNDROME_SIDS_SUSCEPTIBILITY_PATHWAYS	159	0.46353	2.16248	0.00134228	0.0221911	0.0144791	7881	tags=40%, list=22%, signal=32%	SST/TAC1/IL13/RYR2/ASCL1/LMX1B/SSTR1/SLC6A4/HTR3A/CHRNA7/SOX2/SNAP25/NTRK2/ADCYAP1/TPH1/CAV3/CHRNB4/HTR2A/KCNQ1/EP300/PBX1/HDAC9/CHRNB2/BHLHE40/HIF1A/RET/FOXM1/TPPP/MIR210/AQP4/VEGFA/CDCA7L/TP73/POU3F2/PLP1/CREBBP/JUN/IL6/SP3/SPTBN1/IL1A/RORA/GJA1/REST/NFKB1/BDNF/NEUROD1/SLC1A3/CTNNB1/NFYA/CREB1/MYB/IL6R/NOS1AP/VIPR1/SP1/PRKAR2B/CXCL8/CHRFAM7A/NR3C1/TNF/PRKAR1A/PRKACB/FMO3
NABA_ECM_GLYCOPROTEINS	NABA_ECM_GLYCOPROTEINS	195	0.453013	2.16789	0.00131926	0.0221911	0.0144791	6776	tags=41%, list=19%, signal=33%	LAMC2/OTOG/ZPLD1/VWA2/IGSF10/NPNT/RSPO2/SBSPON/MATN3/THSD4/FRAS1/TNC/NELL1/CCN4/TECTB/SPARCL1/LAMA3/CRIM1/LAMB3/DMBT1/MXRA5/NDNF/ANOS1/NTN4/LTBP1/SPON1/DMP1/MFAP3/ZP2/HMCN1/USH2A/LAMA1/IGFBPL1/LAMA2/LAMA5/NID2/LGI1/FBN2/COMP/GLDN/FNDC1/TNFAIP6/SLIT2/RELN/VWA3A/VWA5B1/ELN/TNXB/CCN1/VWDE/NID1/TSPEAR/SNED1/RSPO3/LAMB1/ECM2/MMRN1/THBS1/VWA7/DSPP/SLIT1/CRISPLD2/BMPER/FBN1/THBS2/FNDC8/MFAP4/MFAP2/PXDN/…
PID_FGF_PATHWAY	PID_FGF_PATHWAY	55	0.561973	2.17047	0.00158983	0.0221911	0.0144791	7522	tags=49%, list=21%, signal=39%	FGF4/FGF2/NCAM1/CAMK2A/FGF19/FGF9/FGFR1/GAB1/FGF1/IL17RD/JUN/CBL/SPRY2/PIK3CA/PIK3R1/FRS2/SOS1/PDPK1/PLAUR/RUNX2/FOS/SRC/CTNND1/MAPK1/SSH1/PLCG1/PTPN11
PID_BETA_CATENIN_NUC_PATHWAY	PID_BETA_CATENIN_NUC_PATHWAY	78	0.519216	2.1708	0.00147929	0.0221911	0.0144791	10440	tags=63%, list=29%, signal=45%	FGF4/PITX2/AXIN2/DKK4/ZCCHC12/SP5/CACNA1G/KLF4/VCAN/KRT1/SALL4/EP300/HBP1/ADCY7/CCND1/BCL9/CCN1/INCENP/MED12/JUN/LEF1/TCF7/TERT/TRRAP/CTNNB1/MDFIC/MITF/APC/KCNIP4/CXCL8/TBL1X/TLE4/CHD8/NCOA2/AR/TCF7L2/CCND2/TNIK/YWHAG/YWHAQ/MYC/TLE1/TCF4/CAMK4/DVL3/IGF2BP1/SNAI2/XPO1/TBL1XR1
WP_ECTODERM_DIFFERENTIATION	WP_ECTODERM_DIFFERENTIATION	140	0.472122	2.17087	0.00137741	0.0221911	0.0144791	7345	tags=39%, list=21%, signal=31%	NLGN1/SORCS1/PTPN13/CTNND2/TFAP2A/TNFRSF11B/CTNNA2/CLDN11/SOX2/ASTN1/BMP4/CDH6/PAX3/PLCXD3/GREB1/TSC22D1/ANKS1B/CDH8/BCOR/CDON/DMD/TOX3/CCL2/KCNK10/LHX1/SCHIP1/BOC/STC1/EDA/TFAP2C/SPRY2/PHF8/C1GALT1/CAP2/SKIL/GLI3/PIM1/FZD8/MYORG/CTNNB1/NR2F2/MAFB/ZFHX4/RAB8B/FZD5/PTPRB/ELOVL2/TTC14/NUMA1/BMPR1A/KRT6A/TRIM33/CELSR2/PAN2/TBL1X
WP_NEURAL_CREST_CELL_MIGRATION_IN_CANCER	WP_NEURAL_CREST_CELL_MIGRATION_IN_CANCER	43	0.58572	2.17481	0.00325733	0.0221911	0.0144791	5748	tags=40%, list=16%, signal=33%	PAK5/EPHB2/EPHB6/NTRK2/CDH11/MMP8/PIK3CG/KIDINS220/AKT3/TRIO/JUN/PAK6/PIK3CA/EPHB3/TWIST1/FOS/BDNF
WP_MONOAMINE_GPCRS	WP_MONOAMINE_GPCRS	33	0.626584	2.1758	0.00335008	0.0221911	0.0144791	4958	tags=52%, list=14%, signal=44%	DRD1/HTR2C/DRD5/HTR1D/HRH2/HTR2B/CHRM4/CHRM3/HTR2A/HTR4/ADRA1B/ADRA1A/HTR1F/HTR5A/HTR6/HTR1E/ADRA2C
WP_PATHWAYS_REGULATING_HIPPO_SIGNALING	WP_PATHWAYS_REGULATING_HIPPO_SIGNALING	98	0.508783	2.19089	0.00144092	0.0221911	0.0144791	9889	tags=53%, list=28%, signal=39%	CDH17/CDH22/CDH12/CDH19/CDH10/NTRK2/PRKAA2/CDH6/CDH11/CDH7/PDGFRA/CDH20/KIT/CDH8/LATS2/IGF1R/PRKCA/PLCB4/FGFR1/CDH9/SMAD3/TEAD1/PRKCG/LEF1/PLCB1/LATS1/TCF7/PRKD3/CTNNB1/CDH18/TEK/FLT1/KDR/PRKCE/PRKAR2B/PRKCI/PRKAR1A/PRKACB/NGFR/TCF7L2/PRKAB2/EPHA2/CDH13/GNAQ/MET/YY1AP1/TEAD3/FGFR3/GNAL/CDH24/PDGFRB/CDH5
REACTOME_ANCHORING_FIBRIL_FORMATION	REACTOME_ANCHORING_FIBRIL_FORMATION	15	0.775942	2.19114	0.00185874	0.0221911	0.0144791	3427	tags=60%, list=10%, signal=54%	LAMC2/LAMA3/LAMB3/COL7A1/TLL1/COL4A3/COL4A6/COL4A4/COL4A5
WP_PATHWAYS_AFFECTED_IN_ADENOID_CYSTIC_CARCINOMA	WP_PATHWAYS_AFFECTED_IN_ADENOID_CYSTIC_CARCINOMA	65	0.548602	2.19255	0.0015625	0.0221911	0.0144791	8212	tags=58%, list=23%, signal=45%	EP300/BCOR/FOXP2/KAT6A/KMT2C/KDM6A/SMARCA2/SMC1A/JMJD1C/ATRX/ARID1A/KANSL1/CNTN6/UHRF1/IL17RD/CREBBP/ATM/NOTCH1/PIK3CA/INSRR/BRCA1/BCORL1/H1-4/FOXO3/ARID4B/ARID5B/SETD2/BRD1/MGA/MAML3/MYBL1/MYB/SRCAP/CMTR2/KDM6B/NCOR1/NSD1/ERBIN
REACTOME_TRANSCRIPTIONAL_REGULATION_OF_PLURIPOTENT_STEM_CELLS	REACTOME_TRANSCRIPTIONAL_REGULATION_OF_PLURIPOTENT_STEM_CELLS	31	0.642214	2.19486	0.00338409	0.0221911	0.0144791	2904	tags=26%, list=8%, signal=24%	CDX2/FGF2/FOXD3/SOX2/KLF4/TSC22D1/SALL4/PBX1
REACTOME_O_LINKED_GLYCOSYLATION_OF_MUCINS	REACTOME_O_LINKED_GLYCOSYLATION_OF_MUCINS	62	0.556996	2.2076	0.00154799	0.0221911	0.0144791	3803	tags=34%, list=11%, signal=30%	MUC6/MUC5AC/GALNT5/CHST4/MUC1/MUC15/GALNT4/GALNT3/B3GNT7/A4GNT/B3GNT6/B3GNT5/GALNT7/GALNT17/GCNT4/GCNT3/B3GNT9/MUC16/MUC5B/GCNT7/B4GALT6
KEGG_PATHWAYS_IN_CANCER	KEGG_PATHWAYS_IN_CANCER	325	0.440895	2.20861	0.00120919	0.0221911	0.0144791	9397	tags=47%, list=26%, signal=35%	FGF4/LAMC2/WNT7B/WNT7A/AXIN2/TGFB2/FGF3/FGF2/DCC/VEGFD/ITGA2/CTNNA3/LAMA3/CTNNA2/HHIP/FZD1/FGF11/LAMB3/FGF19/BMP4/TGFA/PTGS2/GLI2/FZD7/MMP1/PDGFRA/EGLN3/FGF14/SLC2A1/PTCH1/KIT/ARNT2/MAPK10/COL4A6/WNT8B/KITLG/LAMA1/CDK6/ITGA3/LAMA2/LAMA5/ITGA6/EP300/COL4A4/BRCA2/IGF1R/PRKCA/FGF9/TGFB3/FGFR1/ITGB1/MECOM/DAPK1/SMAD3/HIF1A/CCND1/WNT2/CTBP2/RET/FGF13/PIAS3/PIAS1/STK36/FGF1/FZD9/VEGFA/PRKCG/FGF10/PIK3C…
REACTOME_NEUROTRANSMITTER_RECEPTORS_AND_POSTSYNAPTIC_SIGNAL_TRANSMISSION	REACTOME_NEUROTRANSMITTER_RECEPTORS_AND_POSTSYNAPTIC_SIGNAL_TRANSMISSION	205	0.460789	2.21099	0.001321	0.0221911	0.0144791	6742	tags=35%, list=19%, signal=29%	KCNJ16/GABRA5/ACTN2/ADCY8/GRIN2A/NEFL/CACNG4/GABRA2/RASGRF1/TUBAL3/TUBA3E/GRIA2/GRIP1/HTR3A/GABRB2/ERBB4/GABRR1/TUBA3C/CHRNA7/HTR3C/GRIK3/CAMK2A/KCNJ9/GABRB3/NBEA/GRIK2/PRKAA2/CHRNA3/TUBB3/CHRNA6/TUBA3D/DLG3/CHRNB4/GNAI1/CHRND/PRKCA/CHRNA9/GNG13/GABBR1/ADCY7/CHRNB2/GABRR2/GABRA3/GABRG2/CHRNA2/CHRNG/KCNJ15/TUBB1/CASK/PRKCG/GABRA4/LRRC7/PLCB1/KRAS/GLRA2/ADCY5/RPS6KA3/PRKX/GLRA3/PDPK1/SRC/GABRQ/GRIK…
PID_FAK_PATHWAY	PID_FAK_PATHWAY	59	0.559705	2.21124	0.00152207	0.0221911	0.0144791	10319	tags=59%, list=29%, signal=42%	ARHGAP26/ITGB1/CCND1/ROCK2/DOCK1/NCK2/RASA1/JUN/ARHGEF11/PIK3CA/PIK3R1/ITGAV/BRAF/SOS1/SRC/PTPN21/VCL/GRB7/MAPK8IP3/MAPK1/ETS1/RAPGEF1/ARHGEF28/PLCG1/NCK1/ASAP1/GIT2/WASL/ITGA5/MAPK8/ARHGEF7/MAP2K1/TLN1/RAP1B/MMP14
NABA_CORE_MATRISOME	NABA_CORE_MATRISOME	274	0.450762	2.21541	0.00125945	0.0221911	0.0144791	6776	tags=41%, list=19%, signal=33%	LAMC2/OTOG/ZPLD1/VWA2/IGSF10/NPNT/RSPO2/SBSPON/MATN3/THSD4/FRAS1/COL10A1/TNC/NELL1/CCN4/COL28A1/TECTB/COL24A1/SPARCL1/LAMA3/CRIM1/LAMB3/DMBT1/COL7A1/MXRA5/NDNF/ANOS1/COL21A1/NTN4/COL9A2/LTBP1/SPON1/DMP1/MFAP3/COL11A1/ZP2/SPOCK1/HSPG2/HMCN1/USH2A/VCAN/COL4A3/COL4A6/OGN/LAMA1/IGFBPL1/OMD/LAMA2/IMPG1/COL12A1/LAMA5/COL4A4/NID2/LGI1/FBN2/COMP/GLDN/FNDC1/TNFAIP6/SLIT2/RELN/COL4A5/VWA3A/COL20A1/VWA5B1/E…
PID_E2F_PATHWAY	PID_E2F_PATHWAY	73	0.536656	2.21584	0.00149701	0.0221911	0.0144791	10411	tags=58%, list=29%, signal=41%	E2F7/CES4A/APAF1/EP300/HBP1/CCNA2/RBL2/SERPINE1/SIRT1/SMARCA2/POLA1/TP73/CREBBP/ATM/KAT2B/TOPBP1/TRRAP/CDK2/BRCA1/RB1/CBX5/WASF1/TFDP1/RBL1/SP1/ORC1/CCNE2/E2F2/PRMT5/CDK1/E2F3/MCM3/RYBP/MYC/RBBP4/MCL1/RBBP8/CDKN2C/DHFR/RRM1/CDC6/CES5A
WP_ENDODERM_DIFFERENTIATION	WP_ENDODERM_DIFFERENTIATION	144	0.47893	2.21914	0.00134953	0.0221911	0.0144791	7793	tags=45%, list=22%, signal=35%	GRHL2/CER1/NKX2-1/PLCH1/SOX21/DUSP4/PAX9/SOX2/NODAL/GLI2/PAX3/SFRP1/OTX2/TCEAL2/ZNF462/ONECUT1/PTHLH/VAV3/PBX1/SP4/DNMT3B/SMAD3/TOX3/BPTF/CTBP2/TET1/PIAS1/WDHD1/LHX1/TAF4B/SCHIP1/ZIC5/ELK4/LEF1/HOXA1/BTAF1/NOTCH1/TCF7/JARID2/NCAPG2/ZNF281/BCORL1/RFX7/EPB41L5/CTNNB1/MBTD1/PHF6/FOXN3/ZFHX4/APC/AEBP2/EMSY/ATP8B2/LAMC1/FOXO1/CDC73/BMPR1A/HNF1B/GDF3/NR3C1/TRERF1/CDYL/RARG/MTF2/DIP2A
REACTOME_CELL_JUNCTION_ORGANIZATION	REACTOME_CELL_JUNCTION_ORGANIZATION	91	0.525418	2.23164	0.00151286	0.0221911	0.0144791	5888	tags=37%, list=16%, signal=31%	CLDN10/LAMC2/CDH17/CDH12/CLDN8/CDH10/LAMA3/CLDN11/LAMB3/CLDN2/ITGB4/CDH6/CLDN20/CDH11/CDH7/CLDN18/CLDN6/CDH8/ITGA6/KRT14/DST/CDH9/ITGB1/SDK1/CADM3/LIMS1/SDK2/AFDN/ILK/NECTIN3/FLNA/CTNNB1/CDH18/CTNND1
REACTOME_TRANSPORT_OF_BILE_SALTS_AND_ORGANIC_ACIDS_METAL_IONS_AND_AMINE_COMPOUNDS	REACTOME_TRANSPORT_OF_BILE_SALTS_AND_ORGANIC_ACIDS_METAL_IONS_AND_AMINE_COMPOUNDS	85	0.530405	2.23279	0.00149925	0.0221911	0.0144791	9019	tags=59%, list=25%, signal=44%	SLC6A20/SLC13A1/SLC6A5/SLC6A2/SLC14A2/SLC44A4/SLC30A2/SLC6A7/SLC6A18/SLC22A12/RHBG/SLC18A2/SLC22A4/SLC5A7/SLC13A3/SLC30A3/SLC44A5/SLC22A2/SLC6A6/SLC6A19/SLC6A14/SLC10A6/SLC6A9/RHAG/SLC16A7/SLC13A4/SLC30A10/SLC22A8/SLC5A3/SLC6A15/SLC39A6/SLC39A10/SLC22A11/SLC22A15/RUNX1/SLC2A13/SLC16A1/SLC41A1/SLC40A1/SLC30A8/SLC11A2/SLC30A1/SLC22A3/SLC18A1/SLC47A1/SLC16A8/SLC30A6/SLC47A2/SLC22A6/SLC22A5
WP_LNCRNA_INVOLVEMENT_IN_CANONICAL_WNT_SIGNALING_AND_COLORECTAL_CANCER	WP_LNCRNA_INVOLVEMENT_IN_CANONICAL_WNT_SIGNALING_AND_COLORECTAL_CANCER	94	0.522892	2.24505	0.00145138	0.0221911	0.0144791	8938	tags=51%, list=25%, signal=38%	SFRP5/WNT7B/WNT7A/NKD1/WIF1/AXIN2/DKK4/NOTUM/CER1/ROR1/SFRP2/SOST/TFAP2A/FZD1/SFRP1/FZD7/CXXC4/CSNK2A3/CDK6/CCND1/WNT2/CTBP2/FZD9/JUN/LEF1/CSNK1A1/TCF7/ATF3/FZD8/WNT2B/DKK2/CTNNB1/APC2/APC/FZD5/LRP6/MIR34AHG/WNT16/CHD8/RYK/FZD6/WNT11/TCF7L2/CCND2/CSNK1A1L/WNT5A/SFRP4/MAP3K7
WP_CILIOPATHIES	WP_CILIOPATHIES	181	0.473582	2.24729	0.00131752	0.0221911	0.0144791	10400	tags=59%, list=29%, signal=42%	PCARE/PKHD1/LCA5/DCDC2/HYDIN/INTU/MCIDAS/RP1L1/GLI2/EVC/DNAH11/NME9/TCTN2/RAB23/ARMC4/PKD2/DNAAF4/DYNC2H1/WDPCP/MAK/ARL2BP/TMEM67/PLK4/CPLANE1/BBS10/BBS1/WDR35/GLIS2/TBC1D32/WDR60/NPHP1/CENPF/IFT140/GPR161/TRIM32/TTC25/LZTFL1/LRRC6/ARL13B/BBS5/EVC2/CCDC114/CCDC40/CC2D2A/GLI3/TOPORS/RPGRIP1L/CEP290/IFT81/TTBK2/RP2/NEK1/CFAP52/WDR19/IFT80/ALMS1/OCRL/TTC21B/FAM161A/RSPH1/BBS12/IQCB1/PIBF1/ADCY6/BBS7…
REACTOME_CELL_CELL_COMMUNICATION	REACTOME_CELL_CELL_COMMUNICATION	129	0.497673	2.25417	0.00140252	0.0221911	0.0144791	5996	tags=36%, list=17%, signal=30%	CLDN10/ACTN2/LAMC2/CDH17/CDH12/CLDN8/CDH10/LAMA3/CLDN11/LAMB3/CLDN2/NPHS2/ITGB4/CDH6/CLDN20/CDH11/CDH7/CLDN18/CLDN6/CDH8/ITGA6/KRT14/DST/CDH9/ITGB1/SDK1/KIRREL1/CADM3/IQGAP1/NPHS1/CASK/NCK2/LIMS1/SDK2/PIK3CA/PIK3R1/SPTBN1/AFDN/ILK/CD2AP/NECTIN3/FLNA/SRC/CTNNB1/CDH18/CTNND1/SKAP2
REACTOME_MET_PROMOTES_CELL_MOTILITY	REACTOME_MET_PROMOTES_CELL_MOTILITY	41	0.612352	2.25555	0.00162075	0.0221911	0.0144791	7683	tags=61%, list=21%, signal=48%	LAMC2/ITGA2/COL24A1/LAMA3/LAMB3/COL11A1/LAMA1/ITGA3/LAMA2/LAMA5/ITGB1/GAB1/TNS3/COL3A1/LAMB1/DOCK7/TNS4/CRKL/SRC/COL5A1/LAMC3/LAMC1/COL27A1/RAPGEF1/COL1A2
WP_TGFBETA_SIGNALING_PATHWAY	WP_TGFBETA_SIGNALING_PATHWAY	132	0.499508	2.27183	0.00139082	0.0221911	0.0144791	10177	tags=56%, list=28%, signal=40%	TNC/ITGA2/ITGB4/MAP2K6/NEDD9/MMP1/NUP153/FOSB/EP300/KLF11/ITGB1/SMAD3/CCND1/RBL2/SMURF2/PIAS1/ZEB1/YAP1/RNF111/ITGB3/TGFBR2/CREBBP/JUN/SKI/THBS1/PIK3R1/SPTBN1/TERT/SKIL/SMAD7/SOS1/ATF3/KLF10/RUNX2/ROCK1/FOS/SRC/MEF2A/KLF6/SIN3A/MAPK1/MAPK4/ATF2/DCP1A/TFDP1/ZFYVE9/RBL1/ETS1/SP1/TGFBR1/TRAF6/MMP12/COL1A2/FOXP3/PDK1/HGS/SIK1/SMURF1/CDK1/MAP3K7/MET/BTRC/MAPK14/MAPK8/SMAD4/FN1/MYC/APP/MAP2K1/ITCH/TGIF…
KEGG_FOCAL_ADHESION	KEGG_FOCAL_ADHESION	199	0.473882	2.27359	0.00131579	0.0221911	0.0144791	6934	tags=39%, list=19%, signal=32%	ACTN2/LAMC2/ITGB8/PAK5/RASGRF1/TNC/VEGFD/ITGA2/ITGB6/LAMA3/LAMB3/ITGB4/PDGFD/ITGA8/COL11A1/PDGFRA/CAV3/PDGFC/MAPK10/COL4A6/LAMA1/ITGA3/LAMA2/LAMA5/ITGA6/COL4A4/VAV3/IGF1R/PRKCA/COMP/ITGA4/ITGB1/CCND1/RELN/COL6A3/TNXB/ITGB3/ROCK2/DOCK1/VEGFA/ARHGAP5/MYLK/PRKCG/PIK3CG/COL3A1/MYLK3/AKT3/JUN/PAK6/LAMB1/MYL7/THBS1/PIK3CA/PIK3R1/PPP1R12A/ITGAV/BRAF/SOS1/PDPK1/ILK/THBS2/EGF/CRKL/FLNA/ROCK1/SRC/VCL/CTNNB…
REACTOME_SIGNALING_BY_BMP	REACTOME_SIGNALING_BY_BMP	28	0.682153	2.2847	0.00168067	0.0221911	0.0144791	9339	tags=68%, list=26%, signal=50%	BMP10/CER1/CHRDL1/AMH/BMPR1B/AMHR2/SMAD1/SMAD6/SMURF2/BMPR2/SKI/SMAD7/BMPR1A/SMAD5/ACVR2A/FSTL1/SMURF1/ACVR2B/SMAD4
KEGG_CALCIUM_SIGNALING_PATHWAY	KEGG_CALCIUM_SIGNALING_PATHWAY	177	0.484511	2.29256	0.00132979	0.0221911	0.0144791	5201	tags=31%, list=15%, signal=27%	CACNA1I/ADCY8/DRD1/HTR2C/GRM5/GRIN2A/CHP2/GRPR/RYR2/TACR3/NOS1/DRD5/ITPR3/HRH2/HTR2B/ERBB4/CHRNA7/CAMK2A/CHRM3/ATP2B3/AVPR1B/ADORA2B/CACNA1G/PDGFRA/HTR2A/PPP3R2/HTR4/P2RX3/LTB4R2/PRKCA/ADCY7/PLCB4/BDKRB2/PTGFR/ITPR2/ADRA1B/RYR3/OXTR/ADRA1A/PLCD3/BDKRB1/MYLK/PRKCG/CYSLTR2/HTR5A/MYLK3/PDE1C/ITPR1/PLCB1/TACR2/EDNRB/HTR6/PRKX/AVPR1A/NTSR1
KEGG_AXON_GUIDANCE	KEGG_AXON_GUIDANCE	129	0.506256	2.29305	0.00140252	0.0221911	0.0144791	9488	tags=50%, list=26%, signal=37%	CHP2/EPHA6/PAK5/SEMA3E/UNC5D/EPHB2/DCC/SEMA3A/EPHB6/EPHA5/ROBO2/NFAT5/EPHA3/SEMA3C/SEMA3D/PLXNB3/NTN4/PPP3R2/UNC5B/SEMA6D/SEMA5A/GNAI1/LRRC4C/SRGAP1/ITGB1/ABLIM1/SLIT2/NRP1/UNC5A/ROCK2/NCK2/RASA1/NFATC3/PAK6/SEMA6A/KRAS/EPHA4/EPHB3/SLIT1/EFNB3/ABL1/ROCK1/UNC5C/SRGAP2/NFATC2/MAPK1/EFNA5/EFNB2/SEMA6C/SEMA3B/L1CAM/SEMA4B/NCK1/SRGAP3/ARHGEF12/NRAS/ROBO1/EPHA2/MET/DPYSL2/SLIT3/SEMA4C/PPP3CA/CXCL12/PLX…
REACTOME_NEURONAL_SYSTEM	REACTOME_NEURONAL_SYSTEM	409	0.450097	2.29488	0.00119474	0.0221911	0.0144791	6838	tags=36%, list=19%, signal=29%	KCNJ16/GABRA5/ACTN2/ADCY8/KCNH6/IL1RAPL1/HCN4/SLITRK1/GRM5/GRIN2A/KCNH8/NLGN1/NEFL/GAD2/CACNG4/GABRA2/RASGRF1/GLUL/CACNB4/NRXN1/LRRTM3/TUBAL3/KCNH5/TUBA3E/GRIA2/GRIP1/SLC6A4/HTR3A/GABRB2/KCND2/ERBB4/SLITRK5/GABRR1/TUBA3C/NLGN4X/CHRNA7/SLITRK6/NRXN3/HTR3C/PTPRD/GRIK3/CAMK2A/DLGAP1/IL1RAPL2/KCNJ9/GABRB3/NTRK3/SNAP25/NBEA/KCNV2/GRIK2/KCNK17/PRKAA2/CHRNA3/HCN1/TUBB3/SLC18A2/CHRNA6/SYT1/SLC5A7/TUBA3D/…
KEGG_SMALL_CELL_LUNG_CANCER	KEGG_SMALL_CELL_LUNG_CANCER	84	0.55197	2.30984	0.00151515	0.0221911	0.0144791	7459	tags=43%, list=21%, signal=34%	LAMC2/ITGA2/LAMA3/LAMB3/PTGS2/APAF1/COL4A6/LAMA1/CDK6/ITGA3/LAMA2/LAMA5/ITGA6/COL4A4/ITGB1/CCND1/PIAS3/PIAS1/PIK3CG/AKT3/LAMB1/PIK3CA/PIK3R1/ITGAV/CDK2/RARB/RB1/NFKB1/RXRG/XIAP/SKP2/LAMC3/LAMC1/BCL2/CCNE2/TRAF6
KEGG_WNT_SIGNALING_PATHWAY	KEGG_WNT_SIGNALING_PATHWAY	150	0.498279	2.3145	0.00136054	0.0221911	0.0144791	9397	tags=50%, list=26%, signal=37%	SFRP5/CHP2/WNT7B/WNT7A/NKD1/WIF1/AXIN2/DKK4/CER1/SFRP2/VANGL2/NFAT5/FZD1/CAMK2A/DAAM2/MMP7/SFRP1/FZD7/CXXC4/MAPK10/WNT8B/PPP3R2/EP300/PRKCA/PLCB4/SMAD3/CCND1/WNT2/CTBP2/ROCK2/FZD9/PRKCG/NFATC3/CREBBP/JUN/DAAM1/LEF1/PLCB1/CSNK1A1/TCF7/PRKX/FZD8/WNT2B/PRICKLE1/ROCK1/DKK2/WNT9B/CTNNB1/APC2/VANGL1/NFATC2/APC/FZD5/CAMK2D/TBL1X/LRP6/WNT16/CHD8/PRKACB/FZD6/WNT11/WNT9A/TCF7L2/CCND2/CSNK1A1L/WNT5A/PPP2R5D…
WP_RETINOBLASTOMA_GENE_IN_CANCER	WP_RETINOBLASTOMA_GENE_IN_CANCER	87	0.550056	2.32215	0.00151515	0.0221911	0.0144791	11827	tags=64%, list=33%, signal=43%	BARD1/ANLN/CDK6/TOP2A/SMC2/PLK4/CCNA2/CCND1/MAPK13/SMARCA2/DCK/SMC1A/POLA1/NPAT/RFC3/SMC3/CDK2/ABL1/RB1/KIF4A/WEE1/SIN3A/SKP2/TFDP1/DNMT1/TTK/ORC1/CCNE2/HLTF/E2F2/MCM6/POLE/CDK1/E2F3/MCM3/HMGB2/MYC/CDC7/RBBP4/ZNF655/DHFR/RRM1/CCNB2/RPA1/POLE2/CDK4/CCDC6/PRKDC/RBP1/POLD3/RFC5/CHEK1/MSH6/PRIM1/FANCG/TFDP2
WP_WNT_SIGNALING	WP_WNT_SIGNALING	113	0.526629	2.32267	0.00141643	0.0221911	0.0144791	6242	tags=40%, list=17%, signal=33%	SFRP5/WNT7B/WNT7A/NKD1/WIF1/DKK4/NOTUM/CER1/ROR1/SFRP2/SOST/VANGL2/FZD1/CAMK2A/DAAM2/SFRP1/FZD7/CXXC4/CSNK2A3/PPP3R2/PRKCA/PLCB4/CCND1/WNT2/CTBP2/ROCK2/FZD9/PRKCG/NFATC3/JUN/DAAM1/LEF1/PLCB1/CSNK1A1/GPC4/TCF7/FZD8/WNT2B/PRICKLE1/DKK2/CTNNB1/VANGL1/NFATC2/APC/FZD5
WP_HIPPOMERLIN_SIGNALING_DYSREGULATION	WP_HIPPOMERLIN_SIGNALING_DYSREGULATION	121	0.518064	2.32523	0.00138889	0.0221911	0.0144791	9976	tags=57%, list=28%, signal=41%	CDH17/CDH22/ITGB8/CDH12/PAK5/CDH19/CDH10/ITGA2/ITGB6/ITGB4/NTRK2/CDH6/ITGA8/CDH11/AMOT/CDH7/PDGFRA/LIN28B/VGLL4/CDH20/KIT/CDH8/ITGA3/ITGA6/LATS2/IGF1R/PLCB4/FGFR1/ITGA4/CDH9/ITGB1/CCND1/FOXM1/ITGB3/TEAD1/PAK6/KRAS/LATS1/AJUBA/PPP1R12A/ITGAV/CTNNB1/CDH18/TEK/FLT1/SAV1/KDR/PRKAR2B/DCAF1/ITGA9/PRKAR1A/PRKACB/ITGA10/NGFR/CCN2/NRAS/EPHA2/CDH13/MET/ITGA5/YY1AP1/CUL4A/TEAD3/MYC/FGFR3/CDH24/PDGFRB/CDH5/P…
WP_MESODERMAL_COMMITMENT_PATHWAY	WP_MESODERMAL_COMMITMENT_PATHWAY	152	0.505373	2.3444	0.00136799	0.0221911	0.0144791	7990	tags=52%, list=22%, signal=41%	PITX2/GRHL2/AXIN2/PLCH1/SOX21/KLF5/AMH/SOX2/NODAL/TBX3/BMP4/FOXC1/ARL4A/INHBA/KLF4/SMAD1/ZNF462/VAV3/HMGA2/PBX1/LEFTY2/DNMT3B/FGFR1/SMAD6/BHLHE40/SMAD3/TOX3/C9orf72/CCND1/CTBP2/TET1/PIAS1/WDHD1/KDM6A/YAP1/BMPR2/TEAD1/JAK2/SCHIP1/ZIC5/ELK4/MIR200A/LEF1/LATS1/MACF1/C6orf201/ACVR1/JARID2/NCAPG2/NFE2L2/ZNF281/FZD8/RARB/BCORL1/EPB41L5/ARID5B/SETD2/MBTD1/PHF6/ZFHX4/FZD5/CCDC88A/AEBP2/EMSY/ATP8B2/FOXC2/…
REACTOME_ECM_PROTEOGLYCANS	REACTOME_ECM_PROTEOGLYCANS	76	0.568422	2.36396	0.00149925	0.0221911	0.0144791	6719	tags=55%, list=19%, signal=45%	MUSK/TGFB2/MATN3/TNC/ITGA2/NCAM1/ITGB6/LAMA3/LRP4/COL9A2/ITGA8/DMP1/HSPG2/VCAN/COL4A3/COL4A6/LAMA1/LAMA2/LAMA5/COL4A4/COMP/TGFB3/ITGB1/COL4A5/SERPINE1/COL6A3/TNXB/ITGB3/FMOD/COL3A1/LAMB1/DSPP/ITGAV/LUM/ACAN/DCN/COL5A1/IBSP/COL9A1/PTPRS/AGRN/LAMC1
KEGG_ECM_RECEPTOR_INTERACTION	KEGG_ECM_RECEPTOR_INTERACTION	83	0.566262	2.37367	0.00149925	0.0221911	0.0144791	7916	tags=53%, list=22%, signal=41%	LAMC2/ITGB8/TNC/ITGA2/ITGB6/LAMA3/LAMB3/ITGB4/ITGA8/COL11A1/HSPG2/COL4A6/LAMA1/ITGA3/GP5/LAMA2/LAMA5/ITGA6/COL4A4/COMP/SV2C/ITGA4/ITGB1/RELN/COL6A3/GP6/TNXB/ITGB3/COL3A1/LAMB1/THBS1/ITGAV/THBS2/COL5A1/IBSP/LAMC3/AGRN/LAMC1/COL6A6/ITGA9/CD36/COL1A2/COL4A1/ITGA10
KEGG_ARRHYTHMOGENIC_RIGHT_VENTRICULAR_CARDIOMYOPATHY_ARVC	KEGG_ARRHYTHMOGENIC_RIGHT_VENTRICULAR_CARDIOMYOPATHY_ARVC	74	0.57342	2.37481	0.00149925	0.0221911	0.0144791	6814	tags=47%, list=19%, signal=38%	ACTN2/ITGB8/RYR2/CACNG4/CACNB4/CACNG1/ITGA2/ITGB6/CTNNA3/CTNNA2/ITGB4/ITGA8/DSG2/DSP/ITGA3/LAMA2/ITGA6/DMD/ITGA4/ITGB1/SGCB/ITGB3/CACNG6/CACNA2D2/LEF1/TCF7/ITGAV/SGCD/GJA1/CTNNB1/PKP2/DSC2/CACNA1D/CACNG8/CACNA1C
WP_ARRHYTHMOGENIC_RIGHT_VENTRICULAR_CARDIOMYOPATHY	WP_ARRHYTHMOGENIC_RIGHT_VENTRICULAR_CARDIOMYOPATHY	74	0.57342	2.37481	0.00149925	0.0221911	0.0144791	6814	tags=47%, list=19%, signal=38%	ACTN2/ITGB8/RYR2/CACNG4/CACNB4/CACNG1/ITGA2/ITGB6/CTNNA3/CTNNA2/ITGB4/ITGA8/DSG2/DSP/ITGA3/LAMA2/ITGA6/DMD/ITGA4/ITGB1/SGCB/ITGB3/CACNG6/CACNA2D2/LEF1/TCF7/ITGAV/SGCD/GJA1/CTNNB1/PKP2/DSC2/CACNA1D/CACNG8/CACNA1C
KEGG_GAP_JUNCTION	KEGG_GAP_JUNCTION	90	0.56741	2.40386	0.0015083	0.0221911	0.0144791	6217	tags=44%, list=17%, signal=37%	ADCY8/DRD1/HTR2C/GRM5/PRKG2/ITPR3/TUBAL3/HTR2B/TUBA3E/TUBA3C/PDGFD/TUBB3/PDGFRA/TUBA3D/PDGFC/HTR2A/LPAR1/GNAI1/PRKCA/ADCY7/PLCB4/ITPR2/GUCY1A1/TUBB1/PRKCG/ITPR1/PLCB1/KRAS/GUCY1B1/ADCY5/TJP1/PRKX/SOS1/GUCY1A2/EGF/GJA1/SRC/SOS2/MAPK1/MAP3K2
NABA_BASEMENT_MEMBRANES	NABA_BASEMENT_MEMBRANES	40	0.661983	2.42842	0.00162338	0.0221911	0.0144791	4492	tags=48%, list=13%, signal=42%	LAMC2/NPNT/LAMA3/LAMB3/NTN4/HSPG2/HMCN1/USH2A/COL4A3/COL4A6/LAMA1/LAMA2/LAMA5/COL4A4/NID2/COL4A5/COL6A3/NID1/LAMB1
REACTOME_NON_INTEGRIN_MEMBRANE_ECM_INTERACTIONS	REACTOME_NON_INTEGRIN_MEMBRANE_ECM_INTERACTIONS	59	0.615077	2.43	0.00152207	0.0221911	0.0144791	6719	tags=59%, list=19%, signal=48%	LAMC2/FGF2/COL10A1/NRXN1/TNC/DDR1/ITGA2/LAMA3/LAMB3/NTN4/ITGB4/COL11A1/HSPG2/COL4A3/COL4A6/LAMA1/LAMA2/LAMA5/ITGA6/COL4A4/PRKCA/DMD/ITGB1/COL4A5/ITGB3/CASK/COL3A1/LAMB1/THBS1/ITGAV/COL5A1/DDR2/LAMC3/AGRN/LAMC1
REACTOME_O_LINKED_GLYCOSYLATION	REACTOME_O_LINKED_GLYCOSYLATION	110	0.554294	2.43588	0.00141643	0.0221911	0.0144791	7391	tags=48%, list=21%, signal=38%	MUC6/MUC5AC/GALNT5/CHST4/SBSPON/MUC1/MUC15/GALNT4/THSD4/ADAMTS20/GALNT3/POMK/B3GNT7/SPON1/A4GNT/B3GNT6/B3GNT5/GALNT7/THSD7B/GALNT17/GCNT4/GCNT3/SEMA5A/ADAMTS6/B3GNT9/MUC16/MUC5B/GCNT7/B3GALNT2/LARGE2/B4GALT6/ADAMTSL3/THSD7A/ADAMTS9/ADAMTS8/THBS1/ADAMTS1/ADAMTS5/C1GALT1/THBS2/MUC3A/THSD1/B4GALT5/ADAMTS12/ADAMTSL4/ADAMTS3/GALNT1/ST6GALNAC2/ADAMTSL1/ADAMTSL2/MUC21/ST6GALNAC3/GCNT1
REACTOME_DISEASES_ASSOCIATED_WITH_O_GLYCOSYLATION_OF_PROTEINS	REACTOME_DISEASES_ASSOCIATED_WITH_O_GLYCOSYLATION_OF_PROTEINS	67	0.610397	2.4375	0.00157233	0.0221911	0.0144791	7039	tags=51%, list=20%, signal=41%	MUC6/MUC5AC/SBSPON/MUC1/MUC15/THSD4/ADAMTS20/GALNT3/SPON1/THSD7B/NOTCH2/SEMA5A/ADAMTS6/MUC16/MUC5B/ADAMTSL3/THSD7A/ADAMTS9/ADAMTS8/THBS1/NOTCH1/ADAMTS1/ADAMTS5/C1GALT1/THBS2/MUC3A/THSD1/NOTCH3/ADAMTS12/ADAMTSL4/ADAMTS3/ADAMTSL1/ADAMTSL2/MUC21
REACTOME_LAMININ_INTERACTIONS	REACTOME_LAMININ_INTERACTIONS	30	0.770047	2.59357	0.00172117	0.0221911	0.0144791	5074	tags=70%, list=14%, signal=60%	LAMC2/ITGA2/LAMA3/LAMB3/COL7A1/ITGB4/HSPG2/COL4A3/COL4A6/LAMA1/ITGA3/LAMA2/LAMA5/ITGA6/COL4A4/NID2/ITGB1/COL4A5/NID1/LAMB1/ITGAV
WP_NRF2_PATHWAY	WP_NRF2_PATHWAY	145	0.33988	1.57346	0.0122449	0.0500316	0.0326442	5290	tags=23%, list=15%, signal=20%	SLC5A1/SLC6A20/SLC6A5/SLC6A2/TGFB2/ADH7/SLC6A7/SLC6A4/SLC6A18/EPHA3/UGT1A4/SLC2A5/TGFA/SLC7A11/ALDH3A1/SLC5A7/SLC5A4/SLC2A1/CES4A/SLC6A6/SLC6A19/SLC6A14/UGT1A3/SLC2A3/SLC6A9/FGF13/SLC5A8/TGFBR2/SLC6A17/GSTM1/NFE2L2/SLC5A3/SLC6A15/SLC39A6
REACTOME_HIV_ELONGATION_ARREST_AND_RECOVERY	REACTOME_HIV_ELONGATION_ARREST_AND_RECOVERY	33	-0.450426	-1.7037	0.0123457	0.0503568	0.0328564	4467	tags=27%, list=12%, signal=24%	POLR2E/POLR2H/POLR2G/POLR2K/ELOC/POLR2J/POLR2I/POLR2L/ELOB
KEGG_CELL_ADHESION_MOLECULES_CAMS	KEGG_CELL_ADHESION_MOLECULES_CAMS	130	0.351758	1.59728	0.0125523	0.0505724	0.0329971	3951	tags=19%, list=11%, signal=17%	CLDN10/ITGB8/NLGN1/CLDN8/NRXN1/NCAM1/NLGN4X/NRXN3/CLDN11/CLDN2/CLDN20/ITGA8/CNTNAP2/VCAN/CLDN18/CLDN6/NEO1/CNTN2/ITGA6/NCAM2/ITGA4/ITGB1/PTPRM/CADM3/NEGR1
BIOCARTA_ATM_PATHWAY	BIOCARTA_ATM_PATHWAY	20	0.526183	1.59402	0.0125899	0.0505724	0.0329971	12027	tags=65%, list=34%, signal=43%	TP73/JUN/ATM/BRCA1/ABL1/NFKB1/RAD50/MRE11/MAPK8/RBBP8/CHEK1/GADD45A/NFKBIA
BIOCARTA_GSK3_PATHWAY	BIOCARTA_GSK3_PATHWAY	20	0.535022	1.6208	0.0125899	0.0505724	0.0329971	7072	tags=55%, list=20%, signal=44%	FZD1/CCND1/LEF1/PIK3CA/PIK3R1/PDPK1/GJA1/NFKB1/CTNNB1/APC/EIF2AK2
REACTOME_FRS_MEDIATED_FGFR3_SIGNALING	REACTOME_FRS_MEDIATED_FGFR3_SIGNALING	20	0.526165	1.59397	0.0125899	0.0505724	0.0329971	9561	tags=65%, list=27%, signal=48%	FGF4/FGF2/FGF9/FGF1/KRAS/FRS2/SOS1/FGF5/PTPN11/NRAS/FGF18/FGF20/FGFR3
REACTOME_PKA_MEDIATED_PHOSPHORYLATION_OF_CREB	REACTOME_PKA_MEDIATED_PHOSPHORYLATION_OF_CREB	20	0.536043	1.62389	0.0125899	0.0505724	0.0329971	9754	tags=65%, list=27%, signal=47%	ADCY8/NBEA/ADCY7/ADCY5/PRKX/CREB1/ADCY6/PRKAR2B/PRKAR1A/PRKACB/ADCY2/ADCY1/ADCY3
REACTOME_RAS_ACTIVATION_UPON_CA2_INFLUX_THROUGH_NMDA_RECEPTOR	REACTOME_RAS_ACTIVATION_UPON_CA2_INFLUX_THROUGH_NMDA_RECEPTOR	20	0.52986	1.60516	0.0125899	0.0505724	0.0329971	6624	tags=45%, list=18%, signal=37%	ACTN2/NEFL/RASGRF1/CAMK2A/DLG3/LRRC7/KRAS/DLG1/CAMK2D
REACTOME_SHC_MEDIATED_CASCADE_FGFR4	REACTOME_SHC_MEDIATED_CASCADE_FGFR4	20	0.529291	1.60344	0.0125899	0.0505724	0.0329971	5206	tags=35%, list=15%, signal=30%	FGF4/FGF2/FGF19/FGF9/FGF1/KRAS/SOS1
WP_HEMATOPOIETIC_STEM_CELL_GENE_REGULATION_BY_GABP_ALPHABETA_COMPLEX	WP_HEMATOPOIETIC_STEM_CELL_GENE_REGULATION_BY_GABP_ALPHABETA_COMPLEX	20	0.54068	1.63794	0.0125899	0.0505724	0.0329971	9729	tags=60%, list=27%, signal=44%	EP300/DNMT3B/CREBBP/ATM/FOXO3/ZFX/DNMT1/BCL2/GABPA/DNMT3A/SMAD4/MCL1
WP_SEROTONIN_RECEPTOR_2_AND_ELKSRFGATA4_SIGNALING	WP_SEROTONIN_RECEPTOR_2_AND_ELKSRFGATA4_SIGNALING	20	0.527438	1.59783	0.0125899	0.0505724	0.0329971	10184	tags=70%, list=28%, signal=50%	HTR2C/RASGRF1/HTR2B/HTR2A/ELK4/ITPR1/KRAS/MAPK1/NRAS/GNAQ/GATA4/MAP2K1/ELK1/RASGRP1
PID_AURORA_B_PATHWAY	PID_AURORA_B_PATHWAY	39	0.464495	1.69388	0.0128411	0.0513212	0.0334857	6524	tags=44%, list=18%, signal=36%	SMC4/KLHL13/TACC1/SMC2/KIF23/RACGAP1/INCENP/MYLK/RASA1/BUB1/KLHL9/NCAPH/NCAPD2/CDCA8/CUL3/CBX5/EVI5
PID_RET_PATHWAY	PID_RET_PATHWAY	39	0.470761	1.71673	0.0128411	0.0513212	0.0334857	9699	tags=56%, list=27%, signal=41%	PRKCA/GAB1/RET/IRS1/RASA1/JUN/GDNF/PIK3CA/PIK3R1/FRS2/SOS1/SRC/GRB7/MAPK1/CREB1/IRS2/PTPN11/NCK1/GFRA1/MAPK8/GRB10/SHANK3
REACTOME_NGF_STIMULATED_TRANSCRIPTION	REACTOME_NGF_STIMULATED_TRANSCRIPTION	39	0.477815	1.74245	0.0128411	0.0513212	0.0334857	6520	tags=38%, list=18%, signal=31%	SH3GL3/ASCL1/F3/TPH1/EGR3/FOSB/EP300/TCF12/CDK5R1/FOS/REST/ATF1/ATF2/CREB1/EGR2
BIOCARTA_P53_PATHWAY	BIOCARTA_P53_PATHWAY	16	0.588589	1.6845	0.012987	0.0518173	0.0338094	6894	tags=44%, list=19%, signal=35%	TIMP3/APAF1/CCND1/ATM/CDK2/RB1/BCL2
REACTOME_ACTIVATION_OF_ATR_IN_RESPONSE_TO_REPLICATION_STRESS	REACTOME_ACTIVATION_OF_ATR_IN_RESPONSE_TO_REPLICATION_STRESS	37	0.473639	1.70715	0.0131148	0.052152	0.0340277	12323	tags=62%, list=34%, signal=41%	CLSPN/MCM8/RFC3/ATRIP/MCM10/MCM2/ORC2/CDK2/RAD9B/ORC1/MCM6/ATR/MCM3/CDC7/CDC6/RPA1/ORC6/RFC5/CHEK1/DBF4/RAD1/ORC4/CDC45
REACTOME_INTERACTIONS_OF_VPR_WITH_HOST_CELLULAR_PROTEINS	REACTOME_INTERACTIONS_OF_VPR_WITH_HOST_CELLULAR_PROTEINS	37	0.470538	1.69598	0.0131148	0.052152	0.0340277	10001	tags=49%, list=28%, signal=35%	POM121/NUP153/NUP160/NUP205/TPR/NUP58/NUP155/NUP188/NUP107/NUP54/POM121C/RANBP2/PSIP1/NDC1/NUP133/NUP62/NUP98/NUP214
REACTOME_APOPTOTIC_CLEAVAGE_OF_CELLULAR_PROTEINS	REACTOME_APOPTOTIC_CLEAVAGE_OF_CELLULAR_PROTEINS	38	0.466957	1.68679	0.0131579	0.0522362	0.0340827	9007	tags=45%, list=25%, signal=34%	CLSPN/DSG2/DSP/STK24/DSG1/DSG3/SATB1/TJP1/ROCK1/OCLN/CTNNB1/STK26/APC/LMNB1/PKP1/TJP2/ADD1
REACTOME_FRS_MEDIATED_FGFR2_SIGNALING	REACTOME_FRS_MEDIATED_FGFR2_SIGNALING	25	0.514844	1.6711	0.0135593	0.0537401	0.0350639	5206	tags=36%, list=15%, signal=31%	FGF4/FGF3/FGF2/FGF9/FGF1/FGF10/KRAS/FRS2/SOS1
REACTOME_NRAGE_SIGNALS_DEATH_THROUGH_JNK	REACTOME_NRAGE_SIGNALS_DEATH_THROUGH_JNK	59	0.41545	1.64133	0.0136986	0.0542019	0.0353652	10363	tags=49%, list=29%, signal=35%	ARHGEF38/ECT2/VAV3/ARHGEF18/FGD4/ARHGEF3/TRIO/ARHGEF11/AKAP13/ARHGEF10/SOS1/BCL2L11/ARHGEF17/SOS2/KALRN/GNA13/ARHGEF40/NET1/FGD1/TIAM1/ARHGEF12/RASGRF2/NGFR/ARHGEF19/MAPK8/ARHGEF7/ARHGEF6/ARHGEF39/ARHGEF9
PID_NECTIN_PATHWAY	PID_NECTIN_PATHWAY	30	0.486141	1.63736	0.0137694	0.0542112	0.0353713	10072	tags=60%, list=28%, signal=43%	PTPRM/IQGAP1/ITGB3/FARP2/PIK3CA/PIK3R1/ITGAV/AFDN/NECTIN3/SRC/CTNNB1/RAPGEF1/PDGFB/NECTIN1/TLN1/PDGFRB/CLDN1/RAP1B
REACTOME_SUMOYLATION_OF_INTRACELLULAR_RECEPTORS	REACTOME_SUMOYLATION_OF_INTRACELLULAR_RECEPTORS	30	0.485824	1.63629	0.0137694	0.0542112	0.0353713	8835	tags=43%, list=25%, signal=33%	NR3C2/PIAS3/PIAS1/HDAC4/NR4A2/RORA/PGR/NR3C1/THRA/ESR1/AR/NR5A2/PPARA
WP_CELL_MIGRATION_AND_INVASION_THROUGH_P75NTR	WP_CELL_MIGRATION_AND_INVASION_THROUGH_P75NTR	30	0.486525	1.63865	0.0137694	0.0542112	0.0353713	8209	tags=47%, list=23%, signal=36%	NTRK2/CDH11/MMP8/KIDINS220/AKT3/TRIO/JUN/TWIST1/EFNB3/BDNF/EFNA5/EFNB2/TIAM1/NGFR
REACTOME_CA2_PATHWAY	REACTOME_CA2_PATHWAY	62	0.406238	1.61008	0.0139319	0.0547604	0.0357296	9397	tags=45%, list=26%, signal=33%	PRKG2/AXIN2/ITPR3/CAMK2A/PRKCA/GNG13/ITPR2/LEF1/ITPR1/PLCB1/KRAS/TCF7/CTNNB1/PDE6A/AGO3/GNG10/FZD5/TNRC6B/TNRC6A/FZD6/WNT11/TCF7L2/WNT5A/MAP3K7/GNG12/PPP3CA/AGO1/MYC
REACTOME_FCGR_ACTIVATION	REACTOME_FCGR_ACTIVATION	69	-0.349658	-1.60046	0.0140449	0.0550916	0.0359458	4862	tags=28%, list=14%, signal=24%	IGKV3-11/FCGR1A/IGHG4/IGKV3-20/IGLC3/IGHG2/IGKV1-17/IGLV3-25/IGKV1-39/IGKV1D-39/IGLV3-1/IGKV2D-30/IGHV1-69/IGKV2D-40/IGKV1D-33/IGLV2-14/IGHG1/IGLV6-57/IGKV4-1
WP_ASSOCIATION_BETWEEN_PHYSICOCHEMICAL_FEATURES_AND_TOXICITY_ASSOCIATED_PATHWAYS	WP_ASSOCIATION_BETWEEN_PHYSICOCHEMICAL_FEATURES_AND_TOXICITY_ASSOCIATED_PATHWAYS	66	0.40394	1.61357	0.0140625	0.0550916	0.0359458	9803	tags=48%, list=27%, signal=35%	NEFL/NOS1/ERBB4/FZD1/TGFA/FZD7/MYL1/ROCK2/FZD9/MYLK/PIK3CG/JUN/DAAM1/CBL/SOS1/FZD8/SRC/CTNNB1/MAPK1/APC/FZD5/PLCG1/WNT16/NCK1/FZD6/WNT11/ACTR2/MAPK8/FN1/MYC/MAP2K1/ELK1
KEGG_LEUKOCYTE_TRANSENDOTHELIAL_MIGRATION	KEGG_LEUKOCYTE_TRANSENDOTHELIAL_MIGRATION	115	0.359564	1.59272	0.0141443	0.0553209	0.0360953	5888	tags=26%, list=16%, signal=22%	CLDN10/ACTN2/CLDN8/CTNNA3/CTNNA2/CLDN11/CLDN2/CLDN20/CLDN18/CLDN6/VAV3/GNAI1/PRKCA/ITGA4/ITGB1/NOX3/MAPK13/ROCK2/ARHGAP5/PRKCG/PIK3CG/MYL7/PIK3CA/PIK3R1/AFDN/ROCK1/OCLN/VCL/CTNNB1/CTNND1
REACTOME_TP53_REGULATES_TRANSCRIPTION_OF_ADDITIONAL_CELL_CYCLE_GENES_WHOSE_EXACT_ROLE_IN_THE_P53_PATHWAY_REMAIN_UNCERTAIN	REACTOME_TP53_REGULATES_TRANSCRIPTION_OF_ADDITIONAL_CELL_CYCLE_GENES_WHOSE_EXACT_ROLE_IN_THE_P53_PATHWAY_REMAIN_UNCERTAIN	21	0.528125	1.61399	0.0143627	0.0560549	0.0365742	12910	tags=71%, list=36%, signal=46%	CNOT1/CNOT6L/BTG2/PLAGL1/CENPJ/PLK2/CNOT7/CNOT6/CNOT8/CNOT9/CNOT4/PLK3/CNOT3/TNKS1BP1/CNOT2
REACTOME_KERATINIZATION	REACTOME_KERATINIZATION	210	0.297827	1.43443	0.0143791	0.0560549	0.0365742	2995	tags=17%, list=8%, signal=15%	KRT12/KRT20/KRT80/KRT75/SPRR2E/KRT19/KRT2/KRTAP1-1/KRT40/KRT83/DSC3/CASP14/KRTAP10-4/FLG/KRTAP20-2/TGM5/KRTAP19-1/KRTAP10-6/PPL/KRTAP5-1/DSG2/KRT34/KRT77/KRT1/KRT7/KAZN/KRT6B/DSP/KRTAP2-3/CDSN/DSG1/EVPL/KRT31/KRT14/KRTAP5-6
REACTOME_ANCHORING_OF_THE_BASAL_BODY_TO_THE_PLASMA_MEMBRANE	REACTOME_ANCHORING_OF_THE_BASAL_BODY_TO_THE_PLASMA_MEMBRANE	96	0.378267	1.6289	0.0145138	0.0564874	0.0368564	10687	tags=51%, list=30%, signal=36%	TCTN2/CCP110/TMEM67/PLK4/CNTRL/KIF24/CEP152/NPHP1/CEP97/CEP192/CEP135/AKAP9/HAUS6/NDE1/CEP162/CC2D2A/RPGRIP1L/CEP290/TTBK2/SEPTIN2/CLASP1/DYNC1I2/NEDD1/ALMS1/IQCB1/HAUS4/PRKAR2B/CENPJ/NEK2/NPHP4/C2CD3/SCLT1/HAUS2/RAB3IP/HAUS3/PLK1/YWHAG/CKAP5/CDK1/AHI1/TCTN1/MAPRE1/CEP76/PCM1/CEP70/CEP78/OFD1/CDK5RAP2/CEP164
BIOCARTA_HCMV_PATHWAY	BIOCARTA_HCMV_PATHWAY	17	0.560461	1.63989	0.0145985	0.0566778	0.0369807	6857	tags=59%, list=19%, signal=48%	MAP2K6/PIK3CG/MAP3K1/PIK3CA/PIK3R1/RB1/NFKB1/MAPK1/CREB1/SP1
REACTOME_REGULATION_OF_BETA_CELL_DEVELOPMENT	REACTOME_REGULATION_OF_BETA_CELL_DEVELOPMENT	42	0.457444	1.69005	0.0146104	0.0566778	0.0369807	7049	tags=50%, list=20%, signal=40%	RFX6/NKX6-1/MAML2/ONECUT3/ONECUT1/EP300/FGF10/AKT3/CREBBP/KAT2B/HNF1A/NOTCH1/MAML1/PKLR/PDX1/NEUROD1/MAML3/HNF4G/MAMLD1/FOXO1/HNF1B
REACTOME_TRANSPORT_OF_MATURE_MRNAS_DERIVED_FROM_INTRONLESS_TRANSCRIPTS	REACTOME_TRANSPORT_OF_MATURE_MRNAS_DERIVED_FROM_INTRONLESS_TRANSCRIPTS	43	0.457507	1.69875	0.014658	0.0567698	0.0370407	10001	tags=47%, list=28%, signal=34%	POM121/NUP153/NUP160/NUP205/TPR/NUP58/NUP155/NUP188/NUP107/NUP54/POM121C/RANBP2/FIP1L1/NCBP1/NDC1/NUP133/NUP62/EIF4E/NUP98/NUP214
BIOCARTA_CTL_PATHWAY	BIOCARTA_CTL_PATHWAY	13	-0.589616	-1.72183	0.0147368	0.056959	0.0371642	11400	tags=77%, list=32%, signal=52%	ITGB2/CD247/B2M/FASLG/PRF1/ITGAL/CD3E/CD3D/GZMB/HLA-A
REACTOME_HEDGEHOG_ON_STATE	REACTOME_HEDGEHOG_ON_STATE	86	-0.326266	-1.54009	0.0147929	0.056959	0.0371642	4780	tags=31%, list=13%, signal=27%	PSMA1/PSMA3/PSMB4/RBX1/PSME1/ARRB2/PSMD8/PSMB10/ARRB1/PSMB9/PSMA4/PSMA5/PSMA7/RPS27A/PSMC3/PSMC4/PSMB8/PSMB7/PSME2/PSMD13/PSMC5/PSMB1/SEM1/UBA52/PSMA2/PSMB6/PSMB3
PID_ATR_PATHWAY	PID_ATR_PATHWAY	38	0.454646	1.64232	0.0148026	0.056959	0.0371642	11734	tags=55%, list=33%, signal=37%	CLSPN/BRCA2/PPP2R2B/CCNA2/RFC3/ATRIP/MCM2/TOPBP1/CDK2/FANCD2/ATR/PLK1/TIMELESS/FBXW11/CDC6/RPA1/CEP164/RFC5/CHEK1/SMARCAL1/RAD1
PID_RAC1_REG_PATHWAY	PID_RAC1_REG_PATHWAY	38	0.457524	1.65272	0.0148026	0.056959	0.0371642	13014	tags=71%, list=36%, signal=45%	RASGRF1/VAV3/SPATA13/RACGAP1/DOCK1/TRIO/EPS8/SOS1/PREX2/KALRN/TIAM1/RASGRF2/CHN2/RALBP1/ARHGEF7/ABI1/ARHGEF6/ARHGEF25/TIAM2/NGEF/ARHGAP1/VAV2/PREX1/ELMO1/ARHGEF2/RAP1GDS1/DOCK6
REACTOME_ERBB2_REGULATES_CELL_MOTILITY	REACTOME_ERBB2_REGULATES_CELL_MOTILITY	15	0.602534	1.70146	0.0148699	0.0571254	0.0372727	800	tags=20%, list=2%, signal=20%	EREG/NRG3/ERBB4
REACTOME_PTEN_REGULATION	REACTOME_PTEN_REGULATION	139	-0.303397	-1.54608	0.0149813	0.0572266	0.0373388	4780	tags=22%, list=13%, signal=19%	PSMA1/PSMA3/PSMB4/PSME1/LAMTOR1/PSMD8/PSMB10/PSMB9/PSMA4/PSMA5/PSMA7/MBD3/MAF1/RPS27A/PSMC3/PSMC4/PSMB8/PSMB7/PSME2/PSMD13/PSMC5/CSNK2B/PSMB1/SEM1/UBA52/PSMA2/PSMB6/LAMTOR2/LAMTOR4/PSMB3
WP_JOUBERT_SYNDROME	WP_JOUBERT_SYNDROME	76	0.4007	1.66643	0.0149925	0.0572266	0.0373388	10400	tags=55%, list=29%, signal=39%	TCTN2/CCP110/TMEM67/CPLANE1/BBS1/NPHP1/CEP97/ARL13B/BBS5/ATM/CC2D2A/RPGRIP1L/CEP290/FLNA/RP2/PDE6A/NIN/PIBF1/BBS7/CEP120/TMEM237/BBS9/NPHP4/CEP104/TMEM231/ZNF423/RAB3IP/SHH/RAD50/ARMC9/AHI1/MRE11/MYO6/TCTN1/INPP5E/PCM1/CSPP1/BBS4/KIAA0586/DVL3/OFD1/BBS2
WP_PANCREATIC_ADENOCARCINOMA_PATHWAY	WP_PANCREATIC_ADENOCARCINOMA_PATHWAY	89	0.383443	1.62754	0.0149925	0.0572266	0.0373388	6385	tags=27%, list=18%, signal=22%	PAK5/TGFB2/TGFA/MAPK10/CDK6/BRCA2/TGFB3/SMAD3/CCND1/VEGFA/RIPK4/TGFBR2/AKT3/PAK6/KRAS/PIK3CA/PIK3R1/BRAF/EGF/RB1/NFKB1/POLK/MAPK1/JAK1
WP_PEPTIDE_GPCRS	WP_PEPTIDE_GPCRS	75	0.40276	1.67117	0.0149925	0.0572266	0.0373388	5272	tags=33%, list=15%, signal=28%	GRPR/TACR3/NPY4R/SSTR1/BRS3/AVPR1B/CCR9/GALR3/CCR3/NTSR2/HCRTR2/CCR6/BDKRB2/OXTR/MC1R/BDKRB1/TAC4/NPY5R/TACR2/EDNRB/GNRHR/NPY1R/AVPR1A/NTSR1/CXCR5
WP_EGFR_TYROSINE_KINASE_INHIBITOR_RESISTANCE	WP_EGFR_TYROSINE_KINASE_INHIBITOR_RESISTANCE	84	0.387984	1.62361	0.0151515	0.0576656	0.0376252	7317	tags=38%, list=20%, signal=30%	FGF2/TGFA/PDGFD/PDGFRA/PDGFC/IGF1R/PRKCA/GAB1/CCND1/JAK2/VEGFA/PRKCG/AKT3/KRAS/IL6/PIK3CA/PIK3R1/BRAF/SOS1/PDPK1/EGF/BCL2L11/FOXO3/SRC/NF1/SOS2/MAPK1/JAK1/IL6R/BCL2/KDR/PLCG1
REACTOME_ACTIVATION_OF_RAC1	REACTOME_ACTIVATION_OF_RAC1	13	0.642209	1.75796	0.0151803	0.0576656	0.0376252	8656	tags=62%, list=24%, signal=47%	PAK5/SLIT2/NCK2/PAK6/SOS1/SOS2/NCK1/ROBO1
WP_CELLTYPE_DEPENDENT_SELECTIVITY_OF_CCK2R_SIGNALING	WP_CELLTYPE_DEPENDENT_SELECTIVITY_OF_CCK2R_SIGNALING	13	0.644087	1.7631	0.0151803	0.0576656	0.0376252	4620	tags=54%, list=13%, signal=47%	RYR2/CNR1/GNAI1/RYR3/CCK/ITPR1/PLCB1
REACTOME_PI3K_EVENTS_IN_ERBB4_SIGNALING	REACTOME_PI3K_EVENTS_IN_ERBB4_SIGNALING	10	0.689112	1.72719	0.0154739	0.0586165	0.0382456	8016	tags=70%, list=22%, signal=54%	EREG/NRG3/ERBB4/PIK3CA/PIK3R1/NRG4/BTC
REACTOME_NONHOMOLOGOUS_END_JOINING_NHEJ_	REACTOME_NONHOMOLOGOUS_END_JOINING_NHEJ_	69	0.392429	1.58541	0.0154799	0.0586165	0.0382456	9744	tags=45%, list=27%, signal=33%	H2BC7/H2BC13/H2BC1/TP53BP1/H4-16/BARD1/H2BC17/ABRAXAS1/H4C8/H4C5/RIF1/ATM/MDC1/NSD2/PAXIP1/H2BC15/NHEJ1/BRCA1/H2BC8/H2BC12/H2BC21/LIG4/H2BU1/HERC2/H2BC6/H4C12/RAD50/MRE11/RNF168/H2BC3/H2BC4
KEGG_TYPE_I_DIABETES_MELLITUS	KEGG_TYPE_I_DIABETES_MELLITUS	41	-0.418631	-1.69105	0.0155844	0.0589185	0.0384427	6183	tags=44%, list=17%, signal=36%	FASLG/HLA-DQA1/HLA-DMA/PRF1/HLA-DOB/HLA-C/IL12B/LTA/HLA-DRB1/HLA-DQB1/HLA-DRB5/IFNG/HLA-B/GZMB/HLA-A/HLA-G/HLA-F/INS
WP_TAMOXIFEN_METABOLISM	WP_TAMOXIFEN_METABOLISM	21	0.517272	1.58082	0.016158	0.06099	0.0397943	7881	tags=62%, list=22%, signal=48%	CYP3A4/CYP1A2/UGT1A4/CYP1A1/CYP1B1/CYP2C19/FMO1/UGT1A10/UGT1A8/SULT1E1/CYP2E1/CYP2C9/FMO3
REACTOME_PHASE_0_RAPID_DEPOLARISATION	REACTOME_PHASE_0_RAPID_DEPOLARISATION	42	0.450597	1.66475	0.0162338	0.0611262	0.0398832	3971	tags=29%, list=11%, signal=25%	CACNG4/SCN2A/CACNB4/CAMK2A/FGF11/SCN7A/SCN3A/FGF14/FGF13/SCN1A/CACNG6/CACNA2D2
REACTOME_RORA_ACTIVATES_GENE_EXPRESSION	REACTOME_RORA_ACTIVATES_GENE_EXPRESSION	18	0.566121	1.67806	0.0162455	0.0611262	0.0398832	10440	tags=78%, list=29%, signal=55%	EP300/CREBBP/CHD9/NCOA6/RORA/MED1/CARM1/TBL1X/NCOA2/NCOA1/PPARA/HELZ2/TGS1/TBL1XR1
KEGG_CHRONIC_MYELOID_LEUKEMIA	KEGG_CHRONIC_MYELOID_LEUKEMIA	73	0.394538	1.62904	0.0164671	0.0618621	0.0403633	9652	tags=45%, list=27%, signal=33%	TGFB2/CDK6/TGFB3/MECOM/SMAD3/CCND1/CTBP2/PIK3CG/TGFBR2/AKT3/KRAS/CBL/PIK3CA/PIK3R1/BRAF/SOS1/CRKL/ABL1/RB1/NFKB1/SOS2/MAPK1/RUNX1/GAB2/TGFBR1/PTPN11/E2F2/NRAS/E2F3/SMAD4/MYC/MAP2K1/STAT5B
REACTOME_FORMATION_OF_TC_NER_PRE_INCISION_COMPLEX	REACTOME_FORMATION_OF_TC_NER_PRE_INCISION_COMPLEX	53	-0.373159	-1.59635	0.0167131	0.0626873	0.0409017	5992	tags=30%, list=17%, signal=25%	ISY1/UBB/GPS1/POLR2E/RBX1/COPS5/COPS6/POLR2H/POLR2G/RPS27A/GTF2H5/POLR2K/UBA52/POLR2J/POLR2I/POLR2L
PID_ATF2_PATHWAY	PID_ATF2_PATHWAY	59	0.404154	1.5967	0.0167428	0.0626997	0.0409098	7198	tags=39%, list=20%, signal=31%	TGFB2/COL24A1/PDGFRA/EP300/PRKCA/CCNA2/HRK/CCND1/JUN/IL6/ATF3/BRCA1/SERPINB5/RB1/FOS/NF1/MAPK1/CUL3/ATF2/CREB1/BCL2/JDP2/CXCL8
REACTOME_SUPPRESSION_OF_PHAGOSOMAL_MATURATION	REACTOME_SUPPRESSION_OF_PHAGOSOMAL_MATURATION	13	-0.577233	-1.68567	0.0168421	0.0629685	0.0410852	7003	tags=38%, list=20%, signal=31%	ATP6V1H/UBB/CORO1A/RPS27A/UBA52
KEGG_CELL_CYCLE	KEGG_CELL_CYCLE	124	0.344619	1.54937	0.0169014	0.0629685	0.0410852	12102	tags=53%, list=34%, signal=35%	TGFB2/STAG1/CDK6/ESPL1/EP300/CCNA2/TGFB3/SMAD3/CCND1/CDC14B/SMC1B/RBL2/BUB1B/SMC1A/SMC3/CREBBP/STAG2/ATM/MCM2/BUB1/MAD2L1/ORC2/CDK2/ANAPC1/ABL1/RB1/WEE1/CDC14A/SKP2/TFDP1/RBL1/TTK/ORC1/CCNE2/E2F2/MCM6/CCND2/CCNB3/WEE2/ATR/PLK1/YWHAG/CDK1/E2F3/MCM3/YWHAQ/SMAD4/MYC/CDC7/CDKN2C/GSK3B/CDC6/CCNB2/CDK4/ORC6/PRKDC/CDC27/CHEK1/CDKN2B/DBF4/CDC23/TFDP2/GADD45A/SMAD2/E2F5/ORC4
REACTOME_DISEASES_OF_SIGNAL_TRANSDUCTION_BY_GROWTH_FACTOR_RECEPTORS_AND_SECOND_MESSENGERS	REACTOME_DISEASES_OF_SIGNAL_TRANSDUCTION_BY_GROWTH_FACTOR_RECEPTORS_AND_SECOND_MESSENGERS	384	0.26668	1.34968	0.0169082	0.0629685	0.0410852	8616	tags=33%, list=24%, signal=26%	FGF4/DKK4/FGF3/FGF2/EREG/NRG3/ERBB4/AMER1/RNF43/KSR2/CAMK2A/FGF19/TGFA/ESRP1/KIAA1549/PDGFRA/ADAM17/MAML2/KIT/KITLG/CNKSR1/FOXO6/EP300/NR4A1/KANK1/FGF9/HDAC9/FGFR1/CNTRL/SMAD3/GAB1/HHAT/CTBP2/JAG1/FGF1/IQGAP1/IRS1/ITGB3/JAK2/SPRED1/SPRED3/FGF10/HDAC4/TGFBR2/AKAP9/AKT3/CREBBP/TNKS/AREG/KRAS/CBL/KAT2B/CSNK1A1/MIB1/NOTCH1/PIK3CA/PIK3R1/STRN/FRS2/MAML1/CNKSR2/GOLGA4/BRAF/SOS1/TNKS2/PDPK1/EGF/BCL2L11/…
WP_1Q211_COPY_NUMBER_VARIATION_SYNDROME	WP_1Q211_COPY_NUMBER_VARIATION_SYNDROME	31	0.493941	1.68811	0.0169205	0.0629685	0.0410852	6763	tags=42%, list=19%, signal=34%	PRKAA2/LINC00624/NOTCH2NLA/NOTCH2/PYGO1/BCL9/KIRREL1/TJP1/AFDN/GJA1/OCLN/CTNNB1/NBPF12
BIOCARTA_CARM_ER_PATHWAY	BIOCARTA_CARM_ER_PATHWAY	26	0.500677	1.64202	0.0170648	0.0632678	0.0412805	8404	tags=54%, list=23%, signal=41%	GRIP1/NRIP1/EP300/NR0B1/CCND1/HDAC4/CREBBP/SPEN/BRCA1/MED1/CARM1/GTF2A1/ESR1/NCOR2
REACTOME_COLLAGEN_DEGRADATION	REACTOME_COLLAGEN_DEGRADATION	64	0.397525	1.58548	0.0170807	0.0632678	0.0412805	7849	tags=47%, list=22%, signal=37%	COL10A1/MMP10/MMP7/COL7A1/COL9A2/MMP1/COL11A1/MMP3/ADAM17/COL4A3/COL4A6/COL12A1/COL4A4/ADAM9/COL4A5/MMP13/COL6A3/MMP8/COL25A1/COL3A1/COL8A1/COL5A1/MMP20/COL9A1/ADAM10/COL6A6/COL14A1/MMP12/COL1A2/COL4A1
REACTOME_SYNTHESIS_OF_PIPS_AT_THE_PLASMA_MEMBRANE	REACTOME_SYNTHESIS_OF_PIPS_AT_THE_PLASMA_MEMBRANE	53	0.411444	1.59502	0.0171073	0.0632678	0.0412805	11286	tags=58%, list=32%, signal=40%	PTPN13/SBF2/PIP5K1B/PIP5K1A/PIK3CG/PLEKHA5/SYNJ1/PIK3CA/PIK3R1/PIK3C2A/OCRL/MTMR8/PLEKHA6/INPP5J/PLEKHA8/MTMR3/MTMR6/MTMR1/PLEKHA1/PIK3C2B/MTMR9/MTM1/MTMR2/PLEKHA2/PIP4K2B/INPP4B/INPP4A/INPPL1/SYNJ2/PIK3C2G/PLEKHA3
WP_CARDIAC_PROGENITOR_DIFFERENTIATION	WP_CARDIAC_PROGENITOR_DIFFERENTIATION	53	0.411142	1.59385	0.0171073	0.0632678	0.0412805	2907	tags=25%, list=8%, signal=23%	SOX1/TBX20/FGF2/NCAM1/SOX2/NODAL/BMP4/INHBA/PDGFRA/LIN28B/KIT/ISL1/TNNT2
REACTOME_BUDDING_AND_MATURATION_OF_HIV_VIRION	REACTOME_BUDDING_AND_MATURATION_OF_HIV_VIRION	28	-0.460074	-1.64978	0.017199	0.0635082	0.0414373	4098	tags=43%, list=11%, signal=38%	VPS37D/CHMP4B/VPS4A/CHMP6/UBB/MVB12A/PPIA/RPS27A/UBA52/CHMP4A/CHMP2A/VPS28
REACTOME_ROLE_OF_LAT2_NTAL_LAB_ON_CALCIUM_MOBILIZATION	REACTOME_ROLE_OF_LAT2_NTAL_LAB_ON_CALCIUM_MOBILIZATION	71	-0.340497	-1.5528	0.0172414	0.0635659	0.041475	3607	tags=23%, list=10%, signal=20%	IGKV3-20/IGLC3/IGKV1-17/IGLV3-25/IGKV1-39/IGKV1D-39/IGLV3-1/IGKV2D-30/IGHV1-69/IGKV2D-40/IGKV1D-33/IGLV2-14/IGLV6-57/PIK3R2/IGHE/IGKV4-1
REACTOME_GAP_JUNCTION_TRAFFICKING_AND_REGULATION	REACTOME_GAP_JUNCTION_TRAFFICKING_AND_REGULATION	51	0.425323	1.63303	0.0172956	0.0636671	0.041541	5954	tags=31%, list=17%, signal=26%	GJB4/TUBAL3/TUBA3E/TUBA3C/GJB5/GJD4/TUBB3/GJB3/GJD3/TUBA3D/DNM1/TUBB1/TJP1/GJA1/SRC/GJA9
REACTOME_FLT3_SIGNALING	REACTOME_FLT3_SIGNALING	292	0.281025	1.39229	0.0173913	0.0639204	0.0417063	7522	tags=27%, list=21%, signal=22%	FGF4/ACTN2/PRKG2/NEFL/RASGRF1/FGF3/FGF2/EREG/NRG3/NCAM1/DUSP4/ERBB4/GFRA3/KSR2/CAMK2A/FGF19/TGFA/SPTA1/PDGFRA/RASAL2/KIT/DLG3/KITLG/CNKSR1/FGF9/FGFR1/GAB1/RET/FGF1/IQGAP1/IRS1/ITGB3/JAK2/SPRED1/SPRED3/FGF10/RASA1/IL17RD/LRRC7/RAPGEF2/AREG/KRAS/GDNF/PIK3CA/PIK3R1/FRS2/CNKSR2/SYNGAP1/RASA2/SPTBN1/BRAF/SOS1/PDPK1/EGF/SPTB/SPRED2/SRC/RASGEF1A/VCL/NF1/KBTBD7/MAPK1/DLG1/CUL3/JAK1/KSR1/DUSP16/TEK/CAMK2D…
WP_INSULIN_SIGNALING	WP_INSULIN_SIGNALING	159	0.324678	1.5147	0.0174497	0.064036	0.0417817	11093	tags=48%, list=31%, signal=34%	PPP1R3A/SNAP25/PRKAA2/MAP2K6/TBC1D4/MAP3K8/SLC2A1/MAPK10/IGF1R/PRKCA/GAB1/RPS6KA5/MAPK13/IRS1/MAP4K3/MAP3K9/PIK3CG/JUN/MAP3K1/CBL/MAP4K5/RPS6KA3/PFKM/PIK3CA/PIK3R1/SOS1/PDPK1/FOXO3/PIK3C2A/FOS/SOS2/MAPK1/MAP3K2/MAPK4/PTPRF/STXBP4/KIF5B/PIK3R4/MAP3K14/TSC1/IRS2/FOXO1/CYTH3/ARHGAP33/RAPGEF1/PRKCI/PTPN11/MAPK6/KIF3A/MAP3K3/STXBP3/MAP3K7/MAPK14/MAPK8/GRB10/PTPN1/MAP2K1/RPS6KA2/ELK1/EIF4E/RPS6KA6/RPS6…
WP_RETT_SYNDROME_CAUSING_GENES	WP_RETT_SYNDROME_CAUSING_GENES	48	0.444127	1.67864	0.0175159	0.0641801	0.0418757	9823	tags=52%, list=27%, signal=38%	GRIN2A/SCN2A/CDKL5/SRRM3/SYNE2/GABRA3/SCN1A/SMARCA2/HIVEP2/SMC1A/SYNGAP1/BRAF/TRRAP/SATB2/KCNJ10/KDM5B/TBL1X/NCOR1/SCN8A/NCOR2/CECR2/MECP2/TAF1B/SHANK3/TCF4
WP_PDGF_PATHWAY	WP_PDGF_PATHWAY	39	0.446974	1.62999	0.0176565	0.0645956	0.0421469	9873	tags=51%, list=28%, signal=37%	RASA1/JUN/PLA2G4A/MAP3K1/PIK3R1/SOS1/FOS/SRC/NFKB1/MAPK1/JAK1/PLCG1/PTPN11/TIAM1/WASL/PDGFB/MAPK8/MAP2K1/ELK1/PDGFRB
REACTOME_AGGREPHAGY	REACTOME_AGGREPHAGY	44	0.445609	1.66129	0.0178282	0.0650237	0.0424262	4337	tags=25%, list=12%, signal=22%	CFTR/DYNC1I1/TUBAL3/TUBA3E/TUBA3C/TUBB3/DYNC1LI2/TUBA3D/PRKN/TUBB1/ARL13B
REACTOME_SIGNALING_BY_FGFR4	REACTOME_SIGNALING_BY_FGFR4	41	0.452665	1.66736	0.0178282	0.0650237	0.0424262	6181	tags=39%, list=17%, signal=32%	FGF4/FGF2/FGF19/FGF9/GAB1/FGF1/KRAS/CBL/SPRY2/PIK3CA/PIK3R1/FRS2/BRAF/SOS1/SRC/MAPK1
REACTOME_MECP2_REGULATES_NEURONAL_RECEPTORS_AND_CHANNELS	REACTOME_MECP2_REGULATES_NEURONAL_RECEPTORS_AND_CHANNELS	18	0.559475	1.65836	0.0180505	0.0657338	0.0428895	9518	tags=67%, list=27%, signal=49%	GRIN2A/GRIA2/SLC2A3/NOTCH1/TRPC3/SIN3A/PTPN4/CREB1/FKBP5/MET/MECP2/PTPN1
KEGG_NEUROTROPHIN_SIGNALING_PATHWAY	KEGG_NEUROTROPHIN_SIGNALING_PATHWAY	126	0.335676	1.51483	0.0182328	0.0662506	0.0432267	10210	tags=44%, list=29%, signal=32%	CAMK2A/NTRK3/NTRK2/NTF4/MAPK10/GAB1/RPS6KA5/MAPK13/IRS1/TP73/PIK3CG/KIDINS220/AKT3/JUN/MAP3K1/KRAS/RPS6KA3/PIK3CA/PIK3R1/FRS2/BRAF/IRAK3/SOS1/PDPK1/CRKL/ABL1/FOXO3/NFKB1/BDNF/SOS2/MAPK1/CAMK2D/IRS2/BCL2/RAPGEF1/PLCG1/TRAF6/PTPN11/SH2B3/MAP3K3/NGFR/CALML3/NRAS/YWHAG/PRDM4/YWHAQ/ZNF274/MAPK14/MAPK8/CALML5/MAP2K1/RPS6KA2/CAMK4/RAP1B/RPS6KA6/GSK3B
BIOCARTA_TEL_PATHWAY	BIOCARTA_TEL_PATHWAY	17	0.554988	1.62388	0.0182482	0.0662506	0.0432267	9397	tags=53%, list=26%, signal=39%	IGF1R/PRKCA/TNKS/KRAS/TERT/RB1/BCL2/TEP1/MYC
REACTOME_INTRINSIC_PATHWAY_OF_FIBRIN_CLOT_FORMATION	REACTOME_INTRINSIC_PATHWAY_OF_FIBRIN_CLOT_FORMATION	22	-0.477958	-1.62321	0.0183066	0.0663616	0.0432991	6101	tags=45%, list=17%, signal=38%	PROC/C1QBP/SERPINC1/KNG1/GP9/SERPING1/A2M/F9/F2/F10
REACTOME_FORMATION_OF_TUBULIN_FOLDING_INTERMEDIATES_BY_CCT_TRIC	REACTOME_FORMATION_OF_TUBULIN_FOLDING_INTERMEDIATES_BY_CCT_TRIC	26	0.493529	1.61858	0.0187713	0.0679425	0.0443306	3705	tags=23%, list=10%, signal=21%	TUBAL3/TUBA3E/TUBA3C/TUBB3/TUBA3D/TUBB1
WP_G_PROTEIN_SIGNALING_PATHWAYS	WP_G_PROTEIN_SIGNALING_PATHWAYS	93	0.37036	1.58745	0.0190337	0.0687874	0.0448818	9754	tags=46%, list=27%, signal=34%	ADCY8/PALM2AKAP2/AKAP7/GNAI1/PRKCA/GNG13/ADCY7/AKAP11/AKAP6/AKAP12/PRKD1/PRKCG/PDE8B/AKAP9/PDE1C/ITPR1/KRAS/AKAP13/ADCY5/PRKD3/GNG10/ADCY6/GNA13/PRKCE/PRKAR2B/PDE4D/PRKCI/PRKAR1A/PDE4A/PRKACB/AKAP10/KCNJ3/AKAP3/NRAS/ADCY2/GNAQ/GNG12/ADCY1/PPP3CA/GNA14/PDE1A/GNAL/ADCY3
WP_PPAR_ALPHA_PATHWAY	WP_PPAR_ALPHA_PATHWAY	26	-0.456633	-1.60251	0.0192308	0.069289	0.0452092	984	tags=19%, list=3%, signal=19%	PLTP/APOC3/APOA2/APOA1/FABP1
WP_REGULATORY_CIRCUITS_OF_THE_STAT3_SIGNALING_PATHWAY	WP_REGULATORY_CIRCUITS_OF_THE_STAT3_SIGNALING_PATHWAY	78	0.380999	1.59292	0.0192308	0.069289	0.0452092	9873	tags=45%, list=28%, signal=33%	PTPRD/LIFR/IL12RB2/PDGFRA/MAPK10/PIAS3/MAPK13/JAK2/CREBBP/GHR/OSMR/MPL/IL20RA/SRC/MAPK1/MAPK4/JAK1/IL9R/IL6R/F2R/MAPK15/MAPK6/PTPRT/PTPRC/IFNLR1/AGTR2/RICTOR/CSF3R/SETD7/MAPK14/MAPK8/IL6ST/IFNGR1/IL7R/PDGFRB
REACTOME_FRS_MEDIATED_FGFR4_SIGNALING	REACTOME_FRS_MEDIATED_FGFR4_SIGNALING	22	0.516893	1.6129	0.019469	0.0698713	0.0455891	5206	tags=36%, list=15%, signal=31%	FGF4/FGF2/FGF19/FGF9/FGF1/KRAS/FRS2/SOS1
WP_ATM_SIGNALING_PATHWAY	WP_ATM_SIGNALING_PATHWAY	40	0.453234	1.66265	0.0194805	0.0698713	0.0455891	8996	tags=45%, list=25%, signal=34%	TP53BP1/AP3B2/SMC1A/TP73/JUN/ATM/MDC1/CASP2/CDK2/BRCA1/ABL1/FANCD2/ATF2/CREB1/MDM4/RAD50/CDK1/MRE11
WP_VITAMIN_DSENSITIVE_CALCIUM_SIGNALING_IN_DEPRESSION	WP_VITAMIN_DSENSITIVE_CALCIUM_SIGNALING_IN_DEPRESSION	40	0.446242	1.637	0.0194805	0.0698713	0.0455891	8551	tags=48%, list=24%, signal=36%	GRM5/GRIN2A/ITPR3/ATP2B3/TPH1/KCNQ3/ITPR2/KDM1B/CALB1/ITPR1/NFE2L2/KDM3A/CACNA1C/PVALB/BCL2/KDM6B/SLC8A1/GCLC/ATP2B1
REACTOME_BETA_DEFENSINS	REACTOME_BETA_DEFENSINS	32	-0.444075	-1.66219	0.0197044	0.070568	0.0460437	11978	tags=75%, list=33%, signal=50%	DEFB4A/DEFB135/DEFB1/DEFB125/CCR2/DEFB134/DEFB112/DEFB129/DEFB103A/DEFB115/DEFB104A/DEFB119/DEFB136/DEFB103B/DEFB128/DEFB127/DEFB106A/DEFB121/DEFB107B/DEFB105B/DEFB131A/DEFB116/DEFB126/DEFB124
WP_IMATINIB_AND_CHRONIC_MYELOID_LEUKEMIA	WP_IMATINIB_AND_CHRONIC_MYELOID_LEUKEMIA	20	0.515768	1.56247	0.0197842	0.0706835	0.046119	6702	tags=50%, list=19%, signal=41%	PDGFRA/KIT/ABCG2/PIM1/ABL1/FOXO3/SPRED2/SKP2/FLT1/GAB2
WP_PYRIMIDINE_METABOLISM_AND_RELATED_DISEASES	WP_PYRIMIDINE_METABOLISM_AND_RELATED_DISEASES	17	-0.539579	-1.67653	0.0198238	0.0706835	0.046119	3836	tags=29%, list=11%, signal=26%	DPYS/GLS2/NT5C/DHODH/TYMP
WP_DNA_DAMAGE_RESPONSE_ONLY_ATM_DEPENDENT	WP_DNA_DAMAGE_RESPONSE_ONLY_ATM_DEPENDENT	110	0.350655	1.54097	0.01983	0.0706835	0.046119	9397	tags=45%, list=26%, signal=33%	WNT7B/WNT7A/BIK/MAPK10/SMAD3/CCND1/WNT2/RBL2/PMAIP1/IRS1/TP73/PIK3CG/AKT3/JUN/LEF1/MAP3K1/ATM/KRAS/TCF7/PIK3CA/PIK3R1/BCL6/SOS1/BCL2L11/WNT2B/ABL1/FOXO3/PIK3C2A/NFKB1/CTNNB1/SOS2/MAPK1/APC/CCNG2/LDLR/PIK3R4/BCL2/WNT16/PIK3C2B/PDK1/WNT11/TCF7L2/CCND2/NRAS/WNT5A/MAP3K7/MAPK8/SMAD4/MYC
WP_MIR5093P_ALTERATION_OF_YAP1ECM_AXIS	WP_MIR5093P_ALTERATION_OF_YAP1ECM_AXIS	18	0.551312	1.63417	0.0198556	0.0706835	0.046119	10949	tags=78%, list=31%, signal=54%	YAP1/TEAD1/COL3A1/TWIST1/THBS2/EDNRA/COL5A1/PBX3/GPC6/COL1A1/TEAD3/FN1/SNAI2/TEAD2
WP_MONOAMINE_TRANSPORT	WP_MONOAMINE_TRANSPORT	32	0.481087	1.65641	0.0201342	0.0715683	0.0466963	5438	tags=34%, list=15%, signal=29%	SLC6A2/NOS1/SLC6A4/TNFRSF11B/SLC5A7/AMPH/DBH/RBL2/ITGB3/IL1R1/UNC13B
REACTOME_GENE_AND_PROTEIN_EXPRESSION_BY_JAK_STAT_SIGNALING_AFTER_INTERLEUKIN_12_STIMULATION	REACTOME_GENE_AND_PROTEIN_EXPRESSION_BY_JAK_STAT_SIGNALING_AFTER_INTERLEUKIN_12_STIMULATION	37	-0.414226	-1.63094	0.0204082	0.0723217	0.0471879	5954	tags=32%, list=17%, signal=27%	ANXA2/SOD2/MIF/CFL1/PPIA/AIP/PSME2/IFNG/SOD1/TALDO1/GSTO1/BOLA2B
REACTOME_HATS_ACETYLATE_HISTONES	REACTOME_HATS_ACETYLATE_HISTONES	139	0.320917	1.47928	0.0204082	0.0723217	0.0471879	9744	tags=44%, list=27%, signal=32%	H2BC7/H2AC13/H2BC13/PAX3/H2BC1/H4-16/H2BC17/H2AC1/EP300/BRPF3/H2BC18/H4C8/H4C5/KAT6A/H3C12/KANSL1/CREBBP/KAT2B/TRRAP/H2BC15/H3C6/H3C10/KAT6B/ATXN7/BRD1/SUPT20H/H2AC11/ELP1/H2BC8/ATF2/CLOCK/JADE3/H2BC12/H2BC21/KAT7/ING3/H2BU1/ACTL6A/HCFC1/EPC1/EP400/ZZZ3/H2BC6/YEATS2/MSL2/OGT/NCOA2/MBIP/H2AC7/H4C12/SAP130/BRPF1/NCOA1/PHF20/KANSL2/YEATS4/DR1/ATXN7L3/H2BC3/MSL1/H2BC4
WP_H19_ACTION_RBE2F1_SIGNALING_AND_CDKBETACATENIN_ACTIVITY	WP_H19_ACTION_RBE2F1_SIGNALING_AND_CDKBETACATENIN_ACTIVITY	15	0.591513	1.67034	0.0204461	0.0723217	0.0471879	6526	tags=53%, list=18%, signal=44%	CCND1/JAG1/PMAIP1/SOX4/MED1/RB1/CTNNB1/TULP3
REACTOME_G2_M_DNA_DAMAGE_CHECKPOINT	REACTOME_G2_M_DNA_DAMAGE_CHECKPOINT	95	0.358592	1.54095	0.0204678	0.0723217	0.0471879	9744	tags=43%, list=27%, signal=31%	H2BC7/H2BC13/H2BC1/TP53BP1/H4-16/BARD1/H2BC17/BRIP1/ABRAXAS1/H4C8/H4C5/WRN/RFC3/ATRIP/RMI1/ATM/MDC1/TOPBP1/NSD2/H2BC15/BRCA1/WEE1/H2BC8/RAD9B/H2BC12/H2BC21/DNA2/H2BU1/HERC2/H2BC6/EXO1/H4C12/RAD50/ATR/YWHAG/CDK1/MRE11/YWHAQ/RNF168/H2BC3/H2BC4
BIOCARTA_RHODOPSIN_PATHWAY	BIOCARTA_RHODOPSIN_PATHWAY	10	-0.63784	-1.67321	0.0206186	0.0725485	0.0473359	4480	tags=60%, list=13%, signal=53%	SLC25A22/SAG/RHO/PDE6B/PDE6G/SLC25A18
ST_INTERFERON_GAMMA_PATHWAY	ST_INTERFERON_GAMMA_PATHWAY	10	-0.636322	-1.66922	0.0206186	0.0725485	0.0473359	2168	tags=30%, list=6%, signal=28%	IFNG/PLA2G2A/REG1A
REACTOME_REGULATION_OF_TP53_ACTIVITY_THROUGH_ACETYLATION	REACTOME_REGULATION_OF_TP53_ACTIVITY_THROUGH_ACETYLATION	30	0.478415	1.61133	0.020654	0.0725485	0.0473359	9705	tags=37%, list=27%, signal=27%	MAP2K6/EP300/BRPF3/KAT6A/AKT3/BRD1/GATAD2B/CHD3/BRPF1/PIP4K2B/RBBP4
WP_MATRIX_METALLOPROTEINASES	WP_MATRIX_METALLOPROTEINASES	30	0.477068	1.6068	0.020654	0.0725485	0.0473359	5921	tags=43%, list=17%, signal=36%	MMP24/MMP10/MMP7/MMP1/TIMP3/MMP3/MMP16/MMP13/MMP8/MMP27/MMP28/TCF20/MMP20
KEGG_PROSTATE_CANCER	KEGG_PROSTATE_CANCER	89	0.372361	1.5805	0.0209895	0.0736181	0.0480337	8920	tags=45%, list=25%, signal=34%	TGFA/PDGFD/PDGFRA/PDGFC/CREB5/CREB3L1/EP300/IGF1R/FGFR1/CCND1/PIK3CG/AKT3/CREBBP/LEF1/KRAS/TCF7/PIK3CA/PIK3R1/INSRR/BRAF/SOS1/PDPK1/CDK2/CREB3L2/EGF/RB1/NFKB1/CTNNB1/SOS2/MAPK1/CREB1/BCL2/FOXO1/CCNE2/AR/TCF7L2/E2F2/NRAS/E2F3/PDGFB
REACTOME_EPHRIN_SIGNALING	REACTOME_EPHRIN_SIGNALING	19	0.534335	1.60831	0.0211268	0.0738815	0.0482056	6899	tags=37%, list=19%, signal=30%	EPHB2/EPHB6/NCK2/EPHB3/EFNB3/SRC/EFNB2
REACTOME_SIGNALING_BY_NODAL	REACTOME_SIGNALING_BY_NODAL	19	0.534152	1.60776	0.0211268	0.0738815	0.0482056	10167	tags=68%, list=28%, signal=49%	CER1/NODAL/LEFTY2/SMAD3/FOXO3/ACVR2A/TDGF1/CFC1/ACVR2B/SMAD4/PCSK6/ACVR1B/FOXH1
PID_PDGFRA_PATHWAY	PID_PDGFRA_PATHWAY	22	0.510836	1.59399	0.0212389	0.0741647	0.0483904	7317	tags=55%, list=20%, signal=43%	PDGFRA/CAV3/JUN/PIK3CA/PIK3R1/ITGAV/SOS1/CRKL/FOS/JAK1/RAPGEF1/PLCG1
REACTOME_ROLE_OF_SECOND_MESSENGERS_IN_NETRIN_1_SIGNALING	REACTOME_ROLE_OF_SECOND_MESSENGERS_IN_NETRIN_1_SIGNALING	10	0.675746	1.69369	0.0212766	0.0741873	0.0484052	8415	tags=60%, list=24%, signal=46%	DCC/TRPC5/TRPC3/PLCG1/TRPC1/TRPC7
KEGG_RNA_POLYMERASE	KEGG_RNA_POLYMERASE	29	-0.446111	-1.62512	0.0213777	0.0744306	0.0485639	4467	tags=28%, list=12%, signal=24%	POLR2E/ZNRD1/POLR2H/POLR2G/POLR2K/POLR2J/POLR2I/POLR2L
BIOCARTA_EGFR_SMRTE_PATHWAY	BIOCARTA_EGFR_SMRTE_PATHWAY	11	0.647787	1.66534	0.0215264	0.0748389	0.0488303	11028	tags=73%, list=31%, signal=50%	MAP3K1/EGF/THRA/NCOR2/MAPK14/MAP2K1/THRB/EGFR
BIOCARTA_AGR_PATHWAY	BIOCARTA_AGR_PATHWAY	33	0.480243	1.66764	0.0217755	0.0754843	0.0492514	7333	tags=36%, list=20%, signal=29%	MUSK/PAK5/NRG3/LAMA3/LAMA2/DMD/ITGB1/JUN/MAPK1/AGRN/SP1/UTRN
REACTOME_POSTMITOTIC_NUCLEAR_PORE_COMPLEX_NPC_REFORMATION	REACTOME_POSTMITOTIC_NUCLEAR_PORE_COMPLEX_NPC_REFORMATION	27	0.489934	1.6361	0.0217755	0.0754843	0.0492514	10448	tags=56%, list=29%, signal=39%	POM121/NUP160/NUP205/NUP58/AHCTF1/NUP155/NUP188/NUP107/NUP54/TNPO1/NDC1/NUP133/NUP62/NUP98/KPNB1
REACTOME_ESTROGEN_DEPENDENT_GENE_EXPRESSION	REACTOME_ESTROGEN_DEPENDENT_GENE_EXPRESSION	148	0.320958	1.4879	0.0218281	0.0754989	0.0492609	8086	tags=38%, list=23%, signal=29%	H2BC7/ERBB4/TGFA/H2BC13/TFF1/GREB1/H2BC1/H4-16/NRIP1/STAG1/H2BC17/FOSB/EP300/KANK1/TFF3/CCND1/H4C8/H4C5/H3C12/SMC1A/SMC3/CREBBP/JUN/STAG2/KAT2B/GPAM/H2BC15/POLR2B/MED1/FOS/H3C6/H3C10/NCOA3/CCNT1/AGO3/POLR2A/ZNF217/TNRC6B/RUNX1/H2BC8/ATF2/CARM1/MYB/CHD1/SP1/BCL2/PGR/H2BC12/H2BC21/GTF2A1/H2BU1/TNRC6A/ESR1/H2BC6/NCOA2/H2AC7
REACTOME_EGR2_AND_SOX10_MEDIATED_INITIATION_OF_SCHWANN_CELL_MYELINATION	REACTOME_EGR2_AND_SOX10_MEDIATED_INITIATION_OF_SCHWANN_CELL_MYELINATION	28	0.481781	1.6136	0.0218487	0.0754989	0.0492609	7333	tags=43%, list=20%, signal=34%	SCD5/DRP2/LAMA2/WWTR1/YAP1/TEAD1/POU3F2/LAMB1/POU3F1/EGR2/LAMC1/UTRN
KEGG_GLIOMA	KEGG_GLIOMA	65	0.387379	1.5482	0.021875	0.0754989	0.0492609	9873	tags=45%, list=28%, signal=32%	CAMK2A/TGFA/PDGFRA/CDK6/IGF1R/PRKCA/CCND1/PRKCG/PIK3CG/AKT3/KRAS/PIK3CA/PIK3R1/BRAF/SOS1/EGF/RB1/SOS2/MAPK1/CAMK2D/PLCG1/CALML3/E2F2/NRAS/E2F3/PDGFB/CALML5/MAP2K1/PDGFRB
REACTOME_BETA_CATENIN_INDEPENDENT_WNT_SIGNALING	REACTOME_BETA_CATENIN_INDEPENDENT_WNT_SIGNALING	146	-0.267456	-1.38509	0.021978	0.0757445	0.0494212	4780	tags=25%, list=13%, signal=22%	PSMA1/CLTA/PSMA3/PSMB4/PSME1/ARRB2/PSMD8/PSMB10/PSMB9/PSMA4/PSMA5/PSMA7/RAC3/GNG11/RPS27A/GNGT2/PDE6B/PSMC3/PSMC4/PSMB8/PSMB7/PSME2/PSMD13/PFN1/PSMC5/PDE6G/WNT4/PARD6A/PSMB1/SEM1/UBA52/PSMA2/PSMB6/AP2S1/CLTB/PSMB3/GNG8
WP_DNA_IRDOUBLE_STRAND_BREAKS_DSBS_AND_CELLULAR_RESPONSE_VIA_ATM	WP_DNA_IRDOUBLE_STRAND_BREAKS_DSBS_AND_CELLULAR_RESPONSE_VIA_ATM	55	0.403233	1.55738	0.0222576	0.0764975	0.0499125	9043	tags=42%, list=25%, signal=31%	TP53BP1/APAF1/BRCA2/YAP1/SMC1A/RIF1/TP73/SMC3/ATM/LATS1/MDC1/BRCA1/ABL1/FANCD2/ATF2/ACTL6A/TRAF6/EXO1/RAD52/RAD50/ATR/MRE11/MCPH1
WP_HEDGEHOG_SIGNALING_PATHWAY_NETPATH	WP_HEDGEHOG_SIGNALING_PATHWAY_NETPATH	16	0.567167	1.62319	0.0222635	0.0764975	0.0499125	11239	tags=75%, list=31%, signal=51%	GLI2/PTCH1/STK36/GLI3/SIN3A/GLI1/ARNTL/SHH/IHH/PTCH2/SUFU/SMO
WP_DIFFERENTIATION_PATHWAY	WP_DIFFERENTIATION_PATHWAY	48	0.438569	1.65764	0.022293	0.0764975	0.0499125	5415	tags=42%, list=15%, signal=35%	FGF4/WNT7B/FGF2/NODAL/BMP4/NTF4/INHBA/KIT/KITLG/TGFB3/WNT2/TNFSF11/FGF1/VEGFA/FGF10/IL6/NOTCH1/CNTF/EGF/WNT2B
PID_CDC42_REG_PATHWAY	PID_CDC42_REG_PATHWAY	30	0.475013	1.59987	0.0223752	0.0766435	0.0500077	12355	tags=73%, list=35%, signal=48%	VAV3/SPATA13/RACGAP1/FARP2/DOCK9/DNMBP/DOCK10/APC/ITSN2/PLCG1/FGD1/RALBP1/ARHGEF7/ARHGEF6/ARHGEF9/ARHGEF25/NGEF/DOCK11/MCF2L/ARHGAP1/VAV2/ITSN1
WP_ARYL_HYDROCARBON_RECEPTOR_NETPATH	WP_ARYL_HYDROCARBON_RECEPTOR_NETPATH	46	0.452231	1.69568	0.0224	0.0766435	0.0500077	8474	tags=59%, list=24%, signal=45%	CYP1A2/PTGS2/CYP1A1/CYP1B1/NRIP1/EP300/RET/VEGFA/KRAS/NFE2L2/CDK2/RB1/SRC/AHR/NFKB1/KLF6/NF1/MAPK1/ARNT/PLAGL1/CD36/TNF/ESR1/GCLC/NCOA7/NCOR2/NRAS
REACTOME_MITOTIC_SPINDLE_CHECKPOINT	REACTOME_MITOTIC_SPINDLE_CHECKPOINT	111	0.342593	1.51159	0.0224719	0.076779	0.0500962	9900	tags=40%, list=28%, signal=29%	DYNC1I1/DYNC1LI2/BUB1B/CENPI/CENPF/INCENP/KNTC1/CENPE/NUP160/KIF18A/NDE1/SGO2/ERCC6L/TAOK1/CENPC/BUB1/MAD2L1/ANAPC1/NUF2/CLASP2/CDCA8/KIF2A/CENPL/CLASP1/DYNC1I2/CENPK/AHCTF1/NUP107/CENPU/RANBP2/ZWILCH/SPDL1/NDEL1/PLK1/CKAP5/PPP2R5D/KNL1/RCC2/NUP133/CLIP1/CENPQ/MAPRE1/SGO1/NUP98
REACTOME_VEGFR2_MEDIATED_CELL_PROLIFERATION	REACTOME_VEGFR2_MEDIATED_CELL_PROLIFERATION	19	0.531466	1.59967	0.0228873	0.0780862	0.0509491	7317	tags=58%, list=20%, signal=46%	ITPR3/PRKCA/ITPR2/VEGFA/RASA1/ITPR1/KRAS/PDPK1/SRC/KDR/PLCG1
REACTOME_AMYLOID_FIBER_FORMATION	REACTOME_AMYLOID_FIBER_FORMATION	107	-0.299726	-1.47116	0.0230263	0.0783872	0.0511454	2661	tags=18%, list=7%, signal=16%	RPS27A/H2AC19/H3C14/H2AC14/H4C3/APCS/FGA/CST3/UBA52/H2BC10/H2AC20/PSENEN/INS/H4C11/H3C11/TTR/APOA1/CALCA/SAA1
REACTOME_SIGNALING_BY_NOTCH	REACTOME_SIGNALING_BY_NOTCH	244	-0.223283	-1.26129	0.0230415	0.0783872	0.0511454	4885	tags=20%, list=14%, signal=17%	HDAC10/ST3GAL4/SKP1/PSMA1/PSMA3/NEURL1/PSMB4/RBX1/PSME1/ARRB2/SIRT6/PSMD8/PSMB10/ARRB1/PSMB9/H4C13/PSMA4/PSMA5/PSMA7/MDK/RPS27A/PSMC3/H2AC19/PSMC4/PSMB8/H3C14/PSMB7/H2AC14/PSME2/H4C3/PSMD13/PSMC5/GZMB/HES5/PTCRA/PSMB1/SEM1/UBA52/H2BC10/PSMA2/H2AC20/PSMB6/H2AJ/PSENEN/FCER2/H4C11/PSMB3/H3C11/DLK1
REACTOME_MITOTIC_PROPHASE	REACTOME_MITOTIC_PROPHASE	141	0.319513	1.47319	0.023224	0.0788954	0.0514771	10001	tags=43%, list=28%, signal=31%	H2BC7/SMC4/H2BC13/H2BC1/H4-16/H2BC17/POM121/NUP153/SMC2/PRKCA/H4C8/H4C5/H3C12/NUP160/LEMD3/NCAPD3/PHF8/NUP205/NCAPG2/MASTL/H2BC15/TPR/NEK7/RB1/H3C6/H3C10/MAPK1/NUP58/H2BC8/VRK2/NUMA1/NUP155/H2BC12/H2BC21/NUP188/H2BU1/NUP107/NUP54/POM121C/RANBP2/GOLGA2/H2BC6/USO1/H2AC7/H4C12/LMNB1/PLK1/CDK1/LPIN3/MCPH1/NDC1/NUP133/ARPP19/NEK9/H2BC3/TMPO/NUP62/H2BC4/NUP98/NUP214
PID_WNT_NONCANONICAL_PATHWAY	PID_WNT_NONCANONICAL_PATHWAY	32	0.46867	1.61366	0.0234899	0.0796848	0.0519921	9978	tags=50%, list=28%, signal=36%	CAMK2A/FZD7/MAPK10/DAAM1/TAB2/CSNK1A1/FLNA/ROCK1/SETDB1/NFATC2/FZD5/FZD6/WNT5A/MAP3K7/MAPK8/DVL3
KEGG_GLYCOSPHINGOLIPID_BIOSYNTHESIS_LACTO_AND_NEOLACTO_SERIES	KEGG_GLYCOSPHINGOLIPID_BIOSYNTHESIS_LACTO_AND_NEOLACTO_SERIES	26	0.48627	1.59477	0.0238908	0.0809292	0.052804	2162	tags=23%, list=6%, signal=22%	B3GALT5/B3GALT1/B3GNT5/FUT9/FUT4/FUT3
BIOCARTA_KERATINOCYTE_PATHWAY	BIOCARTA_KERATINOCYTE_PATHWAY	46	0.440478	1.65162	0.024	0.0809532	0.0528197	7545	tags=39%, list=21%, signal=31%	HOXA7/MAP2K6/PRKCA/MAPK13/PRKCG/JUN/MAP3K1/EGF/FOS/NFKB1/MAPK1/MAP3K14/ETS1/SP1/BCL2/PRKCE/TNF/FAS
PID_SYNDECAN_1_PATHWAY	PID_SYNDECAN_1_PATHWAY	46	0.430025	1.61242	0.024	0.0809532	0.0528197	6213	tags=41%, list=17%, signal=34%	COL10A1/MMP7/COL7A1/COL9A2/MMP1/COL11A1/COL4A3/COL4A6/COL12A1/LAMA5/COL4A4/COL4A5/COL6A3/CASK/COL3A1/COL8A1/COL5A1/MAPK1/COL9A1
WP_ENVELOPE_PROTEINS_AND_THEIR_POTENTIAL_ROLES_IN_EDMD_PHYSIOPATHOLOGY	WP_ENVELOPE_PROTEINS_AND_THEIR_POTENTIAL_ROLES_IN_EDMD_PHYSIOPATHOLOGY	46	0.434669	1.62984	0.024	0.0809532	0.0528197	9754	tags=61%, list=27%, signal=44%	ADCY8/TGFB2/SYNE2/ADCY7/TGFB3/SMAD3/MAP3K9/KRAS/ADCY5/LEMD3/SOS1/SOS2/MAPK1/KIF5B/ADCY6/SUN1/TMEM43/SYNE1/CCN2/NRAS/ADCY2/ADCY1/YY1AP1/SYNE3/SMAD4/MAP2K1/TMPO/ADCY3
REACTOME_METABOLISM_OF_WATER_SOLUBLE_VITAMINS_AND_COFACTORS	REACTOME_METABOLISM_OF_WATER_SOLUBLE_VITAMINS_AND_COFACTORS	123	-0.274812	-1.38027	0.0241379	0.0813031	0.053048	2770	tags=18%, list=8%, signal=17%	CBLIF/QPRT/PC/PARP10/CTRC/CTRB1/SHMT1/CTRB2/VNN2/PPCDC/NMRK2/SLC52A2/NAXE/PCCB/MMAB/FOLR2/CD320/GSTO1/ACP5/NAPRT/NNMT/PRSS1
REACTOME_S_PHASE	REACTOME_S_PHASE	162	-0.255863	-1.34847	0.0241935	0.0813752	0.053095	4878	tags=20%, list=14%, signal=17%	ANAPC15/SKP1/PSMA1/CCNA1/PSMA3/PSMB4/RBX1/PSME1/PSMD8/PSMB10/PSMB9/PSMA4/PSMA5/PSMA7/RPS27A/PSMC3/PSMC4/PSMB8/POLD4/PSMB7/PSME2/PSMD13/PSMC5/POLE4/PSMB1/UBE2S/SEM1/UBA52/PSMA2/ANAPC11/PSMB6/PSMB3
REACTOME_CHOLESTEROL_BIOSYNTHESIS	REACTOME_CHOLESTEROL_BIOSYNTHESIS	25	-0.454668	-1.57001	0.0242718	0.0814511	0.0531446	4068	tags=72%, list=11%, signal=64%	HMGCS1/ARV1/FDFT1/LSS/IDI1/IDI2/SQLE/MSMO1/MVK/HSD17B7/FDPS/NSDHL/ACAT2/DHCR7/PMVK/TM7SF2/EBP/MVD
BIOCARTA_UCALPAIN_PATHWAY	BIOCARTA_UCALPAIN_PATHWAY	14	0.599714	1.65984	0.0242991	0.0814511	0.0531446	3806	tags=21%, list=11%, signal=19%	ACTN2/ITGB1/ITGB3
REACTOME_VOLTAGE_GATED_POTASSIUM_CHANNELS	REACTOME_VOLTAGE_GATED_POTASSIUM_CHANNELS	42	0.437872	1.61773	0.0243506	0.0814511	0.0531446	7620	tags=48%, list=21%, signal=38%	KCNH6/KCNH8/KCNH5/KCND2/KCNV2/KCNA2/KCNQ3/KCNG3/KCNQ1/KCNG1/KCNH3/KCNS1/KCNC1/KCNH7/KCNS3/KCNV1/KCNQ5/KCNA3/KCNQ4/KCNA4
PID_P53_REGULATION_PATHWAY	PID_P53_REGULATION_PATHWAY	59	0.393859	1.55603	0.0243531	0.0814511	0.0531446	9338	tags=44%, list=26%, signal=33%	EP300/FBXO11/CCNA2/CREBBP/ATM/DYRK2/KAT2B/CSNK1A1/CDK2/ABL1/TP53AIP1/HIPK2/TTC5/CSNK1G1/SKP2/HUWE1/SMYD2/PPM1D/MDM4/RCHY1/PRMT5/PPP1R13L/ATR/SETD7/MAPK14/MAPK8
REACTOME_TICAM1_DEPENDENT_ACTIVATION_OF_IRF3_IRF7	REACTOME_TICAM1_DEPENDENT_ACTIVATION_OF_IRF3_IRF7	12	-0.579638	-1.63908	0.0246407	0.0822726	0.0536806	5990	tags=42%, list=17%, signal=35%	UBB/RPS27A/IRF3/IRF7/UBA52
REACTOME_FGFRL1_MODULATION_OF_FGFR1_SIGNALING	REACTOME_FGFRL1_MODULATION_OF_FGFR1_SIGNALING	13	0.613537	1.67947	0.0246679	0.0822726	0.0536806	5619	tags=46%, list=16%, signal=39%	FGF4/FGF3/FGF2/SPRED1/FGF10/SPRED2
WP_CILIARY_LANDSCAPE	WP_CILIARY_LANDSCAPE	216	0.285225	1.37779	0.0247074	0.0822888	0.0536912	9325	tags=34%, list=26%, signal=25%	NEFL/USH1C/EFHC2/CEP170P1/TFAP2A/LCA5/CAMK2A/INTU/TFAP2B/SMC4/TBC1D4/TTC30A/POM121/TTC30B/MCM8/BBS1/CTBP2/CEP170/YAP1/IQGAP1/WDR60/IFT140/CEP97/LZTFL1/BBS5/TTC26/CREBBP/MCM10/CNOT1/MCM2/MKLN1/TFAP2C/DOCK5/DCAF7/CCDC40/CEP290/CNOT6L/IFT81/NEK7/RB1/NFKB1/IQGAP2/DYNC1I2/CTNNB1/IFT80/WEE1/APC/IQCB1/BBS7/TRAF3IP1/ZYG11B/MCM9/EXOC6B/BBS9/IFT57/EXOC7/EXOC5/MSH2/EHBP1/WHRN/UBE2H/WNK1/MCM6/RMND5A/MCM3/RAN…
WP_CORTICOTROPINRELEASING_HORMONE_SIGNALING_PATHWAY	WP_CORTICOTROPINRELEASING_HORMONE_SIGNALING_PATHWAY	93	0.361687	1.55027	0.0248902	0.0827816	0.0540127	10210	tags=42%, list=29%, signal=30%	TFAP2A/CAMK2A/PRKAA2/GRK3/KRT1/FOSB/NR4A1/GNAI1/KRT14/PRKCA/CRHR1/FOSL2/NR4A2/HSD3B2/BRAF/ERN1/GJA1/FOS/NFKB1/CTNNB1/MAPK1/CREB1/HSD3B1/SP1/BCL2/CXCL8/STAR/PLCG1/PRKCI/NCOA2/IL18/GNAQ/MAPK14/MAPK8/MAP2K1/ELK1/TCF4/RAP1B/GSK3B
REACTOME_NEGATIVE_REGULATION_OF_FGFR2_SIGNALING	REACTOME_NEGATIVE_REGULATION_OF_FGFR2_SIGNALING	34	0.470758	1.6548	0.0251256	0.0830486	0.0541869	7522	tags=41%, list=21%, signal=33%	FGF4/FGF3/FGF2/FGF9/FGF1/FGF10/CBL/SPRY2/FRS2/BRAF/SRC/MAPK1/FGF5/PTPN11
WP_TYPE_I_COLLAGEN_SYNTHESIS_IN_THE_CONTEXT_OF_OSTEOGENESIS_IMPERFECTA	WP_TYPE_I_COLLAGEN_SYNTHESIS_IN_THE_CONTEXT_OF_OSTEOGENESIS_IMPERFECTA	33	0.470425	1.63354	0.0251256	0.0830486	0.0541869	9120	tags=48%, list=25%, signal=36%	TNFRSF11B/FZD1/P3H2/SP7/CREB3L1/TNFSF11/ITPR1/LOX/TNFRSF11A/MBTPS2/LRP6/COL1A2/IFITM5/CRTAP/COL1A1/MBTPS1
BIOCARTA_IGF1_PATHWAY	BIOCARTA_IGF1_PATHWAY	21	0.500918	1.53084	0.0251346	0.0830486	0.0541869	9803	tags=67%, list=27%, signal=48%	IGF1R/IRS1/RASA1/PIK3CG/JUN/PIK3CA/PIK3R1/SOS1/FOS/PTPN11/CSNK2A1/MAPK8/MAP2K1/ELK1
REACTOME_ADENYLATE_CYCLASE_ACTIVATING_PATHWAY	REACTOME_ADENYLATE_CYCLASE_ACTIVATING_PATHWAY	10	0.652826	1.63624	0.0251451	0.0830486	0.0541869	9754	tags=80%, list=27%, signal=58%	ADCY8/ADCY7/ADCY5/ADCY6/ADCY2/ADCY1/GNAL/ADCY3
REACTOME_CASPASE_ACTIVATION_VIA_DEPENDENCE_RECEPTORS_IN_THE_ABSENCE_OF_LIGAND	REACTOME_CASPASE_ACTIVATION_VIA_DEPENDENCE_RECEPTORS_IN_THE_ABSENCE_OF_LIGAND	10	0.653679	1.63838	0.0251451	0.0830486	0.0541869	3687	tags=40%, list=10%, signal=36%	DCC/UNC5B/DAPK1/UNC5A
WP_PURINE_METABOLISM	WP_PURINE_METABOLISM	13	-0.555825	-1.62315	0.0252632	0.0833229	0.0543659	7075	tags=38%, list=20%, signal=31%	IMPDH1/ADA/DGUOK/ITPA/APRT
WP_CELL_CYCLE	WP_CELL_CYCLE	120	0.334652	1.49599	0.0253879	0.0836182	0.0545586	12102	tags=52%, list=34%, signal=35%	TGFB2/STAG1/CDK6/ESPL1/EP300/CCNA2/TGFB3/SMAD3/CCND1/CDC14B/SMC1B/RBL2/SMC1A/SMC3/STAG2/ATM/MCM2/BUB1/ORC2/CDK2/ANAPC1/ABL1/RB1/WEE1/CDC14A/SKP2/TFDP1/RBL1/TTK/ORC1/CCNE2/E2F2/MCM6/CCND2/CCNB3/WEE2/ATR/PLK1/YWHAG/CDK1/E2F3/MCM3/YWHAQ/SMAD4/MYC/CDC7/CDKN2C/GSK3B/CDC6/CCNB2/CDK4/ORC6/PRKDC/CDC27/CHEK1/CDKN2B/DBF4/CDC23/TFDP2/GADD45A/SMAD2/E2F5/ORC4
KEGG_OOCYTE_MEIOSIS	KEGG_OOCYTE_MEIOSIS	112	0.336177	1.4823	0.0254237	0.0836205	0.0545601	10374	tags=46%, list=29%, signal=32%	ADCY8/CHP2/ITPR3/CAMK2A/PPP3R2/ESPL1/IGF1R/ADCY7/SMC1B/ITPR2/SMC1A/SMC3/FBXO5/ITPR1/ADCY5/RPS6KA3/BUB1/PRKX/MAD2L1/CDK2/ANAPC1/SLK/PLCZ1/MAPK1/CAMK2D/ADCY6/PGR/CCNE2/PRKACB/AR/CALML3/PLK1/ADCY2/YWHAG/CDK1/PPP2R5D/ADCY1/BTRC/YWHAQ/PPP3CA/CALML5/MAP2K1/ADCY3/SGO1/RPS6KA2/SPDYA/PPP1CB/FBXW11/RPS6KA6/FBXO43/CCNB2
KEGG_SPHINGOLIPID_METABOLISM	KEGG_SPHINGOLIPID_METABOLISM	39	0.431901	1.57502	0.0256822	0.0843539	0.0550386	8697	tags=38%, list=24%, signal=29%	SGPP2/UGT8/ACER2/SPTLC1/SGMS2/B4GALT6/DEGS2/ASAH2/NEU4/PLPP3/GALC/SMPD4/GAL3ST1/NEU3/SGPL1
WP_CANNABINOID_RECEPTOR_SIGNALING	WP_CANNABINOID_RECEPTOR_SIGNALING	29	0.471681	1.58544	0.0258176	0.0846816	0.0552524	9876	tags=62%, list=28%, signal=45%	CYP3A4/CNR1/CYP1A1/CYP2C19/MAPK10/ADCY7/MAPK13/AHR/MAPK1/NAPEPLD/PRKAR2B/CYP2C9/PRKAR1A/PRKACB/ADCY1/MAPK14/MAPK8/DAGLA
REACTOME_PROCESSING_OF_DNA_DOUBLE_STRAND_BREAK_ENDS	REACTOME_PROCESSING_OF_DNA_DOUBLE_STRAND_BREAK_ENDS	98	0.350995	1.51143	0.0259366	0.0849549	0.0554307	9744	tags=43%, list=27%, signal=31%	H2BC7/H2BC13/H2BC1/TP53BP1/CLSPN/H4-16/BARD1/H2BC17/BRIP1/CCNA2/ABRAXAS1/H4C8/H4C5/WRN/RFC3/ATRIP/RMI1/ATM/MDC1/TOPBP1/NSD2/H2BC15/CDK2/BRCA1/H2BC8/RAD9B/H2BC12/H2BC21/DNA2/H2BU1/HERC2/H2BC6/EXO1/H4C12/RAD50/ATR/RNF4/MRE11/RNF168/TIMELESS/H2BC3/H2BC4
KEGG_GNRH_SIGNALING_PATHWAY	KEGG_GNRH_SIGNALING_PATHWAY	101	0.355212	1.5374	0.0260116	0.0850832	0.0555144	9803	tags=46%, list=27%, signal=33%	ADCY8/ITPR3/PLA2G2E/CAMK2A/MAP2K6/MAPK10/JMJD7-PLA2G4B/PRKCA/ADCY7/PLA2G10/PLCB4/ITPR2/PLA2G4B/MAPK13/JUN/PLA2G4A/MAP3K1/ITPR1/PLCB1/KRAS/GNRHR/ADCY5/PRKX/SOS1/SRC/SOS2/MAPK1/MAP3K2/CACNA1D/CAMK2D/ADCY6/CACNA1C/MAP3K3/PRKACB/PLA2G4E/CALML3/NRAS/ADCY2/GNAQ/ADCY1/MAPK14/MAPK8/CALML5/MAP2K1/ADCY3/ELK1
KEGG_NON_SMALL_CELL_LUNG_CANCER	KEGG_NON_SMALL_CELL_LUNG_CANCER	54	0.394833	1.53242	0.0265211	0.0865253	0.0564553	9105	tags=48%, list=25%, signal=36%	TGFA/CDK6/PRKCA/CCND1/PRKCG/PIK3CG/AKT3/KRAS/PIK3CA/PIK3R1/BRAF/SOS1/PDPK1/EGF/RARB/FOXO3/RB1/RXRG/SOS2/MAPK1/PLCG1/STK4/E2F2/NRAS/E2F3/RASSF5
REACTOME_DISORDERS_OF_TRANSMEMBRANE_TRANSPORTERS	REACTOME_DISORDERS_OF_TRANSMEMBRANE_TRANSPORTERS	176	0.302025	1.42922	0.0265252	0.0865253	0.0564553	2434	tags=11%, list=7%, signal=11%	SLC5A1/SLC34A2/SLC6A20/CFTR/SLC12A1/SLC6A5/SLC6A2/ABCA12/SLC6A18/SLC22A12/SLC4A4/SLC36A2/AVPR1B/SLC3A1/SLC5A7/SLC2A1/POM121/SLC6A19/NUP153/SLC6A14
WP_INITIATION_OF_TRANSCRIPTION_AND_TRANSLATION_ELONGATION_AT_THE_HIV1_LTR	WP_INITIATION_OF_TRANSCRIPTION_AND_TRANSLATION_ELONGATION_AT_THE_HIV1_LTR	32	0.464568	1.59954	0.0268456	0.0873654	0.0570035	6857	tags=31%, list=19%, signal=25%	PPP3R2/EP300/HDAC9/NFATC3/HDAC4/CREBBP/NFKB1/CCNT1/NFATC2/SP1
WP_STRUCTURAL_PATHWAY_OF_INTERLEUKIN_1_IL1	WP_STRUCTURAL_PATHWAY_OF_INTERLEUKIN_1_IL1	49	0.423346	1.61103	0.0268562	0.0873654	0.0570035	9877	tags=51%, list=28%, signal=37%	MAP2K6/MAP3K8/MAPK10/RPS6KA5/MAP3K1/TAB2/IL1RAP/IL1R1/IL1A/FOS/NFKB1/MAPK1/ATF2/MAP3K14/TRAF6/MAP3K3/TAB3/MYD88/MAP3K7/MAPK14/MAPK8/MYC/MAP2K1/ELK1/EIF4E
REACTOME_LISTERIA_MONOCYTOGENES_ENTRY_INTO_HOST_CELLS	REACTOME_LISTERIA_MONOCYTOGENES_ENTRY_INTO_HOST_CELLS	20	0.512938	1.5539	0.0269784	0.087643	0.0571846	8981	tags=55%, list=25%, signal=41%	SH3GL3/CBL/SRC/CTNNB1/CTNND1/STAM2/STAM/HGS/SH3GL2/CBLL1/MET
REACTOME_MAPK3_ERK1_ACTIVATION	REACTOME_MAPK3_ERK1_ACTIVATION	10	0.650146	1.62952	0.0270793	0.0878507	0.0573202	9660	tags=80%, list=27%, signal=58%	JAK2/IL6/JAK1/IL6R/PTPN11/CDK1/MAP2K1/IL6ST
REACTOME_METABOLISM_OF_STEROID_HORMONES	REACTOME_METABOLISM_OF_STEROID_HORMONES	35	-0.399331	-1.55523	0.0271605	0.0879493	0.0573845	5285	tags=43%, list=15%, signal=37%	FDX1/HSD17B1/TSPO/FDXR/POMC/SERPINA6/HSD17B2/CYP11A1/HSD17B3/CYP21A2/AKR1B15/HSD17B14/LHB/FDX2/CGA
WP_HEPATITIS_B_INFECTION	WP_HEPATITIS_B_INFECTION	150	0.313075	1.45423	0.0272109	0.0879493	0.0573845	9803	tags=43%, list=27%, signal=31%	TGFB2/MAP2K6/HSPG2/MAPK10/APAF1/TICAM2/CREB5/EGR3/CREB3L1/EP300/PRKCA/TGFB3/SMAD3/MAPK13/JAK2/PRKCG/NFATC3/TGFBR2/AKT3/CREBBP/TLR3/JUN/MAP3K1/TAB2/KRAS/IL6/PIK3CA/PIK3R1/BRAF/SOS1/CREB3L2/FOS/SRC/NFKB1/SOS2/NFATC2/MAPK1/JAK1/ATF2/CREB1/EGR2/BCL2/TGFBR1/CXCL8/ATF6B/TRAF6/TLR2/TNF/FAS/TIRAP/IFNB1/DDX3X/DDX58/NRAS/MYD88/MAP3K7/YWHAQ/MAPK14/MAPK8/SMAD4/MYC/MAP2K1/STAT5B/ELK1
WP_B_CELL_RECEPTOR_SIGNALING_PATHWAY	WP_B_CELL_RECEPTOR_SIGNALING_PATHWAY	97	0.345289	1.49185	0.0272206	0.0879493	0.0573845	9803	tags=43%, list=27%, signal=32%	CAMK2A/GTF2I/MAP2K6/REL/KLF11/GAB1/PIP5K1B/TEC/PIP5K1A/PIK3CG/NFATC3/JUN/CBL/PIK3R1/BCL6/BRAF/SOS1/PDPK1/MALT1/CRKL/NFKB1/NFATC2/MAPK1/MAPK4/ATF2/CREB1/GAB2/ETS1/FOXO1/RAPGEF1/PLCG1/PTPN11/PTPRC/NCK1/E2F3/MAP3K7/BCL10/MAPK14/MAPK8/MYC/MAP2K1/ELK1
PID_INTEGRIN5_PATHWAY	PID_INTEGRIN5_PATHWAY	17	0.54684	1.60004	0.0273723	0.0881995	0.0575477	7124	tags=53%, list=20%, signal=42%	ITGB8/ITGB6/ITGA4/CCN1/ITGAV/FBN1/PLAUR/EDIL3/TGFBR1
REACTOME_SIGNALING_BY_CYTOSOLIC_FGFR1_FUSION_MUTANTS	REACTOME_SIGNALING_BY_CYTOSOLIC_FGFR1_FUSION_MUTANTS	17	0.54465	1.59363	0.0273723	0.0881995	0.0575477	12103	tags=71%, list=34%, signal=47%	CNTRL/PIK3CA/PIK3R1/TRIM24/ZMYM2/GAB2/MYO18A/LRRFIP1/STAT5B/CPSF6/FGFR1OP2/CUX1
REACTOME_NS1_MEDIATED_EFFECTS_ON_HOST_PATHWAYS	REACTOME_NS1_MEDIATED_EFFECTS_ON_HOST_PATHWAYS	41	0.434841	1.6017	0.0275527	0.0886607	0.0578486	11471	tags=56%, list=32%, signal=38%	POM121/NUP153/NUP160/NUP205/TPR/NUP58/NUP155/EIF2AK2/NUP188/NUP107/NUP54/POM121C/RANBP2/KPNA5/NDC1/NUP133/NUP62/NUP98/NUP214/KPNB1/KPNA3/KPNA4/NUP35
REACTOME_GABA_B_RECEPTOR_ACTIVATION	REACTOME_GABA_B_RECEPTOR_ACTIVATION	43	0.425188	1.57875	0.0276873	0.0889735	0.0580527	6742	tags=30%, list=19%, signal=25%	KCNJ16/ADCY8/KCNJ9/GNAI1/GNG13/GABBR1/ADCY7/KCNJ15/ADCY5/KCNJ2/GNG10/KCNJ10/ADCY6
REACTOME_SUMOYLATION_OF_DNA_METHYLATION_PROTEINS	REACTOME_SUMOYLATION_OF_DNA_METHYLATION_PROTEINS	16	0.555576	1.59002	0.0278293	0.0892343	0.0582229	10521	tags=56%, list=29%, signal=40%	DNMT3B/PHC3/PHC1/SCMH1/DNMT1/BMI1/RNF2/DNMT3A/CBX4
WP_MIRNA_TARGETS_IN_ECM_AND_MEMBRANE_RECEPTORS	WP_MIRNA_TARGETS_IN_ECM_AND_MEMBRANE_RECEPTORS	37	0.439229	1.58313	0.0278689	0.0892343	0.0582229	9373	tags=46%, list=26%, signal=34%	MIR30C2/ITGB6/MIR429/COL6A3/TNXB/COL3A1/MIR200A/MIR548AA1/THBS1/THBS2/COL5A1/LAMC1/COL1A2/COL4A1/MIR219A1/FN1/MIR589
REACTOME_CGMP_EFFECTS	REACTOME_CGMP_EFFECTS	15	0.571978	1.61518	0.027881	0.0892343	0.0582229	2058	tags=27%, list=6%, signal=25%	PRKG2/PDE10A/PDE11A/PDE5A
PID_IL12_2PATHWAY	PID_IL12_2PATHWAY	62	-0.339442	-1.50629	0.0280899	0.0897819	0.0585802	7231	tags=35%, list=20%, signal=28%	IL4/B2M/LCK/FASLG/IL18RAP/NFKB2/RELB/EOMES/CCL4/CD8A/GADD45G/IL12B/CD3E/TBX21/SOCS1/IFNG/CD3D/GZMB/CCL3/GZMA/CD8B/HLA-A
REACTOME_SIGNALING_BY_NUCLEAR_RECEPTORS	REACTOME_SIGNALING_BY_NUCLEAR_RECEPTORS	295	0.269687	1.33863	0.0283951	0.0906355	0.0591372	8514	tags=36%, list=24%, signal=28%	EREG/H2BC7/ERBB4/MMP7/TGFA/H2BC13/TFF1/ALDH1A3/GREB1/H2BC1/H4-16/NRIP1/STAG1/H2BC17/PLIN1/MMP3/FABP6/FOSB/EP300/PDK4/UGT1A3/GNAI1/KANK1/IGF1R/GNG13/TFF3/CCND1/H4C8/H4C5/SDR16C5/H3C12/CYP26B1/SMC1A/KDM1B/SMC3/AKT3/CREBBP/JUN/STAG2/AREG/KRAS/KAT2B/GPAM/PIK3CA/PIK3R1/STRN/ZDHHC21/PDPK1/H2BC15/EGF/MYLIP/KDM3A/RARB/POLR2B/MED1/FOXO3/CRABP1/FOS/H3C6/SRC/H3C10/RXRG/NCOA3/CCNT1/AGO3/POLR2A/CRABP2/GNG10/M…
REACTOME_IRON_UPTAKE_AND_TRANSPORT	REACTOME_IRON_UPTAKE_AND_TRANSPORT	58	-0.353892	-1.53986	0.02849	0.09072	0.0591923	7207	tags=31%, list=20%, signal=25%	TFR2/ATP6V1H/ATP6V0D1/UBB/ATP6V0D2/SKP1/HMOX2/ATP6V1F/FTH1/TCIRG1/NEDD8/TF/ATP6V0E1/RPS27A/ATP6V0B/UBA52/FTL/LCN2
REACTOME_MRNA_CAPPING	REACTOME_MRNA_CAPPING	29	-0.436258	-1.58922	0.0285036	0.09072	0.0591923	4467	tags=28%, list=12%, signal=24%	POLR2E/POLR2H/POLR2G/GTF2H5/POLR2K/POLR2J/POLR2I/POLR2L
REACTOME_ORGANELLE_BIOGENESIS_AND_MAINTENANCE	REACTOME_ORGANELLE_BIOGENESIS_AND_MAINTENANCE	293	0.271999	1.34831	0.028536	0.09072	0.0591923	9923	tags=41%, list=28%, signal=30%	TUBAL3/TUBA3E/TUBA3C/PRKAA2/TUBB3/TCTN2/CYS1/PKD2/TUBA3D/TTC30A/DYNC2H1/CCP110/TTC30B/TMEM67/PLK4/CNTRL/BBS10/KIF24/BBS1/WDR35/CEP152/TUBB1/WDR60/NPHP1/IFT140/KIF3C/CEP97/CEP192/CEP135/LZTFL1/ARL13B/BBS5/AKAP9/TTC26/USP46/CREBBP/HAUS6/NDE1/CHD9/CEP162/CC2D2A/NCOA6/RPGRIP1L/CEP290/IFT81/TTBK2/SEPTIN2/MED1/RP2/CLASP1/DYNC1I2/WDR19/IFT80/NEDD1/ALMS1/TTC21B/ATF2/CREB1/DNAJC11/CARM1/BBS12/IQCB1/BBS7/T…
PID_RHOA_PATHWAY	PID_RHOA_PATHWAY	45	0.425812	1.59588	0.0286169	0.0908556	0.0592808	6431	tags=36%, list=18%, signal=29%	MAP2K6/ITGB1/CCN1/PIP5K1B/ROCK2/PIP5K1A/JUN/SCAI/CIT/PKN2/PPP1R12A/ROCK1/FOS/VCL/RDX/ATF2
REACTOME_NEGATIVE_REGULATION_OF_FGFR4_SIGNALING	REACTOME_NEGATIVE_REGULATION_OF_FGFR4_SIGNALING	31	0.466733	1.59513	0.0287648	0.0912036	0.0595078	6181	tags=35%, list=17%, signal=29%	FGF4/FGF2/FGF19/FGF9/FGF1/CBL/SPRY2/FRS2/BRAF/SRC/MAPK1
REACTOME_NOREPINEPHRINE_NEUROTRANSMITTER_RELEASE_CYCLE	REACTOME_NOREPINEPHRINE_NEUROTRANSMITTER_RELEASE_CYCLE	18	0.536698	1.59085	0.0288809	0.0914497	0.0596684	9089	tags=67%, list=25%, signal=50%	SNAP25/SLC18A2/SYT1/SLC22A2/PPFIA4/TSPOAP1/UNC13B/PPFIA1/RIMS1/PPFIA2/MAOA/STX1A
REACTOME_PHASE_I_FUNCTIONALIZATION_OF_COMPOUNDS	REACTOME_PHASE_I_FUNCTIONALIZATION_OF_COMPOUNDS	102	0.345468	1.49709	0.0289436	0.0915263	0.0597184	2737	tags=14%, list=8%, signal=13%	CYP11B2/CYP24A1/CYP3A4/ADH7/CYP1A2/AOC1/ALDH3A1/PTGIS/CYP1A1/CYP1B1/CYP2C19/ARNT2/FMO1/CYP4F8
REACTOME_GOLGI_TO_ER_RETROGRADE_TRANSPORT	REACTOME_GOLGI_TO_ER_RETROGRADE_TRANSPORT	134	0.322145	1.46846	0.0290859	0.0918542	0.0599323	10258	tags=39%, list=29%, signal=28%	DYNC1I1/TUBAL3/TUBA3E/TUBA3C/TUBB3/DYNC1LI2/TUBA3D/KIF4B/KIF15/KIF27/KIF23/KIF26B/KIF18B/TUBB1/RACGAP1/CENPE/KIF3C/KIF20B/PLA2G4A/KIF18A/KIF11/BICD1/KIF2A/KIF21A/KIF16B/DYNC1I2/KIF4A/KLC3/KIFC1/KIF5B/KIF5A/KIF13B/KIF26A/GALNT1/RAB3GAP1/KIF3A/TUBA1B/KIF1B/SEC22B/GBF1/RAB3GAP2/COPA/BICD2/KIF20A/KIF12/ARCN1/ARFGAP3/COPB2/COPG2/KIF19/COPB1/RAB18
REACTOME_ACTIVATION_OF_AMPK_DOWNSTREAM_OF_NMDARS	REACTOME_ACTIVATION_OF_AMPK_DOWNSTREAM_OF_NMDARS	29	0.467491	1.57135	0.0292599	0.0922812	0.0602109	3705	tags=24%, list=10%, signal=22%	TUBAL3/TUBA3E/TUBA3C/PRKAA2/TUBB3/TUBA3D/TUBB1
PID_INTEGRIN3_PATHWAY	PID_INTEGRIN3_PATHWAY	43	0.41922	1.55659	0.029316	0.0923337	0.0602452	9353	tags=56%, list=26%, signal=41%	TNC/COL4A3/COL4A6/COL4A4/COL4A5/CCN1/ITGB3/VEGFA/TGFBR2/LAMB1/THBS1/ITGAV/FBN1/PLAUR/EDIL3/IBSP/LAMC1/KDR/L1CAM/COL1A2/COL4A1/PDGFB/COL1A1/FN1
REACTOME_CLEC7A_DECTIN_1_INDUCES_NFAT_ACTIVATION	REACTOME_CLEC7A_DECTIN_1_INDUCES_NFAT_ACTIVATION	11	0.637923	1.63998	0.0293542	0.0923337	0.0602452	6122	tags=45%, list=17%, signal=38%	ITPR3/ITPR2/NFATC3/ITPR1/NFATC2
REACTOME_CYTOCHROME_P450_ARRANGED_BY_SUBSTRATE_TYPE	REACTOME_CYTOCHROME_P450_ARRANGED_BY_SUBSTRATE_TYPE	64	0.382873	1.52705	0.0295031	0.0925732	0.0604014	3959	tags=19%, list=11%, signal=17%	CYP11B2/CYP24A1/CYP3A4/CYP1A2/PTGIS/CYP1A1/CYP1B1/CYP2C19/ARNT2/CYP4F8/CYP26B1/CYP3A43
ST_ADRENERGIC	ST_ADRENERGIC	37	0.437738	1.57775	0.0295082	0.0925732	0.0604014	6214	tags=41%, list=17%, signal=34%	PITX2/ITPR3/KCNJ9/GAST/MAPK10/GNAI1/ITPR2/ITPR1/PTX3/PIK3CA/PIK3R1/BRAF/SRC/MAPK1/APC
REACTOME_POLO_LIKE_KINASE_MEDIATED_EVENTS	REACTOME_POLO_LIKE_KINASE_MEDIATED_EVENTS	16	0.54898	1.57114	0.0296846	0.0930039	0.0606825	10374	tags=56%, list=29%, signal=40%	EP300/LIN9/FOXM1/CENPF/WEE1/PLK1/LIN54/RBBP4/CCNB2
BIOCARTA_ACH_PATHWAY	BIOCARTA_ACH_PATHWAY	14	0.581114	1.60836	0.0299065	0.093576	0.0610557	5521	tags=50%, list=15%, signal=42%	MUSK/CHRNG/PIK3CG/PIK3CA/PIK3R1/TERT/FOXO3
REACTOME_INTERLEUKIN_1_FAMILY_SIGNALING	REACTOME_INTERLEUKIN_1_FAMILY_SIGNALING	139	-0.261365	-1.33188	0.0299625	0.093628	0.0610897	5990	tags=27%, list=17%, signal=22%	UBB/PSMB2/IL18RAP/NFKB2/PTPN5/SKP1/PSMA1/PSMA3/PSMB4/RBX1/PSME1/PSMD8/PSMB10/PSMB9/PSMA4/PSMA5/PTPN7/PSMA7/IL36A/RPS27A/PSMC3/PSMC4/PSMB8/PSMB7/PSME2/NFKBIB/PSMD13/PSMC5/PSMB1/SEM1/UBA52/PSMA2/PSMB6/IL36RN/SIGIRR/PSMB3/SAA1
BIOCARTA_EDG1_PATHWAY	BIOCARTA_EDG1_PATHWAY	22	0.50076	1.56255	0.0300885	0.0938462	0.061232	6181	tags=45%, list=17%, signal=38%	PDGFRA/PRKCA/ITGB3/PIK3CG/PLCB1/PIK3CA/PIK3R1/ITGAV/S1PR1/MAPK1
BIOCARTA_MET_PATHWAY	BIOCARTA_MET_PATHWAY	33	0.459992	1.59731	0.0301508	0.0938462	0.061232	10072	tags=58%, list=28%, signal=41%	ITGB1/GAB1/DOCK1/RASA1/PIK3CG/JUN/PIK3CA/PIK3R1/SOS1/CRKL/FOS/MAPK1/RAPGEF1/PTPN11/MET/MAPK8/MAP2K1/ELK1/RAP1B
WP_NUCLEAR_RECEPTORS_IN_LIPID_METABOLISM_AND_TOXICITY	WP_NUCLEAR_RECEPTORS_IN_LIPID_METABOLISM_AND_TOXICITY	35	0.451634	1.60035	0.0301508	0.0938462	0.061232	10335	tags=46%, list=29%, signal=33%	CYP24A1/CYP3A4/CYP1A2/ABCB11/RARB/CYP2E1/CYP4B1/CYP2C9/RARG/ABCA1/PPARA/ABCC2/CYP26A1/ABCD3/CYP8B1/PPARD
ST_MYOCYTE_AD_PATHWAY	ST_MYOCYTE_AD_PATHWAY	28	0.471833	1.58028	0.0302521	0.094007	0.0613369	6214	tags=43%, list=17%, signal=35%	PITX2/EPHB2/ITPR3/KCNJ9/GAST/CAV3/GNAI1/ITPR2/ITPR1/PTX3/MAPK1/APC
BIOCARTA_ACE2_PATHWAY	BIOCARTA_ACE2_PATHWAY	13	0.602146	1.64829	0.0303605	0.094007	0.0613369	3427	tags=38%, list=10%, signal=35%	ACE2/COL4A3/COL4A6/COL4A4/COL4A5
REACTOME_ERBB2_ACTIVATES_PTK6_SIGNALING	REACTOME_ERBB2_ACTIVATES_PTK6_SIGNALING	13	0.59988	1.64209	0.0303605	0.094007	0.0613369	800	tags=23%, list=2%, signal=23%	EREG/NRG3/ERBB4
REACTOME_FGFR2C_LIGAND_BINDING_AND_ACTIVATION	REACTOME_FGFR2C_LIGAND_BINDING_AND_ACTIVATION	13	0.601618	1.64684	0.0303605	0.094007	0.0613369	3640	tags=31%, list=10%, signal=28%	FGF4/FGF2/FGF9/FGF1
REACTOME_RHO_GTPASES_ACTIVATE_PKNS	REACTOME_RHO_GTPASES_ACTIVATE_PKNS	92	-0.29847	-1.4181	0.0306748	0.0948567	0.0618913	3832	tags=20%, list=11%, signal=18%	H4C13/RHOC/PKN1/MYL6/PPP1R14A/H2AC19/H3C14/MYL9/H2AC14/H4C3/KLK2/H2BC10/H2AC20/H2AJ/H4C11/H3C11/SFN/KLK3
REACTOME_SIGNALING_BY_ERBB4	REACTOME_SIGNALING_BY_ERBB4	58	0.385862	1.51824	0.030722	0.094879	0.0619059	8016	tags=40%, list=22%, signal=31%	EREG/CSN2/NRG3/GABRB2/ERBB4/GABRB3/ADAM17/GABRG2/YAP1/NEDD4/TAB2/KRAS/PIK3CA/PIK3R1/SOS1/EGF/SRC/GABRQ/PGR/NRG4/NCOR1/ESR1/BTC
WP_SPLICING_FACTOR_NOVA_REGULATED_SYNAPTIC_PROTEINS	WP_SPLICING_FACTOR_NOVA_REGULATED_SYNAPTIC_PROTEINS	42	0.419578	1.55015	0.0308442	0.0951328	0.0620715	7810	tags=40%, list=22%, signal=32%	CSN3/GRIK2/NEO1/CHL1/ANK3/PLCB4/GABRG2/CADM3/CASK/CLASP1/MAPK4/EPB41/AGRN/EFNA5/KCNMA1/EPB41L2/CLSTN1
WP_THE_OVERLAP_BETWEEN_SIGNAL_TRANSDUCTION_PATHWAYS_THAT_CONTRIBUTE_TO_A_RANGE_OF_LMNA_LAMINOPATHIES	WP_THE_OVERLAP_BETWEEN_SIGNAL_TRANSDUCTION_PATHWAYS_THAT_CONTRIBUTE_TO_A_RANGE_OF_LMNA_LAMINOPATHIES	57	0.386077	1.51077	0.0309119	0.0952054	0.0621189	6713	tags=32%, list=19%, signal=26%	WNT7B/TGFB2/TNFRSF11B/HMGA2/SMAD3/CREBBP/LEF1/KAT2B/CSNK1A1/NOTCH1/TCF7/LEMD3/MSTN/RUNX2/RB1/CTNNB1/APC/DICER1
REACTOME_REGULATION_OF_COMMISSURAL_AXON_PATHFINDING_BY_SLIT_AND_ROBO	REACTOME_REGULATION_OF_COMMISSURAL_AXON_PATHFINDING_BY_SLIT_AND_ROBO	10	0.643181	1.61207	0.0309478	0.0952054	0.0621189	9228	tags=80%, list=26%, signal=59%	DCC/ROBO2/SLIT2/SLIT1/SRC/NELL2/ROBO1/SLIT3
PID_AR_TF_PATHWAY	PID_AR_TF_PATHWAY	53	0.40004	1.55081	0.0311042	0.095563	0.0623522	9608	tags=55%, list=27%, signal=40%	SPDEF/MAP2K6/REL/EP300/NR0B1/NR2C2/SIRT1/SMARCA2/CREBBP/JUN/KAT2B/SENP1/SRC/RXRG/TRIM24/APPBP2/CARM1/FOXO1/KAT7/NR3C1/NCOA2/AR/RCHY1/HOXB13/NCOA1/POU2F1/MAPK14/MAPK8/SMARCC1
PID_ERBB4_PATHWAY	PID_ERBB4_PATHWAY	38	0.436765	1.57773	0.03125	0.0958871	0.0625637	8460	tags=42%, list=24%, signal=32%	EREG/NRG3/ERBB4/ADAM17/YAP1/NEDD4/JAK2/TAB2/PIK3CA/PIK3R1/MAPK1/NRG4/NCOR1/PRLR/BTC/PRL
REACTOME_HDR_THROUGH_HOMOLOGOUS_RECOMBINATION_HRR_	REACTOME_HDR_THROUGH_HOMOLOGOUS_RECOMBINATION_HRR_	67	0.369902	1.47713	0.0314465	0.0962334	0.0627896	12365	tags=60%, list=35%, signal=39%	BARD1/RTEL1/BRIP1/BRCA2/POLH/WRN/RAD51AP1/RFC3/XRCC2/ATRIP/RMI1/ATM/TOPBP1/BRCA1/POLK/RAD9B/EME1/SLX1B/DNA2/GEN1/PALB2/EXO1/RAD50/ATR/POLE/SLX4/MRE11/RBBP8/RPA1/POLE2/BLM/POLD3/RFC5/CHEK1/RAD1/RHNO1/POLE3/RAD51D/RMI2/KAT5
REACTOME_NEUROTRANSMITTER_RELEASE_CYCLE	REACTOME_NEUROTRANSMITTER_RELEASE_CYCLE	51	0.405346	1.55633	0.0314465	0.0962334	0.0627896	7494	tags=37%, list=21%, signal=29%	GAD2/SNAP25/SLC18A2/SYT1/SLC5A7/SLC22A2/SLC1A2/PPFIA4/TSPOAP1/CASK/UNC13B/SLC1A3/SLC17A7/SYN3/GAD1/SLC18A3/PPFIA1/RIMS1/PPFIA2
BIOCARTA_MAPK_PATHWAY	BIOCARTA_MAPK_PATHWAY	81	0.357995	1.49347	0.0314843	0.0962334	0.0627896	11079	tags=47%, list=31%, signal=32%	TGFB2/MAP2K6/MAP3K8/MAPK10/TGFB3/RPS6KA5/MAPK13/MAP4K3/MAP3K9/JUN/MAP3K1/RAPGEF2/MAP4K5/RPS6KA3/FOS/NFKB1/MAPK1/MAP3K2/MAPK4/ATF2/CREB1/MAP3K14/SP1/TGFBR1/MAPK6/MAP3K3/MAP3K7/MAPK14/MAPK8/MYC/MAP2K1/RPS6KA2/ELK1/RPS6KB1/MAP4K4/MAP3K4/RIPK1/MAPK7
BIOCARTA_EGF_PATHWAY	BIOCARTA_EGF_PATHWAY	27	0.475125	1.58664	0.0318258	0.0969421	0.063252	11028	tags=63%, list=31%, signal=44%	PRKCA/RASA1/JUN/MAP3K1/PIK3CA/PIK3R1/SOS1/EGF/FOS/JAK1/PLCG1/CSNK2A1/MAPK8/MAP2K1/ELK1/SRF/EGFR
PID_GLYPICAN_1PATHWAY	PID_GLYPICAN_1PATHWAY	27	0.472564	1.57809	0.0318258	0.0969421	0.063252	7687	tags=44%, list=21%, signal=35%	TGFB2/FGF2/LAMA1/TGFB3/FGFR1/SLIT2/VEGFA/TGFBR2/SRC/FLT1/TGFBR1/TDGF1
REACTOME_G_ALPHA_Z_SIGNALLING_EVENTS	REACTOME_G_ALPHA_Z_SIGNALLING_EVENTS	48	0.407044	1.53848	0.0318471	0.0969421	0.063252	6954	tags=31%, list=19%, signal=25%	ADCY8/RGSL1/RGS4/GNAI1/PRKCA/GNG13/ADCY7/RGS16/PRKCG/RGS17/ADCY5/ADRA2C/GNG10/ADCY6/PRKCE
ST_ERK1_ERK2_MAPK_PATHWAY	ST_ERK1_ERK2_MAPK_PATHWAY	32	0.455389	1.56793	0.0318792	0.0969421	0.063252	7320	tags=41%, list=20%, signal=32%	DUSP4/MAP3K8/CREB5/RPS6KA3/BRAF/SOS1/NFKB1/ATF1/KLF6/SOS2/MAPK1/CREB1/EEF2K
REACTOME_FORMATION_OF_THE_EARLY_ELONGATION_COMPLEX	REACTOME_FORMATION_OF_THE_EARLY_ELONGATION_COMPLEX	33	-0.41977	-1.58774	0.0320988	0.0974851	0.0636063	4467	tags=24%, list=12%, signal=21%	POLR2E/POLR2H/POLR2G/GTF2H5/POLR2K/POLR2J/POLR2I/POLR2L
REACTOME_BLOOD_GROUP_SYSTEMS_BIOSYNTHESIS	REACTOME_BLOOD_GROUP_SYSTEMS_BIOSYNTHESIS	21	0.498519	1.52351	0.032316	0.0980196	0.0639551	2866	tags=29%, list=8%, signal=26%	B3GALT5/B3GALT1/FUT9/FUT4/FUT3/B4GALNT2
PID_NFAT_3PATHWAY	PID_NFAT_3PATHWAY	53	0.390624	1.51431	0.0326594	0.0989351	0.0645524	10448	tags=51%, list=29%, signal=36%	MAP3K8/EP300/NR4A1/PRKCA/PRKCG/NFATC3/CREBBP/MAP3K1/CSNK1A1/PIM1/NFATC2/RCAN2/BCL2/PRKCE/YWHAG/CSNK2A1/YWHAQ/MAPK14/PPP3CA/MAPK8/CABIN1/CAMK4/NUP214/GSK3B/RCAN1/XPO1/KPNB1
BIOCARTA_TCRA_PATHWAY	BIOCARTA_TCRA_PATHWAY	12	-0.559893	-1.58325	0.0328542	0.0991999	0.0647252	9444	tags=67%, list=26%, signal=49%	CD4/CD247/LCK/CD3E/ZAP70/HLA-DRB1/HLA-DRB5/CD3D
BIOCARTA_TCYTOTOXIC_PATHWAY	BIOCARTA_TCYTOTOXIC_PATHWAY	12	-0.562357	-1.59022	0.0328542	0.0991999	0.0647252	11400	tags=67%, list=32%, signal=45%	ITGB2/THY1/CD247/ITGAL/CD8A/CD3E/CD2/CD3D
BIOCARTA_EIF4_PATHWAY	BIOCARTA_EIF4_PATHWAY	24	0.494132	1.58256	0.032872	0.0991999	0.0647252	10125	tags=58%, list=28%, signal=42%	PRKCA/IRS1/GHR/PIK3CA/PIK3R1/PDPK1/MAPK1/PDK2/EIF4A1/EIF4G2/EIF4A2/MAPK14/EIF4E/RPS6KB1
REACTOME_CARGO_TRAFFICKING_TO_THE_PERICILIARY_MEMBRANE	REACTOME_CARGO_TRAFFICKING_TO_THE_PERICILIARY_MEMBRANE	51	0.404287	1.55227	0.0330189	0.0995169	0.064932	11738	tags=57%, list=33%, signal=38%	CYS1/PKD2/BBS10/BBS1/LZTFL1/ARL13B/BBS5/RP2/BBS12/BBS7/ARL6/UNC119B/BBS9/EXOC7/EXOC5/ASAP1/GBF1/RAB3IP/EXOC8/EXOC1/EXOC2/CNGA4/INPP5E/BBS4/BBS2/PKD1/SMO/RAB11FIP3/NPHP3
WP_TYPE_II_INTERFERON_SIGNALING_IFNG	WP_TYPE_II_INTERFERON_SIGNALING_IFNG	37	-0.402732	-1.58568	0.0331633	0.0998256	0.0651334	4036	tags=19%, list=11%, signal=17%	PSMB9/SOCS1/IFNG/HLA-B/ISG15/IFI6/REG1A
PID_CD8_TCR_DOWNSTREAM_PATHWAY	PID_CD8_TCR_DOWNSTREAM_PATHWAY	63	-0.337662	-1.50449	0.0333333	0.100211	0.0653847	7649	tags=33%, list=21%, signal=26%	IFNA14/B2M/IFNA2/IFNA17/IFNA10/IFNA16/FASLG/PRF1/EOMES/CD8A/CD3E/PTPN7/MAP2K2/IFNG/TNFRSF4/CD3D/GZMB/CD8B/HLA-A/HRAS/TNFRSF18
REACTOME_GABA_SYNTHESIS_RELEASE_REUPTAKE_AND_DEGRADATION	REACTOME_GABA_SYNTHESIS_RELEASE_REUPTAKE_AND_DEGRADATION	19	0.519688	1.56422	0.0334507	0.10031	0.0654494	1657	tags=16%, list=5%, signal=15%	GAD2/SNAP25/SYT1
REACTOME_TRANSCRIPTION_OF_E2F_TARGETS_UNDER_NEGATIVE_CONTROL_BY_DREAM_COMPLEX	REACTOME_TRANSCRIPTION_OF_E2F_TARGETS_UNDER_NEGATIVE_CONTROL_BY_DREAM_COMPLEX	19	0.522924	1.57396	0.0334507	0.10031	0.0654494	12066	tags=58%, list=34%, signal=38%	TOP2A/LIN9/RBL2/TFDP1/RBL1/LIN54/MYC/RBBP4/CDC6/TFDP2/E2F5
WP_OSTEOBLAST_SIGNALING	WP_OSTEOBLAST_SIGNALING	14	0.576307	1.59506	0.0336449	0.100765	0.0657464	9873	tags=71%, list=28%, signal=52%	TNFRSF11B/PDGFRA/SLC17A2/TNFSF11/ITGB3/ITGAV/IBSP/PDGFB/COL1A1/PDGFRB
REACTOME_TRANSCRIPTION_COUPLED_NUCLEOTIDE_EXCISION_REPAIR_TC_NER_	REACTOME_TRANSCRIPTION_COUPLED_NUCLEOTIDE_EXCISION_REPAIR_TC_NER_	78	-0.308102	-1.4145	0.0337423	0.10093	0.065854	5992	tags=24%, list=17%, signal=20%	ISY1/UBB/GPS1/POLR2E/RBX1/COPS5/COPS6/POLR2H/POLR2G/ERCC1/RPS27A/POLD4/GTF2H5/POLR2K/POLE4/UBA52/POLR2J/POLR2I/POLR2L
REACTOME_INTRA_GOLGI_TRAFFIC	REACTOME_INTRA_GOLGI_TRAFFIC	44	0.421011	1.56958	0.0340357	0.101528	0.0662439	12941	tags=50%, list=36%, signal=32%	RAB36/GOLIM4/RAB30/RIC1/COG5/COG6/RAB39A/CYTH3/MAN1A2/RGP1/MAN2A2/TRIP11/RAB33B/GOSR1/MAN2A1/COG3/COG2/CUX1/STX6/STX16/COG1/COG7
REACTOME_TRANSCRIPTIONAL_ACTIVITY_OF_SMAD2_SMAD3_SMAD4_HETEROTRIMER	REACTOME_TRANSCRIPTIONAL_ACTIVITY_OF_SMAD2_SMAD3_SMAD4_HETEROTRIMER	44	0.422765	1.57612	0.0340357	0.101528	0.0662439	9936	tags=48%, list=28%, signal=35%	CCNK/WWTR1/SMAD3/SERPINE1/SMURF2/RNF111/SKI/SKIL/SMAD7/CCNT1/TFDP1/RBL1/SP1/CCNT2/TRIM33/USP9X/NCOR1/NCOR2/SMAD4/MYC/TGIF1
REACTOME_KERATAN_SULFATE_DEGRADATION	REACTOME_KERATAN_SULFATE_DEGRADATION	13	0.590705	1.61697	0.0341556	0.101528	0.0662439	5388	tags=38%, list=15%, signal=33%	OGN/OMD/FMOD/LUM/ACAN
WP_ESTROGEN_RECEPTOR_PATHWAY	WP_ESTROGEN_RECEPTOR_PATHWAY	13	0.592062	1.62069	0.0341556	0.101528	0.0662439	8835	tags=69%, list=25%, signal=52%	CYP1A2/CYP1A1/CYP1B1/PDK4/JUN/GPAM/SP1/ESR1/PPARA
WP_IRINOTECAN_PATHWAY	WP_IRINOTECAN_PATHWAY	13	0.590016	1.61508	0.0341556	0.101528	0.0662439	10011	tags=69%, list=28%, signal=50%	CYP3A4/UGT1A10/ABCG2/ABCC1/UGT1A1/BCHE/ABCC2/SLCO1B1/UGT1A9
REACTOME_NEGATIVE_REGULATION_OF_FGFR3_SIGNALING	REACTOME_NEGATIVE_REGULATION_OF_FGFR3_SIGNALING	29	0.460795	1.54885	0.0344234	0.102196	0.0666799	7522	tags=41%, list=21%, signal=33%	FGF4/FGF2/FGF9/FGF1/CBL/SPRY2/FRS2/BRAF/SRC/MAPK1/FGF5/PTPN11
REACTOME_INTERLEUKIN_6_FAMILY_SIGNALING	REACTOME_INTERLEUKIN_6_FAMILY_SIGNALING	24	0.489215	1.56681	0.0346021	0.102598	0.0669425	11601	tags=67%, list=32%, signal=45%	LIFR/JAK2/CBL/OSMR/IL6/CNTF/JAK1/IL6R/IL31RA/PTPN11/IL6ST/OSM/CTF1/LIF/SOCS3/IL11
WP_ANDROGEN_RECEPTOR_SIGNALING_PATHWAY	WP_ANDROGEN_RECEPTOR_SIGNALING_PATHWAY	90	0.352704	1.49425	0.0346908	0.102634	0.0669655	10210	tags=51%, list=29%, signal=37%	EFCAB6/EP300/NR2C2/SMAD3/CCND1/ZNF318/SIRT1/PIAS3/PIAS1/ZMIZ1/ROCK2/CREBBP/JUN/PAK6/KAT2B/PIK3R1/BRCA1/RUNX2/FLNA/ROCK1/RB1/SRC/CTNNB1/NCOA3/SIN3A/PSMC3IP/CREB1/CARM1/RNF6/SP1/FOXO1/KAT7/NCOA4/NCOR1/NCOA2/AR/NCOR2/NCOA1/RNF4/SMAD4/BMF/FHL2/UBE3A/TGIF1/PATZ1/GSK3B
REACTOME_APOPTOTIC_EXECUTION_PHASE	REACTOME_APOPTOTIC_EXECUTION_PHASE	52	0.393105	1.51054	0.0347003	0.102634	0.0669655	11802	tags=56%, list=33%, signal=37%	CLSPN/DSG2/DSP/STK24/DSG1/DSG3/SATB1/TJP1/H1-4/ROCK1/OCLN/CTNNB1/STK26/APC/H1-0/DFFB/LMNB1/PKP1/TJP2/HMGB2/ADD1/BIRC2/KPNB1/H1-3/ACIN1/CASP8/DNM1L/GAS2/CASP3
REACTOME_NUCLEOTIDE_SALVAGE	REACTOME_NUCLEOTIDE_SALVAGE	23	-0.455473	-1.56927	0.0348028	0.102643	0.0669719	5966	tags=30%, list=17%, signal=25%	ADA/DGUOK/UPP1/CDA/UPP2/TYMP/APRT
WP_CANCER_IMMUNOTHERAPY_BY_PD1_BLOCKADE	WP_CANCER_IMMUNOTHERAPY_BY_PD1_BLOCKADE	23	-0.4511	-1.5542	0.0348028	0.102643	0.0669719	4762	tags=43%, list=13%, signal=38%	CD8A/CD3E/ZAP70/HLA-DRB1/IFNG/CD3D/CD8B/HLA-A/BATF/PDCD1
REACTOME_RECRUITMENT_OF_NUMA_TO_MITOTIC_CENTROSOMES	REACTOME_RECRUITMENT_OF_NUMA_TO_MITOTIC_CENTROSOMES	94	0.347213	1.49076	0.0348331	0.102643	0.0669719	10687	tags=48%, list=30%, signal=34%	TUBAL3/TUBA3E/TUBA3C/TUBB3/TUBA3D/CCP110/PLK4/CNTRL/CEP152/TUBB1/CEP192/CEP135/AKAP9/HAUS6/NDE1/CEP290/CLASP1/DYNC1I2/NEDD1/ALMS1/NUMA1/TUBGCP3/TUBGCP4/HAUS4/PRKAR2B/CENPJ/NEK2/TUBA1B/HAUS2/HAUS3/PLK1/YWHAG/CKAP5/CDK1/MAPRE1/CEP76/TUBGCP5/PCM1/CEP70/TUBGCP6/CEP78/OFD1/CDK5RAP2/MZT1/CEP164
REACTOME_HCMV_INFECTION	REACTOME_HCMV_INFECTION	159	0.303239	1.41468	0.0348993	0.102711	0.0670162	8404	tags=33%, list=23%, signal=26%	DYNC1I1/TUBAL3/TUBA3E/H2BC7/H2AC13/TUBA3C/H2BC13/TUBB3/H2BC1/DYNC1LI2/H4-16/H2BC17/TUBA3D/H2AC1/POM121/NUP153/H2BC18/ITGB1/H4C8/H4C5/TUBB1/H3C12/NUP160/NUP205/H2BC15/TPR/H3C6/NFKB1/H3C10/DYNC1I2/NUP58/H2AC11/H2BC8/CREB1/NUP155/H2BC12/H2BC21/NUP188/SUZ12/H2BU1/TBL1X/NUP107/VPS36/NUP54/POM121C/NCOR1/TUBA1B/RANBP2/H2BC6/CBX1/H2AC7/H4C12/NCOR2
WP_CANONICAL_AND_NONCANONICAL_NOTCH_SIGNALING	WP_CANONICAL_AND_NONCANONICAL_NOTCH_SIGNALING	27	0.464757	1.55202	0.0351759	0.103045	0.0672338	6805	tags=44%, list=19%, signal=36%	DNER/MAML2/NOTCH2/JAG1/CNTN6/LEF1/NOTCH1/MAML1/MFAP2/MAML3/NOTCH3/ADAM10
WP_INTRAFLAGELLAR_TRANSPORT_PROTEINS_BINDING_TO_DYNEIN	WP_INTRAFLAGELLAR_TRANSPORT_PROTEINS_BINDING_TO_DYNEIN	27	0.46364	1.54829	0.0351759	0.103045	0.0672338	5829	tags=37%, list=16%, signal=31%	DYNC1I1/DYNC1LI2/DYNC2H1/WDR35/WDR60/IFT140/IFT81/DYNC1I2/WDR19/IFT80
REACTOME_INTERLEUKIN_6_SIGNALING	REACTOME_INTERLEUKIN_6_SIGNALING	11	0.628354	1.61538	0.035225	0.103045	0.0672338	9660	tags=64%, list=27%, signal=46%	JAK2/CBL/IL6/JAK1/IL6R/PTPN11/IL6ST
WP_NAD_METABOLISM_SIRTUINS_AND_AGING	WP_NAD_METABOLISM_SIRTUINS_AND_AGING	11	0.624734	1.60607	0.035225	0.103045	0.0672338	6987	tags=55%, list=20%, signal=44%	ROS1/HIF1A/SIRT1/FOXO3/NFKB1/FOXO1
PID_SMAD2_3PATHWAY	PID_SMAD2_3PATHWAY	16	0.544893	1.55944	0.0352505	0.103045	0.0672338	12009	tags=62%, list=34%, signal=42%	NUP153/SMAD3/MAP3K1/MAPK1/CTDSP2/SMAD4/NUP214/KPNB1/PPM1A/SMAD2
BIOCARTA_RACC_PATHWAY	BIOCARTA_RACC_PATHWAY	15	0.548944	1.55013	0.035316	0.103045	0.0672338	7361	tags=60%, list=21%, signal=48%	GUCY1B2/KCNQ3/GUCY1A1/GUCY1B1/TRPC5/TRPC3/GUCY1A2/KCNQ5/KCNQ4
WP_REGULATION_OF_SISTER_CHROMATID_SEPARATION_AT_THE_METAPHASEANAPHASE_TRANSITION	WP_REGULATION_OF_SISTER_CHROMATID_SEPARATION_AT_THE_METAPHASEANAPHASE_TRANSITION	15	0.550628	1.55489	0.035316	0.103045	0.0672338	5071	tags=53%, list=14%, signal=46%	STAG1/ESPL1/BUB1B/SMC1A/CENPE/SMC3/BUB1/MAD2L1
WP_INTEGRATED_CANCER_PATHWAY	WP_INTEGRATED_CANCER_PATHWAY	44	0.419245	1.563	0.0356564	0.10391	0.0677987	12343	tags=64%, list=34%, signal=42%	MMP1/BARD1/SMAD3/ATM/CDK2/BRCA1/RB1/ATF1/JAK1/BACH1/BCL2/MSH2/RAD50/ATR/PLK1/CDK1/POU2F1/MRE11/MYC/CDK4/BLM/CHEK1/CASP8/MSH6/CDKN2B/CASP3/SMAD2/MAP3K5
PID_IFNG_PATHWAY	PID_IFNG_PATHWAY	40	0.414413	1.52024	0.0357143	0.103952	0.0678256	7522	tags=42%, list=21%, signal=34%	CAMK2A/EP300/DAPK1/PIAS1/JAK2/CREBBP/MAP3K1/CBL/PIK3CA/PIK3R1/SMAD7/CRKL/MAPK1/JAK1/CAMK2D/RAPGEF1/PTPN11
REACTOME_NEF_MEDIATES_DOWN_MODULATION_OF_CELL_SURFACE_RECEPTORS_BY_RECRUITING_THEM_TO_CLATHRIN_ADAPTERS	REACTOME_NEF_MEDIATES_DOWN_MODULATION_OF_CELL_SURFACE_RECEPTORS_BY_RECRUITING_THEM_TO_CLATHRIN_ADAPTERS	21	-0.474183	-1.58725	0.0359551	0.104525	0.0681994	8092	tags=38%, list=23%, signal=30%	AP1S1/B2M/LCK/ATP6V1H/CD8B/HLA-A/AP2S1/AP1M2
REACTOME_GLYOXYLATE_METABOLISM_AND_GLYCINE_DEGRADATION	REACTOME_GLYOXYLATE_METABOLISM_AND_GLYCINE_DEGRADATION	31	-0.420147	-1.5545	0.0364964	0.105936	0.0691203	16030	tags=65%, list=45%, signal=36%	DLAT/DDO/AMT/PDHA2/DLST/LIPT2/LIAS/PDHB/HAO1/GLDC/PDHA1/GNMT/GOT2/ALDH4A1/AGXT/GCSH/PXMP2/AGXT2/NDUFAB1/PRODH2
PID_AP1_PATHWAY	PID_AP1_PATHWAY	70	0.358179	1.45627	0.0365297	0.105936	0.0691203	7780	tags=43%, list=22%, signal=34%	DMP1/MMP1/EDN1/FOSB/EP300/ELF1/HIF1A/CCND1/CCL2/FOSL2/CCN1/NFATC3/JUN/IL6/ATF3/GJA1/BCL2L11/DMTF1/FOS/CTNNB1/NFATC2/ATF2/CREB1/MYB/ETS1/SP1/CXCL8/NR3C1/COL1A2/ESR1
PID_DELTA_NP63_PATHWAY	PID_DELTA_NP63_PATHWAY	47	0.401247	1.5082	0.0366242	0.105952	0.0691306	6387	tags=38%, list=18%, signal=32%	DLX5/DLX6/ITGA3/TOP2A/BRCA2/KRT14/HBP1/BDKRB2/FOSL2/YAP1/HELLS/TP63/ATM/NOTCH1/IL1A/COL5A1/STXBP4/RUNX1
PID_HES_HEY_PATHWAY	PID_HES_HEY_PATHWAY	48	0.402332	1.52067	0.0366242	0.105952	0.0691306	10975	tags=56%, list=31%, signal=39%	ASCL1/MAML2/EP300/HIF1A/JAK2/CREBBP/SPEN/GHR/NOTCH1/MAML1/TWIST1/RUNX2/RB1/MYB/CAMK2D/ARNT/KDR/NCOR1/AR/NCOR2/NCOA1/GATA4/TLE1/RBBP8/RCAN1/TCF3/NEUROG3
BIOCARTA_NUCLEARRS_PATHWAY	BIOCARTA_NUCLEARRS_PATHWAY	34	0.444434	1.56226	0.0368509	0.106478	0.069474	10335	tags=47%, list=29%, signal=34%	CYP24A1/CYP3A4/CYP1A2/ABCB11/RARB/CYP2E1/CYP4B1/CYP2C9/RARG/ABCA1/PPARA/ABCC2/CYP26A1/ABCD3/CYP8B1/PPARD
REACTOME_TRANSCRIPTION_OF_E2F_TARGETS_UNDER_NEGATIVE_CONTROL_BY_P107_RBL1_AND_P130_RBL2_IN_COMPLEX_WITH_HDAC1	REACTOME_TRANSCRIPTION_OF_E2F_TARGETS_UNDER_NEGATIVE_CONTROL_BY_P107_RBL1_AND_P130_RBL2_IN_COMPLEX_WITH_HDAC1	16	0.539579	1.54423	0.0371058	0.107084	0.0698695	9705	tags=50%, list=27%, signal=36%	CCNA2/LIN9/RBL2/TFDP1/RBL1/CDK1/LIN54/RBBP4
REACTOME_INTRAFLAGELLAR_TRANSPORT	REACTOME_INTRAFLAGELLAR_TRANSPORT	54	0.386042	1.4983	0.0374415	0.107843	0.0703644	8139	tags=39%, list=23%, signal=30%	TUBA3C/TUBB3/TUBA3D/TTC30A/DYNC2H1/TTC30B/WDR35/TUBB1/WDR60/IFT140/KIF3C/TTC26/IFT81/WDR19/IFT80/TTC21B/TRAF3IP1/IFT57/KIF3A/TUBA1B/TRIP11
REACTOME_CARBOXYTERMINAL_POST_TRANSLATIONAL_MODIFICATIONS_OF_TUBULIN	REACTOME_CARBOXYTERMINAL_POST_TRANSLATIONAL_MODIFICATIONS_OF_TUBULIN	43	0.40803	1.51504	0.0374593	0.107843	0.0703644	3705	tags=21%, list=10%, signal=19%	TUBAL3/TUBA3E/TUBA3C/LRRC49/TTLL6/TUBB3/TUBA3D/TTLL7/TUBB1
REACTOME_RHO_GTPASE_EFFECTORS	REACTOME_RHO_GTPASE_EFFECTORS	322	0.261965	1.31139	0.0375303	0.107917	0.0704125	9978	tags=39%, list=28%, signal=28%	CFTR/DYNC1I1/TUBAL3/TUBA3E/H2BC7/TUBA3C/ROPN1/H2BC13/TUBB3/H2BC1/DYNC1LI2/H4-16/H2BC17/TUBA3D/KIF14/FMNL2/DIAPH3/PRKCA/ITGB1/PRC1/H4C8/H4C5/BUB1B/NOX3/IQGAP1/CENPI/TUBB1/H3C12/CENPF/INCENP/KNTC1/ROCK2/CENPE/MYLK/NUP160/DAAM1/SCAI/KIF18A/NDE1/SGO2/ERCC6L/CIT/TAOK1/CENPC/PKN2/BUB1/PPP1R12A/MAD2L1/PDPK1/H2BC15/NUF2/CLASP2/ABL1/CDCA8/KIF2A/FLNA/ROCK1/H3C6/SRC/H3C10/CENPL/IQGAP2/NCKAP1/CLASP1/DYNC1I2/…
REACTOME_VXPX_CARGO_TARGETING_TO_CILIUM	REACTOME_VXPX_CARGO_TARGETING_TO_CILIUM	21	0.492511	1.50515	0.037702	0.108279	0.0706493	11436	tags=57%, list=32%, signal=39%	PKD2/EXOC7/EXOC5/ASAP1/GBF1/RAB3IP/EXOC8/EXOC1/EXOC2/CNGA4/PKD1/RAB11FIP3
REACTOME_RUNX2_REGULATES_OSTEOBLAST_DIFFERENTIATION	REACTOME_RUNX2_REGULATES_OSTEOBLAST_DIFFERENTIATION	24	0.480853	1.54003	0.0380623	0.109182	0.0712384	9808	tags=58%, list=27%, signal=42%	SP7/WWTR1/YAP1/GLI3/RUNX2/ABL1/RB1/SRC/SATB2/MAPK1/ZNF521/AR/COL1A1/CBFB
WP_ATM_SIGNALING_NETWORK_IN_DEVELOPMENT_AND_DISEASE	WP_ATM_SIGNALING_NETWORK_IN_DEVELOPMENT_AND_DISEASE	45	0.413105	1.54826	0.0381558	0.109319	0.0713274	12399	tags=62%, list=35%, signal=41%	RASGRF1/TP53BP1/SMC1A/RIF1/HDAC4/CDK5R1/ATM/MDC1/BUB1/NFKB1/RNF40/ATF2/PPM1D/RNF20/RAD50/ATR/CDK1/MRE11/RNF168/RBBP8/PRKAA1/PRKDC/TSC2/CHEK1/LBR/MAP3K5/KAT5/G6PD
BIOCARTA_GCR_PATHWAY	BIOCARTA_GCR_PATHWAY	17	0.532931	1.55934	0.0383212	0.10966	0.0715503	11342	tags=53%, list=32%, signal=36%	CORIN/PIK3CG/PIK3CA/PIK3R1/NFKB1/NR3C1/ADRB2/NPPA/NOS3
REACTOME_KERATAN_SULFATE_BIOSYNTHESIS	REACTOME_KERATAN_SULFATE_BIOSYNTHESIS	28	0.457255	1.53146	0.0386555	0.110351	0.0720012	6057	tags=32%, list=17%, signal=27%	B3GNT7/OGN/OMD/B4GALT6/FMOD/CHST6/LUM/ACAN/B4GALT5
ST_GAQ_PATHWAY	ST_GAQ_PATHWAY	28	0.464347	1.55521	0.0386555	0.110351	0.0720012	5674	tags=29%, list=16%, signal=24%	PITX2/ITPR3/VN1R1/ITPR2/AKT3/ITPR1/PDPK1/NFKB1
REACTOME_TP53_REGULATES_TRANSCRIPTION_OF_CASPASE_ACTIVATORS_AND_CASPASES	REACTOME_TP53_REGULATES_TRANSCRIPTION_OF_CASPASE_ACTIVATORS_AND_CASPASES	12	0.603228	1.60491	0.038835	0.110453	0.0720676	4868	tags=42%, list=14%, signal=36%	APAF1/TP73/TP63/ATM/CASP2
REACTOME_COPI_DEPENDENT_GOLGI_TO_ER_RETROGRADE_TRAFFIC	REACTOME_COPI_DEPENDENT_GOLGI_TO_ER_RETROGRADE_TRAFFIC	100	0.336204	1.45351	0.0388489	0.110453	0.0720676	10255	tags=42%, list=29%, signal=30%	TUBAL3/TUBA3E/TUBA3C/TUBB3/TUBA3D/KIF4B/KIF15/KIF27/KIF23/KIF26B/KIF18B/TUBB1/RACGAP1/CENPE/KIF3C/KIF20B/KIF18A/KIF11/KIF2A/KIF21A/KIF16B/KIF4A/KLC3/KIFC1/KIF5B/KIF5A/KIF13B/KIF26A/KIF3A/TUBA1B/KIF1B/SEC22B/GBF1/COPA/KIF20A/KIF12/ARCN1/ARFGAP3/COPB2/COPG2/KIF19/COPB1
REACTOME_MRNA_DECAY_BY_3_TO_5_EXORIBONUCLEASE	REACTOME_MRNA_DECAY_BY_3_TO_5_EXORIBONUCLEASE	16	-0.506781	-1.55083	0.0388769	0.110453	0.0720676	5345	tags=31%, list=15%, signal=27%	EXOSC7/EXOSC1/DCPS/EXOSC5/EXOSC4
WP_TRYPTOPHAN_CATABOLISM_LEADING_TO_NAD_PRODUCTION	WP_TRYPTOPHAN_CATABOLISM_LEADING_TO_NAD_PRODUCTION	16	-0.510031	-1.56077	0.0388769	0.110453	0.0720676	6136	tags=44%, list=17%, signal=36%	TDO2/QPRT/NMRK2/HAAO/KYNU/KMO/NAPRT
BIOCARTA_BTG2_PATHWAY	BIOCARTA_BTG2_PATHWAY	11	0.615101	1.58131	0.0391389	0.111065	0.0724668	5663	tags=45%, list=16%, signal=38%	HOXB9/CCND1/FGF1/RB1/BTG2
REACTOME_FORMATION_OF_THE_BETA_CATENIN_TCF_TRANSACTIVATING_COMPLEX	REACTOME_FORMATION_OF_THE_BETA_CATENIN_TCF_TRANSACTIVATING_COMPLEX	90	0.340842	1.44399	0.0392157	0.11115	0.0725223	8297	tags=37%, list=23%, signal=28%	AXIN2/H2BC7/BCL9L/H2BC13/H2BC1/H4-16/H2BC17/PYGO1/EP300/KMT2D/H4C8/H4C5/BCL9/H3C12/CREBBP/LEF1/TCF7/TERT/TRRAP/H2BC15/H3C6/H3C10/CTNNB1/H2BC8/CDC73/H2BC12/H2BC21/H2BU1/TLE4/H2BC6/H2AC7/TCF7L2/H4C12
WP_METABOLISM_OF_SPINGOLIPIDS_IN_ER_AND_GOLGI_APPARATUS	WP_METABOLISM_OF_SPINGOLIPIDS_IN_ER_AND_GOLGI_APPARATUS	20	0.499435	1.51299	0.0395683	0.111888	0.0730036	4325	tags=25%, list=12%, signal=22%	B3GALT1/SGPP2/UGT8/SGMS2/B3GALNT1
BIOCARTA_CARDIACEGF_PATHWAY	BIOCARTA_CARDIACEGF_PATHWAY	18	0.520145	1.54178	0.0397112	0.111888	0.0730036	8000	tags=61%, list=22%, signal=47%	EDN1/PRKCA/JUN/EDNRB/EGF/FOS/NFKB1/EDNRA/ADAM12/PLCG1/AGTR2
REACTOME_ACTIVATION_OF_SMO	REACTOME_ACTIVATION_OF_SMO	18	0.520103	1.54166	0.0397112	0.111888	0.0730036	5472	tags=44%, list=15%, signal=38%	EVC/PTCH1/CDON/EFCAB7/BOC/EVC2/CSNK1A1/GAS1
REACTOME_SEROTONIN_NEUROTRANSMITTER_RELEASE_CYCLE	REACTOME_SEROTONIN_NEUROTRANSMITTER_RELEASE_CYCLE	18	0.519655	1.54033	0.0397112	0.111888	0.0730036	7494	tags=56%, list=21%, signal=44%	SNAP25/SLC18A2/SYT1/PPFIA4/TSPOAP1/UNC13B/SYN3/PPFIA1/RIMS1/PPFIA2
REACTOME_SHC_MEDIATED_CASCADE_FGFR3	REACTOME_SHC_MEDIATED_CASCADE_FGFR3	18	0.52036	1.54242	0.0397112	0.111888	0.0730036	9561	tags=61%, list=27%, signal=45%	FGF4/FGF2/FGF9/FGF1/KRAS/SOS1/FGF5/NRAS/FGF18/FGF20/FGFR3
KEGG_PROTEIN_EXPORT	KEGG_PROTEIN_EXPORT	24	-0.437278	-1.50675	0.0400943	0.112834	0.0736207	11250	tags=46%, list=31%, signal=31%	OXA1L/HSPA5/SPCS1/SRP14/IMMP2L/IMMP1L/SRP19/SRPRB/SEC61B/SEC11C/SEC61G
REACTOME_ABERRANT_REGULATION_OF_MITOTIC_G1_S_TRANSITION_IN_CANCER_DUE_TO_RB1_DEFECTS	REACTOME_ABERRANT_REGULATION_OF_MITOTIC_G1_S_TRANSITION_IN_CANCER_DUE_TO_RB1_DEFECTS	17	0.525817	1.53852	0.040146	0.112845	0.0736284	8823	tags=53%, list=25%, signal=40%	CDK6/CCND1/CDK2/RB1/TFDP1/CCNE2/E2F2/CCND2/E2F3
WP_PREGNANE_X_RECEPTOR_PATHWAY	WP_PREGNANE_X_RECEPTOR_PATHWAY	33	0.439543	1.52631	0.040201	0.112867	0.0736423	10153	tags=52%, list=28%, signal=37%	CYP3A4/UGT1A4/NRIP1/CYP2C19/UGT1A3/SRC/NCOA3/UGT1A1/FOXO1/CYP2C9/UGT1A6/NCOA2/NCOA1/ABCC2/SLCO1B1/UGT1A9/ABCC4
WP_UREA_CYCLE_AND_METABOLISM_OF_AMINO_GROUPS	WP_UREA_CYCLE_AND_METABOLISM_OF_AMINO_GROUPS	21	-0.468262	-1.56743	0.0404494	0.113412	0.073998	3738	tags=33%, list=10%, signal=30%	CKM/SRM/ASL/PYCR3/ASS1/GAMT/ARG1
REACTOME_MAPK_TARGETS_NUCLEAR_EVENTS_MEDIATED_BY_MAP_KINASES	REACTOME_MAPK_TARGETS_NUCLEAR_EVENTS_MEDIATED_BY_MAP_KINASES	31	0.450023	1.53802	0.0406091	0.113412	0.073998	9803	tags=55%, list=27%, signal=40%	DUSP4/MAPK10/RPS6KA5/JUN/RPS6KA3/FOS/MEF2A/ATF1/MAPK1/ATF2/CREB1/PPP2R5D/MAPK14/MAPK8/DUSP7/RPS6KA2/ELK1
WP_TUMOR_SUPPRESSOR_ACTIVITY_OF_SMARCB1	WP_TUMOR_SUPPRESSOR_ACTIVITY_OF_SMARCB1	31	0.452315	1.54585	0.0406091	0.113412	0.073998	7381	tags=35%, list=21%, signal=28%	GLI2/PTCH1/CDK6/SMARCC2/ARID1A/ARID1B/GLI3/RB1/GLI1/SUZ12/ACTL6A
REACTOME_NEUROTOXICITY_OF_CLOSTRIDIUM_TOXINS	REACTOME_NEUROTOXICITY_OF_CLOSTRIDIUM_TOXINS	10	0.637055	1.59671	0.040619	0.113412	0.073998	9089	tags=60%, list=25%, signal=45%	SNAP25/SYT1/SV2C/SYT2/SV2A/STX1A
REACTOME_TRYPTOPHAN_CATABOLISM	REACTOME_TRYPTOPHAN_CATABOLISM	14	-0.525621	-1.55266	0.0406852	0.113412	0.073998	6136	tags=43%, list=17%, signal=36%	TDO2/IDO2/HAAO/ACMSD/KYNU/KMO
REACTOME_OPIOID_SIGNALLING	REACTOME_OPIOID_SIGNALLING	90	0.338613	1.43455	0.040724	0.113412	0.073998	10099	tags=44%, list=28%, signal=32%	ADCY8/ITPR3/CAMK2A/NBEA/GNAI1/PRKCA/GNG13/ADCY7/PLCB4/ITPR2/PRKCG/PLA2G4A/PDE1C/PDYN/ITPR1/PLCB1/ADCY5/PRKX/GNG10/MAPK1/CREB1/CAMK2D/ADCY6/PRKAR2B/PDE4D/GNAT1/PRKAR1A/PDE4A/PRKACB/ADCY2/PPP2R5D/GNG12/ADCY1/PPP3CA/PDE1A/GNAL/ADCY3/CAMK4/GNGT1/AHCYL1
REACTOME_PYRIMIDINE_SALVAGE	REACTOME_PYRIMIDINE_SALVAGE	11	-0.573285	-1.56886	0.0407332	0.113412	0.073998	3132	tags=36%, list=9%, signal=33%	UPP1/CDA/UPP2/TYMP
REACTOME_REVERSIBLE_HYDRATION_OF_CARBON_DIOXIDE	REACTOME_REVERSIBLE_HYDRATION_OF_CARBON_DIOXIDE	12	0.599357	1.59461	0.0407767	0.113412	0.073998	7114	tags=50%, list=20%, signal=40%	CA9/CA1/CA4/CA5B/CA14/CA12
REACTOME_MEIOSIS	REACTOME_MEIOSIS	117	0.312577	1.38696	0.0410184	0.113951	0.0743496	9165	tags=38%, list=26%, signal=28%	TEX15/H2BC7/H2BC13/MSH5/H2BC1/H4-16/STAG1/H2BC17/SYNE2/BRCA2/SYCP2/SMC1B/H4C8/H4C5/H3C12/SMC1A/SMC3/PRDM9/STAG2/ATM/H2BC15/DMC1/CDK2/BRCA1/H3C6/H3C10/DIDO1/PSMC3IP/H2BC8/SUN2/H2BC12/H2BC21/SUN1/H2BU1/H2BC6/SYNE1/H2AC7/H4C12/LMNB1/RAD50/ATR/MRE11/POT1/SYCP3
BIOCARTA_PRC2_PATHWAY	BIOCARTA_PRC2_PATHWAY	14	0.56719	1.56982	0.0411215	0.113971	0.0743628	11926	tags=64%, list=33%, signal=43%	PHC1/SUZ12/BMI1/RBBP4/COMMD3-BMI1/CBX4/EZH1/EZH2/YY1
REACTOME_DCC_MEDIATED_ATTRACTIVE_SIGNALING	REACTOME_DCC_MEDIATED_ATTRACTIVE_SIGNALING	14	0.568082	1.57229	0.0411215	0.113971	0.0743628	8347	tags=50%, list=23%, signal=38%	DCC/ABLIM1/DOCK1/TRIO/SRC/NCK1/WASL
REACTOME_MICRORNA_MIRNA_BIOGENESIS	REACTOME_MICRORNA_MIRNA_BIOGENESIS	25	-0.432151	-1.49226	0.0412621	0.114046	0.0744121	4467	tags=28%, list=12%, signal=25%	POLR2E/POLR2H/POLR2G/POLR2K/POLR2J/POLR2I/POLR2L
BIOCARTA_INSULIN_PATHWAY	BIOCARTA_INSULIN_PATHWAY	21	0.490337	1.49851	0.0412926	0.114046	0.0744121	9803	tags=62%, list=27%, signal=45%	IRS1/RASA1/PIK3CG/JUN/PIK3CA/PIK3R1/SOS1/FOS/PTPN11/CSNK2A1/MAPK8/MAP2K1/ELK1
REACTOME_TRANSPORT_OF_CONNEXONS_TO_THE_PLASMA_MEMBRANE	REACTOME_TRANSPORT_OF_CONNEXONS_TO_THE_PLASMA_MEMBRANE	21	0.490869	1.50013	0.0412926	0.114046	0.0744121	3705	tags=29%, list=10%, signal=26%	TUBAL3/TUBA3E/TUBA3C/TUBB3/TUBA3D/TUBB1
REACTOME_ENDOSOMAL_SORTING_COMPLEX_REQUIRED_FOR_TRANSPORT_ESCRT_	REACTOME_ENDOSOMAL_SORTING_COMPLEX_REQUIRED_FOR_TRANSPORT_ESCRT_	31	-0.414562	-1.53383	0.0413625	0.114107	0.0744515	5990	tags=29%, list=17%, signal=24%	UBB/VPS25/MVB12A/SNF8/RPS27A/UBA52/CHMP4A/CHMP2A/VPS28
REACTOME_DEFENSINS	REACTOME_DEFENSINS	40	-0.376412	-1.51283	0.0414508	0.114218	0.0745239	12309	tags=65%, list=34%, signal=43%	CD4/DEFB4A/DEFB135/DEFB1/DEFB125/CCR2/DEFB134/DEFB112/DEFB129/DEFB103A/DEFB115/DEFB104A/DEFB119/DEFB136/DEFB103B/DEFB128/DEFB127/DEFB106A/DEFB121/DEFB107B/DEFB105B/DEFB131A/DEFB116/DEFB126/DEFB124/PRSS2
REACTOME_SIGNALING_BY_FGFR_IN_DISEASE	REACTOME_SIGNALING_BY_FGFR_IN_DISEASE	62	0.370715	1.46929	0.0417957	0.115035	0.075057	9652	tags=50%, list=27%, signal=37%	FGF4/FGF3/FGF2/FGF9/FGFR1/CNTRL/GAB1/FGF1/FGF10/KRAS/PIK3CA/PIK3R1/FRS2/SOS1/POLR2B/POLR2A/TRIM24/ZMYM2/GAB2/FGF5/MYO18A/PLCG1/BAG4/NRAS/ERLIN2/LRRFIP1/NCBP1/FGF18/FGF20/FGFR3/STAT5B
REACTOME_SIGNALING_BY_ERBB2	REACTOME_SIGNALING_BY_ERBB2	50	0.39057	1.49676	0.0423862	0.116495	0.0760099	8852	tags=44%, list=25%, signal=33%	EREG/NRG3/ERBB4/PRKCA/GAB1/AKT3/KRAS/PIK3CA/PIK3R1/SOS1/EGF/SRC/GRB7/PTPN12/PRKCE/PLCG1/NRG4/BTC/ERBIN/NRAS/RNF41/USP8
PID_CMYB_PATHWAY	PID_CMYB_PATHWAY	84	0.342073	1.43149	0.0424242	0.116495	0.0760099	9397	tags=44%, list=26%, signal=33%	PTGS2/CA1/ADORA2B/KIT/KITLG/CDK6/EP300/CCND1/LYZ/PIAS3/IQGAP1/SMARCA2/CREBBP/LEF1/TAB2/GSTM1/KRAS/SKI/RAG2/PIM1/ZFHX3/SIN3A/HIPK2/MAT2A/MYB/ETS1/SP1/BCL2/COL1A2/NCOR1/NRAS/COPA/ATP2B1/MAP3K7/YEATS4/PPP3CA/MYC
PID_AR_PATHWAY	PID_AR_PATHWAY	61	0.3731	1.47708	0.0431433	0.118333	0.077209	10968	tags=59%, list=31%, signal=41%	NRIP1/MAK/CDK6/VAV3/LATS2/CCND1/ZNF318/PIAS3/PIAS1/SVIL/ZMIZ1/RPS6KA3/HIP1/TMF1/NCOA6/BRCA1/KDM3A/MED1/CTNNB1/CARM1/NCOA4/NCOA2/CTDSP2/AR/RANBP9/APPL1/KDM4C/FHL2/TCF4/UBE3A/HNRNPA1/TGIF1/PATZ1/PAWR/SRF/PRKDC
BIOCARTA_TPO_PATHWAY	BIOCARTA_TPO_PATHWAY	24	0.473243	1.51566	0.0432526	0.118496	0.0773155	9652	tags=58%, list=27%, signal=43%	PRKCA/JAK2/RASA1/PIK3CG/JUN/MPL/PIK3CA/PIK3R1/SOS1/FOS/PLCG1/CSNK2A1/MAP2K1/STAT5B
NABA_ECM_REGULATORS	NABA_ECM_REGULATORS	238	0.268795	1.30901	0.0436457	0.119436	0.0779284	4987	tags=19%, list=14%, signal=17%	CTSE/CST4/CST1/SERPINB4/ITIH5/TMPRSS15/ADAMTS20/MMP24/SERPINB3/MMP10/MEP1A/SERPINB7/TGM4/MMP7/TLL1/TGM5/PRSS12/P3H2/MMP1/EGLN3/TIMP3/SERPINB2/MMP3/ADAM17/ADAM28/ADAMTS6/CTSV/ADAM9/MMP16/HPSE2/MMP13/SERPINE1/PZP/PAMR1/ADAMTSL3/MMP8/MEP1B/MMP27/MMP28/ADAMTS9/ADAMTS8/PLAT/SERPINE2/ADAMTS1/ADAM11/ADAMTS5
PID_HIF1A_PATHWAY	PID_HIF1A_PATHWAY	19	-0.475644	-1.52338	0.0437788	0.119662	0.0780762	4379	tags=37%, list=12%, signal=32%	RBX1/COPS5/RACK1/ELOC/NAA10/EGLN2/ELOB
REACTOME_INTERACTION_BETWEEN_L1_AND_ANKYRINS	REACTOME_INTERACTION_BETWEEN_L1_AND_ANKYRINS	31	0.447247	1.52853	0.0439932	0.120059	0.0783354	5603	tags=32%, list=16%, signal=27%	SCN2A/SCN7A/SPTA1/SCN3A/KCNQ3/ANK1/ANK3/SCN1A/SPTBN1/SPTB
BIOCARTA_NFAT_PATHWAY	BIOCARTA_NFAT_PATHWAY	51	0.387162	1.48651	0.0440252	0.120059	0.0783354	10515	tags=55%, list=29%, signal=39%	FGF2/MYH2/EDN1/CAMK1G/PIK3CG/NFATC3/CREBBP/CSNK1A1/PIK3CA/PIK3R1/NFATC2/MAPK1/PRKAR2B/PRKAR1A/PRKACB/ELSPBP1/MAPK14/PPP3CA/HAND2/MAPK8/GATA4/MAP2K1/CAMK4/RPS6KB1/HBEGF/GSK3B/CTF1/NPPA
PID_RHODOPSIN_PATHWAY	PID_RHODOPSIN_PATHWAY	23	-0.441589	-1.52143	0.0440835	0.120081	0.0783495	4298	tags=35%, list=12%, signal=31%	SAG/RHO/PDE6B/RGS9/PDE6G/GUCY2F/RDH12/GUCY2D
PID_RHOA_REG_PATHWAY	PID_RHOA_REG_PATHWAY	46	0.408228	1.53069	0.0448	0.121841	0.0794977	8227	tags=39%, list=23%, signal=30%	ARHGAP8/ECT2/VAV3/SRGAP1/ARHGEF18/ARHGAP5/ARHGEF3/TRIO/ARHGEF11/AKAP13/ARHGEF10/OPHN1/ARHGEF17/FARP1/ARHGEF28/NET1/ARHGEF12/DLC1
REACTOME_ADENYLATE_CYCLASE_INHIBITORY_PATHWAY	REACTOME_ADENYLATE_CYCLASE_INHIBITORY_PATHWAY	14	0.561039	1.5528	0.0448598	0.121841	0.0794977	9754	tags=64%, list=27%, signal=47%	ADCY8/GNAI1/ADCY7/ADCY5/ADCY6/ADCY2/ADCY1/GNAL/ADCY3
BIOCARTA_ATRBRCA_PATHWAY	BIOCARTA_ATRBRCA_PATHWAY	21	0.483801	1.47853	0.0448833	0.121841	0.0794977	11743	tags=62%, list=33%, signal=42%	BRCA2/ATM/BRCA1/FANCD2/RAD50/FANCE/ATR/MRE11/FANCC/FANCA/CHEK1/RAD1/FANCG
WP_SEROTONIN_TRANSPORTER_ACTIVITY	WP_SEROTONIN_TRANSPORTER_ACTIVITY	11	0.610351	1.5691	0.0450098	0.121955	0.0795724	4828	tags=36%, list=13%, signal=31%	NOS1/SLC6A4/ITGB3/IL1R1
REACTOME_INTERLEUKIN_12_SIGNALING	REACTOME_INTERLEUKIN_12_SIGNALING	46	-0.353314	-1.46519	0.0450928	0.121955	0.0795724	4909	tags=28%, list=14%, signal=24%	SOD2/MIF/P4HB/IL12B/CFL1/PPIA/AIP/PSME2/IFNG/SOD1/TALDO1/GSTO1/BOLA2B
REACTOME_ACYL_CHAIN_REMODELLING_OF_PG	REACTOME_ACYL_CHAIN_REMODELLING_OF_PG	18	0.508976	1.50867	0.0451264	0.121955	0.0795724	4442	tags=33%, list=12%, signal=29%	PLA2G4D/PLA2G2E/PLA2G10/PLA2G4B/PLA2R1/PLA2G4A
REACTOME_SYNTHESIS_OF_ACTIVE_UBIQUITIN_ROLES_OF_E1_AND_E2_ENZYMES	REACTOME_SYNTHESIS_OF_ACTIVE_UBIQUITIN_ROLES_OF_E1_AND_E2_ENZYMES	30	-0.415474	-1.52492	0.0451306	0.121955	0.0795724	2661	tags=17%, list=7%, signal=15%	RPS27A/CDC34/UCHL3/UBE2S/UBA52
PID_EPHA_FWDPATHWAY	PID_EPHA_FWDPATHWAY	34	0.435911	1.5323	0.0452261	0.122075	0.0796503	7317	tags=35%, list=20%, signal=28%	EPHA6/EPHA5/EPHA3/VAV3/PIK3CG/CBL/EPHA4/CRKL/ROCK1/SRC/EFNA5/PLCG1
REACTOME_FOXO_MEDIATED_TRANSCRIPTION_OF_CELL_CYCLE_GENES	REACTOME_FOXO_MEDIATED_TRANSCRIPTION_OF_CELL_CYCLE_GENES	17	0.520409	1.5227	0.0456204	0.122999	0.0802536	6987	tags=47%, list=20%, signal=38%	KLF4/SMAD3/RBL2/MSTN/FOXO3/CCNG2/FOXO4/FOXO1
REACTOME_RECYCLING_PATHWAY_OF_L1	REACTOME_RECYCLING_PATHWAY_OF_L1	49	0.38551	1.46704	0.0458136	0.12336	0.080489	10091	tags=47%, list=28%, signal=34%	TUBAL3/TUBA3E/TUBA3C/TUBB3/TUBA3D/KIF4B/DNM1/RPS6KA5/TUBB1/RPS6KA3/SRC/KIF4A/RDX/MAPK1/L1CAM/TUBA1B/SH3GL2/DPYSL2/AP2B1/NUMB/DNM2/RPS6KA2/RPS6KA6
REACTOME_REGULATION_OF_TP53_ACTIVITY_THROUGH_PHOSPHORYLATION	REACTOME_REGULATION_OF_TP53_ACTIVITY_THROUGH_PHOSPHORYLATION	92	0.333577	1.42627	0.045858	0.12336	0.080489	9278	tags=40%, list=26%, signal=30%	TAF1L/PRKAA2/BARD1/TAF1/BRIP1/CCNA2/TAF4B/HIPK1/WRN/RFC3/ATRIP/RMI1/CDK5R1/ATM/DYRK2/TAF6/TOPBP1/CDK2/BRCA1/HIPK2/NUAK1/TAF9B/TAF4/RAD9B/DNA2/TAF2/TAF3/TPX2/EXO1/MDM4/RAD50/ATR/PRKAB2/MRE11/SUPT16H/CSNK2A1/MAPK14
BIOCARTA_MTOR_PATHWAY	BIOCARTA_MTOR_PATHWAY	22	0.478716	1.49377	0.0460177	0.12365	0.0806781	11017	tags=59%, list=31%, signal=41%	SHLD2P3/PIK3CA/PIK3R1/PDPK1/EIF3A/TSC1/PDK2/EIF4A1/EIF4G2/EIF4A2/EIF4E/RPS6KB1/TSC2
KEGG_CITRATE_CYCLE_TCA_CYCLE	KEGG_CITRATE_CYCLE_TCA_CYCLE	31	-0.407455	-1.50754	0.0462287	0.123869	0.080821	14692	tags=61%, list=41%, signal=36%	PDHA2/DLST/PCK2/PDHB/IDH2/PDHA1/SDHD/PCK1/IDH3B/SUCLG2/SDHA/MDH1/SDHB/IDH3G/PC/MDH2/SUCLG1/FH/OGDHL
KEGG_GLYCINE_SERINE_AND_THREONINE_METABOLISM	KEGG_GLYCINE_SERINE_AND_THREONINE_METABOLISM	31	-0.408698	-1.51214	0.0462287	0.123869	0.080821	3797	tags=19%, list=11%, signal=17%	AGXT/AGXT2/SHMT1/GCAT/GAMT/SDS
REACTOME_KSRP_KHSRP_BINDS_AND_DESTABILIZES_MRNA	REACTOME_KSRP_KHSRP_BINDS_AND_DESTABILIZES_MRNA	17	-0.504449	-1.56738	0.0462555	0.123869	0.080821	5345	tags=29%, list=15%, signal=25%	EXOSC7/EXOSC1/MAPK11/EXOSC5/EXOSC4
WP_CYTOSOLIC_DNASENSING_PATHWAY	WP_CYTOSOLIC_DNASENSING_PATHWAY	70	-0.309326	-1.40669	0.0463768	0.124054	0.0809418	7649	tags=26%, list=21%, signal=20%	IFNA14/IFNA13/IFNA2/IFNA17/IFNA10/IFNA16/ZBP1/CCL4/POLR2E/POLR2H/NFKBIB/POLR2K/IRF3/IRF7/CCL5/ISG15/PYCARD/POLR2L
REACTOME_NUCLEOTIDE_LIKE_PURINERGIC_RECEPTORS	REACTOME_NUCLEOTIDE_LIKE_PURINERGIC_RECEPTORS	15	0.540558	1.52645	0.0464684	0.124159	0.0810106	7163	tags=47%, list=20%, signal=37%	P2RY4/ADORA2B/ADORA1/P2RY12/P2RY1/LPAR4/GPR17
REACTOME_NUCLEAR_SIGNALING_BY_ERBB4	REACTOME_NUCLEAR_SIGNALING_BY_ERBB4	32	0.435049	1.4979	0.0469799	0.125385	0.0818103	8016	tags=41%, list=22%, signal=32%	EREG/CSN2/NRG3/ERBB4/ADAM17/YAP1/TAB2/SRC/PGR/NRG4/NCOR1/ESR1/BTC
REACTOME_ANTIGEN_ACTIVATES_B_CELL_RECEPTOR_BCR_LEADING_TO_GENERATION_OF_SECOND_MESSENGERS	REACTOME_ANTIGEN_ACTIVATES_B_CELL_RECEPTOR_BCR_LEADING_TO_GENERATION_OF_SECOND_MESSENGERS	86	-0.295588	-1.39528	0.0473373	0.126197	0.0823403	3607	tags=21%, list=10%, signal=19%	IGKV3-20/IGLC3/IGKV1-17/IGLV3-25/IGKV1-39/IGKV1D-39/IGLV3-1/IGKV2D-30/CD79B/IGHV1-69/IGKV2D-40/CD19/IGKV1D-33/IGLV2-14/IGHM/IGHD/IGLV6-57/IGKV4-1
REACTOME_METABOLISM_OF_PORPHYRINS	REACTOME_METABOLISM_OF_PORPHYRINS	26	-0.425605	-1.49362	0.0480769	0.128026	0.0835332	4380	tags=35%, list=12%, signal=30%	UROS/HMOX2/HMBS/ALB/BLVRA/UROD/BLVRB/GSTA1/FABP1
WP_PARKINSONS_DISEASE_PATHWAY	WP_PARKINSONS_DISEASE_PATHWAY	61	-0.33219	-1.47378	0.0481586	0.1281	0.0835816	11125	tags=43%, list=31%, signal=29%	MIR370/MIR128-2/MIR503/MIR128-1/MIR132/MIR1224/MIR409/MIR30A/MIR34B/MIR873/MIR212/MIR4448/MIR1294/UBB/MIR34C/MIR30E/MIR375/CYCS/MIR485/UBE2L6/PARK7/MAPK11/MIR497HG/MAPK12/UCHL1/SLC6A3
WP_AMYOTROPHIC_LATERAL_SCLEROSIS_ALS	WP_AMYOTROPHIC_LATERAL_SCLEROSIS_ALS	38	-0.36437	-1.45681	0.0482234	0.128129	0.0836004	5300	tags=37%, list=15%, signal=31%	NEFH/DERL1/PRPH/BAX/MAP2K2/CCS/BAD/NEFM/TOMM40/CST3/BID/SOD1/GPX1/GRIA1
REACTOME_REPRESSION_OF_WNT_TARGET_GENES	REACTOME_REPRESSION_OF_WNT_TARGET_GENES	14	0.554674	1.53518	0.0485981	0.12898	0.0841561	9568	tags=57%, list=27%, signal=42%	AXIN2/CTBP2/LEF1/TCF7/TLE4/TCF7L2/MYC/TLE1
REACTOME_PEPTIDE_LIGAND_BINDING_RECEPTORS	REACTOME_PEPTIDE_LIGAND_BINDING_RECEPTORS	195	0.282029	1.34965	0.0488127	0.129405	0.0844333	5806	tags=27%, list=16%, signal=22%	SST/TAC1/GRPR/CXCL5/TRH/TACR3/NPY4R/SSTR1/GRP/MLN/PROK1/BRS3/ACKR4/AVPR1B/UTS2R/CCR9/GALR3/CCR3/EDN3/EDN1/MLNR/NTSR2/HCRTR2/KEL/CCL28/MCHR2/EDN2/CCR6/BDKRB2/PROK2/NPFFR2/CCL2/OXTR/MC1R/RLN3/BDKRB1/CXCL3/NPY5R/PRLHR/PDYN/CCK/TACR2/EDNRB/PYY/NPY1R/AVPR1A/NTSR1/CXCR5/APLN/UTS2B/EDNRA/CX3CL1
REACTOME_HS_GAG_BIOSYNTHESIS	REACTOME_HS_GAG_BIOSYNTHESIS	31	0.436328	1.49122	0.0490694	0.129941	0.0847829	2414	tags=16%, list=7%, signal=15%	HS3ST5/HS3ST4/HS3ST1/HSPG2/HS3ST3A1
BIOCARTA_ARF_PATHWAY	BIOCARTA_ARF_PATHWAY	17	0.517597	1.51447	0.0492701	0.130212	0.0849598	9642	tags=53%, list=27%, signal=39%	PIK3CG/PIK3CA/PIK3R1/TWIST1/ABL1/RB1/POLR1B/MYC/POLR1A
REACTOME_PREGNENOLONE_BIOSYNTHESIS	REACTOME_PREGNENOLONE_BIOSYNTHESIS	12	-0.542654	-1.5345	0.0492813	0.130212	0.0849598	5285	tags=42%, list=15%, signal=36%	FDX1/TSPO/FDXR/CYP11A1/FDX2
REACTOME_NEGATIVE_REGULATORS_OF_DDX58_IFIH1_SIGNALING	REACTOME_NEGATIVE_REGULATORS_OF_DDX58_IFIH1_SIGNALING	34	-0.386514	-1.48097	0.0493827	0.13024	0.0849777	5990	tags=21%, list=17%, signal=17%	UBB/PIN1/UBE2L6/RPS27A/IRF3/UBA52/ISG15
REACTOME_SIGNALING_BY_TGF_BETA_RECEPTOR_COMPLEX	REACTOME_SIGNALING_BY_TGF_BETA_RECEPTOR_COMPLEX	73	0.350377	1.4467	0.0494012	0.13024	0.0849777	9976	tags=45%, list=28%, signal=33%	PMEPA1/CCNK/WWTR1/SMAD3/SERPINE1/SMURF2/ARHGEF18/RNF111/TGFBR2/CBL/SKI/SKIL/SMAD7/BAMBI/PPP1R15A/CCNT1/TFDP1/ZFYVE9/RBL1/SP1/CGN/CCNT2/TGFBR1/TRIM33/USP9X/NCOR1/NCOR2/SMURF1/SMAD4/MYC/PARD3/TGIF1/PPP1CB
REACTOME_APC_C_CDC20_MEDIATED_DEGRADATION_OF_CYCLIN_B	REACTOME_APC_C_CDC20_MEDIATED_DEGRADATION_OF_CYCLIN_B	24	-0.427045	-1.47148	0.0495283	0.130305	0.0850204	5990	tags=25%, list=17%, signal=21%	UBB/ANAPC15/RPS27A/UBE2S/UBA52/ANAPC11
REACTOME_PKMTS_METHYLATE_HISTONE_LYSINES	REACTOME_PKMTS_METHYLATE_HISTONE_LYSINES	69	0.355161	1.43485	0.0495356	0.130305	0.0850204	10829	tags=54%, list=30%, signal=37%	H4-16/ASH1L/KMT2E/KMT2D/MECOM/H4C8/H4C5/KMT2C/H3C12/KMT2A/PRDM9/PRDM16/NSD2/NSD3/H3C6/NFKB1/H3C10/SETD2/SETDB1/EHMT1/AEBP2/ATF7IP/SUZ12/SMYD2/SETD1B/NSD1/H4C12/SETDB2/SETD7/DOT1L/RBBP4/KMT5B/KMT2B/RBBP5/H3C13/SUV39H2/SETD1A
PID_LYSOPHOSPHOLIPID_PATHWAY	PID_LYSOPHOSPHOLIPID_PATHWAY	65	0.359763	1.43783	0.05	0.131273	0.0856522	10210	tags=45%, list=29%, signal=32%	ADCY8/LPAR1/GNAI1/ADCY7/GAB1/ADRA1B/PRKD1/JUN/IL6/ADCY5/PIK3R1/FOS/SRC/NFKB1/ADCY6/LPAR4/GNA13/PRKCE/CXCL8/PLCG1/TIAM1/LPAR2/ADCY2/GNAQ/ADCY1/GNA14/ADCY3/HBEGF/GSK3B
BIOCARTA_CTCF_PATHWAY	BIOCARTA_CTCF_PATHWAY	24	0.46712	1.49605	0.050173	0.131273	0.0856522	10765	tags=58%, list=30%, signal=41%	TGFB2/SMAD1/TGFB3/PIK3CG/TGFBR2/PIK3CA/PIK3R1/TGFBR1/SMAD5/CTCF/SMAD4/MYC/RPS6KB1/TGFBR3
BIOCARTA_CD40_PATHWAY	BIOCARTA_CD40_PATHWAY	15	0.532449	1.50355	0.0501859	0.131273	0.0856522	7459	tags=40%, list=21%, signal=32%	TNFAIP3/MAP3K1/NFKB1/ELP1/MAP3K14/TRAF6
KEGG_GLYCOSAMINOGLYCAN_BIOSYNTHESIS_KERATAN_SULFATE	KEGG_GLYCOSAMINOGLYCAN_BIOSYNTHESIS_KERATAN_SULFATE	15	0.528195	1.49154	0.0501859	0.131273	0.0856522	5984	tags=27%, list=17%, signal=22%	CHST4/B3GNT7/CHST6/FUT8
WP_FATTY_ACID_OMEGA_OXIDATION	WP_FATTY_ACID_OMEGA_OXIDATION	15	0.528582	1.49263	0.0501859	0.131273	0.0856522	1656	tags=27%, list=5%, signal=25%	CYP3A4/ADH7/CYP1A2/CYP1A1
WP_SIGNALING_OF_HEPATOCYTE_GROWTH_FACTOR_RECEPTOR	WP_SIGNALING_OF_HEPATOCYTE_GROWTH_FACTOR_RECEPTOR	34	0.430439	1.51307	0.0502513	0.131273	0.0856522	10072	tags=53%, list=28%, signal=38%	ITGB1/GAB1/DOCK1/RASA1/JUN/PIK3CA/SOS1/CRKL/FOS/SRC/MAPK1/RAPGEF1/PTPN11/MET/MAPK8/MAP2K1/ELK1/RAP1B
REACTOME_REGULATION_OF_FOXO_TRANSCRIPTIONAL_ACTIVITY_BY_ACETYLATION	REACTOME_REGULATION_OF_FOXO_TRANSCRIPTIONAL_ACTIVITY_BY_ACETYLATION	10	0.623083	1.56169	0.0502901	0.131273	0.0856522	6987	tags=80%, list=20%, signal=64%	EP300/SIRT1/CREBBP/KAT2B/FOXO3/TXNIP/FOXO4/FOXO1
PID_ARF6_TRAFFICKING_PATHWAY	PID_ARF6_TRAFFICKING_PATHWAY	49	0.38232	1.4549	0.0505529	0.131815	0.0860053	9671	tags=45%, list=27%, signal=33%	ASAP2/ITGA2/ITGA8/ITGA3/ITGA6/ITGA4/ITGB1/EDNRB/ITGAV/CTNNB1/CTNND1/MAPK8IP3/SPAG9/ITGA9/EXOC7/EXOC5/ITGA10/ADRB2/ITGA5/EXOC1/EXOC2/DNM2
REACTOME_C_TYPE_LECTIN_RECEPTORS_CLRS_	REACTOME_C_TYPE_LECTIN_RECEPTORS_CLRS_	140	-0.251346	-1.28928	0.0507246	0.132069	0.0861711	6000	tags=27%, list=17%, signal=23%	CLEC10A/UBB/PSMB2/MUC12/NFKB2/RELB/SKP1/PSMA1/PSMA3/PSMB4/PSME1/PSMD8/PSMB10/CD209/PSMB9/PSMA4/PSMA5/PSMA7/CARD9/RPS27A/CDC34/PSMC3/PSMC4/CLEC4E/PSMB8/UBE2M/PSMB7/PSME2/PSMD13/PSMC5/PSMB1/SEM1/UBA52/PSMA2/PSMB6/PYCARD/PSMB3/HRAS
KEGG_SNARE_INTERACTIONS_IN_VESICULAR_TRANSPORT	KEGG_SNARE_INTERACTIONS_IN_VESICULAR_TRANSPORT	38	-0.362416	-1.449	0.0507614	0.132069	0.0861711	2724	tags=16%, list=8%, signal=15%	BNIP1/STX10/STX8/VAMP8/USE1/VAMP5
WP_FACTORS_AND_PATHWAYS_AFFECTING_INSULINLIKE_GROWTH_FACTOR_IGF1AKT_SIGNALING	WP_FACTORS_AND_PATHWAYS_AFFECTING_INSULINLIKE_GROWTH_FACTOR_IGF1AKT_SIGNALING	37	0.416224	1.50021	0.0508197	0.132076	0.0861757	10210	tags=49%, list=29%, signal=35%	NEB/IGF1R/ITGB1/SMAD3/IRS1/TRIM63/PIK3CG/MSTN/ILK/NFKB1/IGFBP5/PDK1/RICTOR/WASL/ACVR2B/EIF4E/RPS6KB1/GSK3B
WP_G1_TO_S_CELL_CYCLE_CONTROL	WP_G1_TO_S_CELL_CYCLE_CONTROL	64	0.360955	1.43963	0.0512422	0.133028	0.0867974	12323	tags=55%, list=34%, signal=36%	CDK6/CREB3L1/CCND1/ATM/MCM2/ORC2/CDK2/RB1/WEE1/CCNG2/CREB1/TFDP1/ATF6B/ORC1/CCNE2/E2F2/MCM6/CCND2/POLE/CDK1/E2F3/MCM3/MYC/PRIM2/CDKN2C/RPA1/POLE2/CDK4/ORC6/CDKN2B/PRIM1/TFDP2/GADD45A/ORC4/CDC45
SIG_PIP3_SIGNALING_IN_B_LYMPHOCYTES	SIG_PIP3_SIGNALING_IN_B_LYMPHOCYTES	36	0.417932	1.49971	0.0513245	0.133097	0.0868419	5521	tags=31%, list=15%, signal=26%	PITX2/ITPR3/GAB1/ITPR2/TEC/AKT3/ITPR1/RPS6KA3/PIK3CA/PDPK1/FOXO3
PID_S1P_S1P3_PATHWAY	PID_S1P_S1P3_PATHWAY	29	0.444564	1.49429	0.0516351	0.133611	0.0871773	9873	tags=55%, list=28%, signal=40%	GNAI1/ITGB3/JAK2/VEGFA/AKT3/ITGAV/SRC/S1PR1/MAPK1/FLT1/GNA13/S1PR3/GNAQ/PDGFB/GNA14/PDGFRB
REACTOME_DOWNSTREAM_SIGNAL_TRANSDUCTION	REACTOME_DOWNSTREAM_SIGNAL_TRANSDUCTION	29	0.445371	1.49701	0.0516351	0.133611	0.0871773	9873	tags=62%, list=28%, signal=45%	PDGFRA/NCK2/RASA1/KRAS/PIK3CA/PIK3R1/SOS1/CRKL/SRC/GRB7/RAPGEF1/PLCG1/PTPN11/NCK1/NRAS/PDGFB/STAT5B/PDGFRB
PID_HIF2PATHWAY	PID_HIF2PATHWAY	34	0.427293	1.50201	0.0519263	0.133983	0.0874203	7937	tags=53%, list=22%, signal=41%	EGLN3/SLC2A1/EP300/BHLHE40/SERPINE1/SIRT1/ABCG2/VEGFA/CREBBP/TWIST1/VHL/FLT1/ARNT/ETS1/SP1/KDR/SLC11A2/CITED2
REACTOME_EFFECTS_OF_PIP2_HYDROLYSIS	REACTOME_EFFECTS_OF_PIP2_HYDROLYSIS	27	0.444637	1.48483	0.0519263	0.133983	0.0874203	11034	tags=52%, list=31%, signal=36%	DGKB/ITPR3/ITPR2/DGKH/DGKI/ITPR1/TRPC3/PRKCE/DGKD/TRPC7/DAGLA/RASGRP1/TRPC6/DGKA
REACTOME_DEACTIVATION_OF_THE_BETA_CATENIN_TRANSACTIVATING_COMPLEX	REACTOME_DEACTIVATION_OF_THE_BETA_CATENIN_TRANSACTIVATING_COMPLEX	42	0.391993	1.44823	0.0519481	0.133983	0.0874203	10373	tags=50%, list=29%, signal=36%	BCL9L/SOX2/PYGO1/KMT2D/BCL9/SOX4/LEF1/TCF7/CTNNB1/APC/XIAP/SOX6/SOX9/TLE4/CHD8/TCF7L2/BTRC/TLE1/SOX13/RBBP5/XPO1
REACTOME_RUNX3_REGULATES_P14_ARF	REACTOME_RUNX3_REGULATES_P14_ARF	10	0.619685	1.55317	0.0522244	0.13455	0.0877901	6387	tags=60%, list=18%, signal=49%	EP300/CCND1/HDAC4/KRAS/BRD2/RUNX1
REACTOME_INTERLEUKIN_12_FAMILY_SIGNALING	REACTOME_INTERLEUKIN_12_FAMILY_SIGNALING	56	-0.340634	-1.47301	0.0523416	0.134706	0.0878919	4909	tags=25%, list=14%, signal=22%	SOD2/MIF/P4HB/IL12B/EBI3/CFL1/PPIA/AIP/PSME2/IFNG/SOD1/TALDO1/GSTO1/BOLA2B
BIOCARTA_HES_PATHWAY	BIOCARTA_HES_PATHWAY	12	0.58459	1.55532	0.0524272	0.134754	0.0879235	7504	tags=42%, list=21%, signal=33%	FZD1/NOTCH2/HNF1A/NOTCH1/HES7
KEGG_PROGESTERONE_MEDIATED_OOCYTE_MATURATION	KEGG_PROGESTERONE_MEDIATED_OOCYTE_MATURATION	85	0.332314	1.39891	0.0524738	0.134754	0.0879235	10091	tags=44%, list=28%, signal=31%	ADCY8/MAPK10/GNAI1/IGF1R/ADCY7/CCNA2/MAPK13/PDE3A/PIK3CG/AKT3/KRAS/ADCY5/RPS6KA3/PIK3CA/PIK3R1/BUB1/PRKX/MAD2L1/BRAF/CDK2/ANAPC1/MAPK1/ADCY6/PGR/PRKACB/CCNB3/PLK1/ADCY2/CDK1/ADCY1/MAPK14/MAPK8/MAP2K1/ADCY3/RPS6KA2/SPDYA/RPS6KA6
REACTOME_ONCOGENIC_MAPK_SIGNALING	REACTOME_ONCOGENIC_MAPK_SIGNALING	82	0.33375	1.3942	0.0527903	0.135421	0.0883586	10478	tags=48%, list=29%, signal=34%	KSR2/CAMK2A/ESRP1/KIAA1549/CNKSR1/IQGAP1/ITGB3/JAK2/SPRED1/SPRED3/AKAP9/KRAS/CNKSR2/BRAF/BCL2L11/SPRED2/SRC/VCL/NF1/MAPK1/TRIM24/KSR1/TRAK1/DUSP16/CAMK2D/KDM7A/QKI/CLCN6/PAPSS1/NRAS/FN1/MAP2K1/DUSP7/TLN1/DUSP8/PPP1CB/RAP1B/MPRIP/SHOC2
REACTOME_POST_CHAPERONIN_TUBULIN_FOLDING_PATHWAY	REACTOME_POST_CHAPERONIN_TUBULIN_FOLDING_PATHWAY	22	0.475136	1.4826	0.0530973	0.135986	0.0887273	3705	tags=27%, list=10%, signal=24%	TUBAL3/TUBA3E/TUBA3C/TUBB3/TUBA3D/TUBB1
WP_HUMAN_THYROID_STIMULATING_HORMONE_TSH_SIGNALING_PATHWAY	WP_HUMAN_THYROID_STIMULATING_HORMONE_TSH_SIGNALING_PATHWAY	66	0.354939	1.41783	0.053125	0.135986	0.0887273	10125	tags=47%, list=28%, signal=34%	MAP2K6/GNAI1/IGF1R/RBL2/JAK2/JUN/PLCB1/TTF2/PIK3CA/PIK3R1/BRAF/PDPK1/CDK2/RB1/FOS/SRC/MAPK1/JAK1/CREB1/GNA13/PDE4D/TTF1/ADCY2/GNAQ/MAPK14/MYC/MAP2K1/ADCY3/RALGDS/RAP1B/RPS6KB1
REACTOME_MTORC1_MEDIATED_SIGNALLING	REACTOME_MTORC1_MEDIATED_SIGNALLING	23	-0.423423	-1.45884	0.0533643	0.136438	0.0890219	8057	tags=35%, list=23%, signal=27%	RPS6/MLST8/LAMTOR5/LAMTOR1/AKT1S1/EIF4EBP1/LAMTOR2/LAMTOR4
REACTOME_METABOLISM_OF_CARBOHYDRATES	REACTOME_METABOLISM_OF_CARBOHYDRATES	292	0.259175	1.28404	0.0534161	0.136438	0.0890219	8454	tags=27%, list=24%, signal=21%	B3GALT5/B3GALT1/UST/HS3ST5/HS3ST4/PFKFB3/HAS2/HS3ST1/B3GNT7/PGK2/PFKP/CSGALNACT1/FUT9/HSPG2/VCAN/PRPS1L1/FUT4/SLC2A1/FUT3/CHST9/POM121/OGN/PGM2L1/HAS1/NUP153/HS3ST3A1/OMD/XYLT1/ENO2/B4GALNT2/HAS3/HPSE2/PGM2/B4GALT6/B3GAT2/FMOD/NUP160/CHST6/LYVE1/CHSY1/GPC4/PFKM/NUP205/PKLR/LUM/HK2/TPR/ACAN/DCN/SLC26A2/DSE/B4GALT5/RHD/NUP58/AGRN/CEMIP/NUP155/NUP188/CHSY3/SORD/HGSNAT/NUP107/NUP54/STAB2/IDS/POM121C/…
KEGG_VASOPRESSIN_REGULATED_WATER_REABSORPTION	KEGG_VASOPRESSIN_REGULATED_WATER_REABSORPTION	44	0.397024	1.48015	0.0534846	0.136466	0.0890403	6742	tags=27%, list=19%, signal=22%	DYNC1I1/DYNC1LI2/AQP2/DYNC2H1/CREB5/CREB3L1/AQP4/PRKX/CREB3L2/DYNC1I2/CREB1/ADCY6
WP_RESISTIN_AS_A_REGULATOR_OF_INFLAMMATION	WP_RESISTIN_AS_A_REGULATOR_OF_INFLAMMATION	33	0.420614	1.46058	0.0536013	0.136617	0.089139	7540	tags=39%, list=21%, signal=31%	PLCB4/PLCD3/PIK3CG/AKT3/ITPR1/PLCB1/IL6/PIK3CA/NFKB1/MAPK1/CXCL8/PLCG1/TNF
WP_CONSTITUTIVE_ANDROSTANE_RECEPTOR_PATHWAY	WP_CONSTITUTIVE_ANDROSTANE_RECEPTOR_PATHWAY	32	0.428486	1.47531	0.0536913	0.136693	0.0891882	9150	tags=50%, list=26%, signal=37%	CYP3A4/UGT1A4/CYP2C19/UGT1A3/SMC1A/NCOA6/UGT1A1/SP1/FOXO1/CYP2C9/UGT1A6/NCOA2/ALAS1/EHHADH/NCOA1/ABCC2
REACTOME_GRB2_EVENTS_IN_ERBB2_SIGNALING	REACTOME_GRB2_EVENTS_IN_ERBB2_SIGNALING	16	0.522694	1.49591	0.0538033	0.136693	0.0891882	8474	tags=56%, list=24%, signal=43%	EREG/NRG3/ERBB4/KRAS/SOS1/EGF/NRG4/BTC/NRAS
WP_MAPK_PATHWAY_IN_CONGENITAL_THYROID_CANCER	WP_MAPK_PATHWAY_IN_CONGENITAL_THYROID_CANCER	16	0.521213	1.49167	0.0538033	0.136693	0.0891882	9803	tags=62%, list=27%, signal=45%	JUN/KRAS/BRAF/SOS1/FOS/SOS2/KSR1/MYC/MAP2K1/ELK1
BIOCARTA_BCELLSURVIVAL_PATHWAY	BIOCARTA_BCELLSURVIVAL_PATHWAY	15	0.521428	1.47243	0.0539033	0.136801	0.0892586	6255	tags=40%, list=17%, signal=33%	ITGB1/PIK3CG/PIK3CA/PIK3R1/FOS/XIAP
REACTOME_DNA_DOUBLE_STRAND_BREAK_RESPONSE	REACTOME_DNA_DOUBLE_STRAND_BREAK_RESPONSE	77	0.339446	1.4128	0.0541353	0.137243	0.0895472	9744	tags=44%, list=27%, signal=32%	H2BC7/H2BC13/H2BC1/TP53BP1/H4-16/BARD1/H2BC17/EYA1/ABRAXAS1/H4C8/H4C5/ATM/MDC1/NSD2/H2BC15/BRCA1/ABL1/BAZ1B/H2BC8/H2BC12/H2BC21/H2BU1/HERC2/H2BC6/H4C12/RAD50/MRE11/SMARCA5/RNF168/MAPK8/H2BC3/KDM4A/EYA3/H2BC4
WP_CALCIUM_REGULATION_IN_THE_CARDIAC_CELL	WP_CALCIUM_REGULATION_IN_THE_CARDIAC_CELL	150	0.294647	1.36863	0.0544218	0.137822	0.0899251	9948	tags=40%, list=28%, signal=29%	ADCY8/RYR2/ITPR3/GJB4/ATP1A4/GJB5/CAMK2A/PKIA/CASQ1/CHRM4/CHRM3/ATP2B3/RGS4/GJB3/GNAI1/PRKCA/GNG13/ADCY7/ITPR2/RGS16/ADRA1B/RYR3/PRKD1/ADRA1A/PRKCG/RGS17/ITPR1/ADCY5/GJA1/GJA9/CACNA1D/CAMK2D/CACNA1B/ADCY6/CHRM5/CACNA1C/PRKCE/PRKAR2B/PRKAR1A/PRKACB/GJB6/SLC8A1/KCNJ3/ATP2B1/ADCY2/ATP1B1/YWHAG/GNAQ/GNG12/ADCY1/ADRB2/YWHAQ/RGS1/ATP2A2/ADCY3/CACNB3/SLC8A3/RGS5/CAMK4/GJC1
KEGG_INOSITOL_PHOSPHATE_METABOLISM	KEGG_INOSITOL_PHOSPHATE_METABOLISM	54	0.374015	1.45162	0.0546022	0.138132	0.0901272	12190	tags=61%, list=34%, signal=40%	PLCB4/IPPK/PIKFYVE/PIP5K1B/PLCD3/PIP5K1A/PIK3CG/SYNJ1/PLCB1/PIK3CA/PIK3C2A/PLCZ1/OCRL/INPP5J/PLCG1/IPMK/PIK3C2B/PIP4K2B/PI4KA/INPP5E/INPP5B/PIK3C3/INPP4B/PI4KB/INPP4A/INPPL1/SYNJ2/INPP5A/PIK3C2G/PLCE1/PIK3CB/PLCD4/ALDH6A1
PID_UPA_UPAR_PATHWAY	PID_UPA_UPAR_PATHWAY	42	0.389151	1.43773	0.0551948	0.139345	0.0909189	6338	tags=33%, list=18%, signal=27%	KLK4/VLDLR/PDGFD/MMP3/ITGA3/ITGB1/MMP13/SERPINE1/ITGB3/DOCK1/ITGAV/PLAUR/SRC/FPR2
REACTOME_TCF_DEPENDENT_SIGNALING_IN_RESPONSE_TO_WNT	REACTOME_TCF_DEPENDENT_SIGNALING_IN_RESPONSE_TO_WNT	231	0.266333	1.29505	0.055199	0.139345	0.0909189	8297	tags=32%, list=23%, signal=24%	WIF1/RSPO2/AXIN2/DKK4/LGR5/ZNRF3/SFRP2/SOST/H2BC7/AMER1/BCL9L/RNF43/FZD1/SOX2/H2BC13/SFRP1/H2BC1/USP34/H4-16/H2BC17/CXXC4/WNT8B/PYGO1/EP300/KMT2D/H4C8/H4C5/SMURF2/BCL9/H3C12/PIP5K1B/RSPO3/CREBBP/SOX4/LEF1/TNKS/CSNK1A1/TCF7/TERT/TRRAP/TNKS2/H2BC15/HECW1/FZD8/DKK2/H3C6/H3C10/CTNNB1/APC/LGR4/FZD5/XIAP/CUL3/H2BC8/DACT1/SOX6/SOX9/CDC73/H2BC12/H2BC21/RSPO4/H2BU1/LRP6/TLE4/CHD8/RYK/H2BC6/FZD6/PSMD5/H2AC…
PID_NOTCH_PATHWAY	PID_NOTCH_PATHWAY	58	0.362425	1.42603	0.0552995	0.139451	0.0909879	10243	tags=48%, list=29%, signal=35%	DNER/MAML2/LNX1/DNM1/NOTCH2/EP300/CCND1/JAG1/CNTN6/SPEN/CBL/MIB1/NOTCH1/MAML1/MFAP2/NOTCH3/SKP2/ADAM10/ADAM12/NCOR1/NCOR2/NUMB/MYC/ITCH/MARK2/RBBP8/FBXW7/NCSTN
REACTOME_RHO_GTPASES_ACTIVATE_IQGAPS	REACTOME_RHO_GTPASES_ACTIVATE_IQGAPS	32	0.426137	1.46722	0.0553691	0.139479	0.0910059	5821	tags=28%, list=16%, signal=24%	TUBAL3/TUBA3E/TUBA3C/TUBB3/TUBA3D/IQGAP1/TUBB1/IQGAP2/CTNNB1
WP_CARDIAC_HYPERTROPHIC_RESPONSE	WP_CARDIAC_HYPERTROPHIC_RESPONSE	55	0.372116	1.4372	0.0556439	0.140022	0.0913607	10515	tags=45%, list=29%, signal=32%	FGF2/MAP2K6/PRKCA/HDAC9/PRKD1/HDAC4/MAP3K1/PDPK1/EGF/NFKB1/MEF2A/NFATC2/MAPK1/CAMK2D/MAP3K14/TGFBR1/TNF/MAP3K7/MAPK14/PPP3CA/MAPK8/MAP2K1/GSK3B/PRKG1/NPPA
REACTOME_PENTOSE_PHOSPHATE_PATHWAY	REACTOME_PENTOSE_PHOSPHATE_PATHWAY	15	-0.494696	-1.48526	0.0560345	0.140856	0.0919048	4384	tags=40%, list=12%, signal=35%	RBKS/PGD/TKT/SHPK/TALDO1/PGLS
WP_METAPATHWAY_BIOTRANSFORMATION_PHASE_I_AND_II	WP_METAPATHWAY_BIOTRANSFORMATION_PHASE_I_AND_II	184	0.278881	1.32753	0.0565789	0.141987	0.0926426	4619	tags=18%, list=13%, signal=16%	CYP11B2/HS3ST5/HS3ST4/SULT4A1/CHST4/CYP24A1/CYP3A4/CYP1A2/SULT1C4/HS3ST1/UGT1A4/CYP1A1/UGT1A5/CYP1B1/CYP2C19/CHST9/HS3ST3A1/FMO1/CYP4Z1/CYP4F8/GSTCD/UGT1A3/UGT1A10/CYP4X1/CYP17A1/CYP26B1/CYP3A43/CHST8/SULT1B1/UGT2B11/GAL3ST3/CHST6/GSTM1
PID_TOLL_ENDOGENOUS_PATHWAY	PID_TOLL_ENDOGENOUS_PATHWAY	24	-0.421178	-1.45127	0.0566038	0.141987	0.0926426	3288	tags=21%, list=9%, signal=19%	S100A8/CD14/SFTPA1/LY96/S100A9
REACTOME_MITOCHONDRIAL_IRON_SULFUR_CLUSTER_BIOGENESIS	REACTOME_MITOCHONDRIAL_IRON_SULFUR_CLUSTER_BIOGENESIS	13	-0.521896	-1.52407	0.0568421	0.142395	0.0929089	9550	tags=54%, list=27%, signal=39%	ISCA2/SLC25A28/FDX1/GLRX5/FDXR/HSCB/FDX2
REACTOME_SIGNALING_BY_FGFR2	REACTOME_SIGNALING_BY_FGFR2	73	0.34327	1.41735	0.0568862	0.142395	0.0929089	7522	tags=36%, list=21%, signal=28%	FGF4/FGF3/FGF2/ESRP1/FGF9/GAB1/FGF1/FGFBP1/FGF10/KRAS/CBL/SPRY2/PIK3CA/RBFOX2/PIK3R1/FRS2/BRAF/SOS1/POLR2B/SRC/POLR2A/MAPK1/TIA1/FGF5/PLCG1/PTPN11
REACTOME_PROGRAMMED_CELL_DEATH	REACTOME_PROGRAMMED_CELL_DEATH	180	-0.236711	-1.26888	0.057377	0.143473	0.093612	6183	tags=23%, list=17%, signal=19%	FASLG/BCAP31/UBB/PSMB2/C1QBP/GSN/CYCS/PSMA1/PSMA3/PSMB4/PSME1/PSMD8/PSMB10/PSMB9/LMNA/PSMA4/PSMA5/PSMA7/BAX/H1-2/RPS27A/PSMC3/PSMC4/PSMB8/BAD/PSMB7/PSME2/PSMD13/CD14/PSMC5/GZMB/H1-1/PSMB1/BID/SEM1/UBA52/PSMA2/PSMB6/PSMB3/SFN/LY96
REACTOME_DOPAMINE_NEUROTRANSMITTER_RELEASE_CYCLE	REACTOME_DOPAMINE_NEUROTRANSMITTER_RELEASE_CYCLE	23	0.471924	1.49007	0.0577933	0.144267	0.09413	7494	tags=48%, list=21%, signal=38%	SNAP25/SLC18A2/SYT1/PPFIA4/TSPOAP1/CASK/UNC13B/SYN3/PPFIA1/RIMS1/PPFIA2
REACTOME_DEGRADATION_OF_CYSTEINE_AND_HOMOCYSTEINE	REACTOME_DEGRADATION_OF_CYSTEINE_AND_HOMOCYSTEINE	14	-0.506017	-1.49475	0.0578158	0.144267	0.09413	4072	tags=50%, list=11%, signal=44%	TST/TXN2/ETHE1/SQOR/SLC25A10/TSTD1/MPST
REACTOME_PURINE_CATABOLISM	REACTOME_PURINE_CATABOLISM	18	-0.469812	-1.48611	0.0580357	0.144663	0.0943889	5311	tags=39%, list=15%, signal=33%	DNPH1/GDA/NUDT18/ITPA/NT5C/NUDT1/GPX1
REACTOME_G1_S_SPECIFIC_TRANSCRIPTION	REACTOME_G1_S_SPECIFIC_TRANSCRIPTION	29	0.440447	1.48045	0.0585198	0.145565	0.0949771	12323	tags=55%, list=34%, signal=36%	LIN9/RBL2/POLA1/FBXO5/TFDP1/RBL1/ORC1/CDK1/LIN54/RBBP4/DHFR/CDC6/E2F6/TFDP2/E2F5/CDC45
REACTOME_UPTAKE_AND_ACTIONS_OF_BACTERIAL_TOXINS	REACTOME_UPTAKE_AND_ACTIONS_OF_BACTERIAL_TOXINS	29	0.439866	1.4785	0.0585198	0.145565	0.0949771	4312	tags=21%, list=12%, signal=18%	PDZD3/SNAP25/MAP2K6/SYT1/SV2C/ANTXR1
WP_BDNFTRKB_SIGNALING	WP_BDNFTRKB_SIGNALING	33	0.419126	1.45541	0.0586265	0.145678	0.0950508	11017	tags=61%, list=31%, signal=42%	NTRK2/GAB1/PIK3CG/KRAS/TRPC3/BRAF/SOS1/BDNF/MAPK1/CREB1/GAB2/TSC1/PLCG1/EEF2K/NRAS/ADCY1/MAP2K1/RPS6KB1/TRPC6/TSC2
PID_INTEGRIN2_PATHWAY	PID_INTEGRIN2_PATHWAY	28	-0.408499	-1.46484	0.0589681	0.146293	0.0954521	6161	tags=36%, list=17%, signal=30%	SPON2/PROC/ITGAL/F11R/KNG1/C3/F10/FGA/FGG/FGB
REACTOME_ROLE_OF_PHOSPHOLIPIDS_IN_PHAGOCYTOSIS	REACTOME_ROLE_OF_PHOSPHOLIPIDS_IN_PHAGOCYTOSIS	82	-0.29646	-1.38572	0.0589971	0.146293	0.0954521	3814	tags=23%, list=11%, signal=21%	FCGR1A/IGHG4/IGKV3-20/IGLC3/IGHG2/IGKV1-17/IGLV3-25/IGKV1-39/IGKV1D-39/IGLV3-1/IGKV2D-30/IGHV1-69/IGKV2D-40/IGKV1D-33/IGLV2-14/IGHG1/IGLV6-57/PIK3R2/IGKV4-1
REACTOME_ACTIVATION_OF_MATRIX_METALLOPROTEINASES	REACTOME_ACTIVATION_OF_MATRIX_METALLOPROTEINASES	33	-0.384008	-1.45248	0.0592593	0.14679	0.0957765	3594	tags=27%, list=10%, signal=25%	MMP17/CTRB1/CTRB2/KLK2/TIMP1/MMP9/SPOCK3/PRSS1/PRSS2
REACTOME_G_ALPHA_12_13_SIGNALLING_EVENTS	REACTOME_G_ALPHA_12_13_SIGNALLING_EVENTS	80	0.334937	1.3959	0.0597015	0.147547	0.0962705	10363	tags=42%, list=29%, signal=30%	ARHGEF38/ECT2/VAV3/GNG13/ADRA1B/ARHGEF18/FGD4/ADRA1A/ROCK2/ARHGEF3/TRIO/ARHGEF11/AKAP13/ARHGEF10/SOS1/ROCK1/ARHGEF17/SOS2/GNG10/KALRN/GNA13/ARHGEF40/NET1/FGD1/TIAM1/ARHGEF12/RASGRF2/GNG12/ARHGEF19/ARHGEF7/ARHGEF6/GNGT1/ARHGEF39/ARHGEF9
REACTOME_PLATELET_ADHESION_TO_EXPOSED_COLLAGEN	REACTOME_PLATELET_ADHESION_TO_EXPOSED_COLLAGEN	14	0.541129	1.4977	0.0598131	0.147547	0.0962705	9104	tags=50%, list=25%, signal=37%	ITGA2/GP5/ITGB1/GP6/COL1A2/ITGA10/COL1A1
REACTOME_SHC1_EVENTS_IN_EGFR_SIGNALING	REACTOME_SHC1_EVENTS_IN_EGFR_SIGNALING	14	0.541936	1.49993	0.0598131	0.147547	0.0962705	8474	tags=64%, list=24%, signal=49%	EREG/TGFA/AREG/KRAS/SOS1/EGF/BTC/EPGN/NRAS
REACTOME_SHC1_EVENTS_IN_ERBB4_SIGNALING	REACTOME_SHC1_EVENTS_IN_ERBB4_SIGNALING	14	0.543207	1.50344	0.0598131	0.147547	0.0962705	8474	tags=57%, list=24%, signal=44%	EREG/NRG3/ERBB4/KRAS/SOS1/NRG4/BTC/NRAS
REACTOME_BICARBONATE_TRANSPORTERS	REACTOME_BICARBONATE_TRANSPORTERS	10	0.611685	1.53312	0.0599613	0.14776	0.096409	12505	tags=80%, list=35%, signal=52%	SLC4A4/SLC4A7/AHCYL2/SLC4A2/SLC4A3/SLC4A8/SLC4A9/SLC4A10
REACTOME_PI_METABOLISM	REACTOME_PI_METABOLISM	84	0.32736	1.36991	0.0606061	0.149194	0.0973448	11286	tags=50%, list=32%, signal=34%	PTPN13/TPTE/SBF2/PIKFYVE/PIP5K1B/PIP5K1A/PIK3CG/PLEKHA5/SYNJ1/PIK3CA/PIK3R1/PIK3C2A/MTMR12/OCRL/MTMR8/PIK3R4/PLEKHA6/INPP5J/PLEKHA8/MTMR3/MTMR6/MTMR1/PLEKHA1/PIK3C2B/MTMR9/GDPD1/MTM1/MTMR2/PLEKHA2/PIP4K2B/PI4KA/INPP5E/SACM1L/SBF1/PIK3C3/INPP4B/PI4KB/INPP4A/INPPL1/SYNJ2/PIK3C2G/PLEKHA3
REACTOME_ACTIVATED_PKN1_STIMULATES_TRANSCRIPTION_OF_AR_ANDROGEN_RECEPTOR_REGULATED_GENES_KLK2_AND_KLK3	REACTOME_ACTIVATED_PKN1_STIMULATES_TRANSCRIPTION_OF_AR_ANDROGEN_RECEPTOR_REGULATED_GENES_KLK2_AND_KLK3	65	-0.307087	-1.38606	0.0607735	0.149297	0.097412	3832	tags=20%, list=11%, signal=18%	H4C13/PKN1/H2AC19/H3C14/H2AC14/H4C3/KLK2/H2BC10/H2AC20/H2AJ/H4C11/H3C11/KLK3
REACTOME_DUAL_INCISION_IN_TC_NER	REACTOME_DUAL_INCISION_IN_TC_NER	65	-0.306162	-1.38188	0.0607735	0.149297	0.097412	4467	tags=22%, list=12%, signal=19%	POLR2E/RBX1/POLR2H/POLR2G/ERCC1/RPS27A/POLD4/GTF2H5/POLR2K/POLE4/UBA52/POLR2J/POLR2I/POLR2L
KEGG_FC_GAMMA_R_MEDIATED_PHAGOCYTOSIS	KEGG_FC_GAMMA_R_MEDIATED_PHAGOCYTOSIS	96	0.316753	1.36401	0.0609579	0.149595	0.0976068	8347	tags=30%, list=23%, signal=23%	PLA2G4D/ASAP2/SCIN/MYO10/AMPH/DNM1/VAV3/PRKCA/PIKFYVE/PLA2G4B/PIP5K1B/PRKCG/PIP5K1A/PIK3CG/AKT3/PLA2G4A/PIK3CA/PIK3R1/CRKL/MAPK1/WASF1/PLPP3/GAB2/PRKCE/PLCG1/PTPRC/PLA2G4E/ASAP1/WASL
WP_ADIPOGENESIS	WP_ADIPOGENESIS	130	0.294716	1.33826	0.0613668	0.150444	0.0981603	9660	tags=43%, list=27%, signal=32%	BMP3/KLF5/FZD1/BMP4/LIFR/PTGIS/NRIP1/SPOCK1/PLIN1/GDF10/KLF7/NR2F1/WWTR1/SMAD3/HIF1A/RBL2/SERPINE1/IRS1/CYP26B1/IL6/HNF1A/TWIST1/RORA/RB1/AHR/MEF2A/RXRG/CTNNB1/KLF6/CREB1/EGR2/UCP1/RBL1/FOXC2/SP1/IRS2/FOXO1/NR3C1/TNF/FAS/NCOR1/PLIN2/PRLR/NCOA2/BSCL2/NCOR2/MBNL1/NCOA1/SFRP4/PPARA/LPIN3/GATA4/CYP26A1/PNPLA3/STAT5B/IL6ST
BIOCARTA_THELPER_PATHWAY	BIOCARTA_THELPER_PATHWAY	12	-0.53248	-1.50573	0.0616016	0.150864	0.0984344	12309	tags=67%, list=34%, signal=44%	CD4/ITGB2/THY1/CD247/ITGAL/CD3E/CD2/CD3D
REACTOME_HSP90_CHAPERONE_CYCLE_FOR_STEROID_HORMONE_RECEPTORS_SHR_	REACTOME_HSP90_CHAPERONE_CYCLE_FOR_STEROID_HORMONE_RECEPTORS_SHR_	57	0.364454	1.42616	0.0618238	0.151252	0.0986878	3705	tags=16%, list=10%, signal=14%	DYNC1I1/TUBAL3/TUBA3E/TUBA3C/TUBB3/DYNC1LI2/TUBA3D/NR3C2/TUBB1
WP_NUCLEOTIDE_GPCRS	WP_NUCLEOTIDE_GPCRS	10	0.611022	1.53146	0.0618956	0.151272	0.0987008	6810	tags=60%, list=19%, signal=49%	P2RY4/ADORA2B/ADORA1/P2RY1/LTB4R/LPAR4
KEGG_STEROID_HORMONE_BIOSYNTHESIS	KEGG_STEROID_HORMONE_BIOSYNTHESIS	55	0.369509	1.42713	0.0620032	0.151379	0.0987709	6720	tags=33%, list=19%, signal=27%	CYP11B2/CYP3A4/UGT1A4/CYP1A1/UGT1A5/CYP1B1/UGT1A3/UGT1A10/CYP17A1/CYP3A43/UGT2B11/UGT1A8/HSD3B2/UGT2A3/SULT1E1/SULT2B1/UGT1A1/HSD3B1
WP_EXERCISEINDUCED_CIRCADIAN_REGULATION	WP_EXERCISEINDUCED_CIRCADIAN_REGULATION	47	0.384263	1.44436	0.0621019	0.151465	0.0988267	9156	tags=43%, list=26%, signal=32%	TUBB3/ERC2/G0S2/TAB2/STBD1/H2BC15/NCKAP1/ZFR/KLF9/CLOCK/GSTM3/PURA/QKI/NCOA4/NR1D2/GFRA1/EIF4G2/ARNTL/CRY1/CRY2
WP_ANGIOPOIETIN_LIKE_PROTEIN_8_REGULATORY_PATHWAY	WP_ANGIOPOIETIN_LIKE_PROTEIN_8_REGULATORY_PATHWAY	132	0.295552	1.34421	0.0625869	0.152422	0.0994508	11093	tags=48%, list=31%, signal=33%	CYP3A4/PRKAA2/MAP2K6/MAP3K8/SLC2A1/MAPK10/RPS6KA5/MAPK13/IRS1/MAP4K3/MAP3K9/PIK3CG/MAP3K1/CBL/MAP4K5/RPS6KA3/PIK3CA/PIK3R1/SOS1/PDPK1/FOXO3/PIK3C2A/SOS2/SESN3/MAPK1/MAP3K2/MAPK4/PIK3R4/MAP3K14/TSC1/IRS2/FOXO1/RAPGEF1/MAPK6/THRA/EXOC7/MAP3K3/RICTOR/PRKAB2/MAP3K7/MAPK14/MAPK8/PTPN1/MAP2K1/RPS6KA2/SREBF2/EIF4E/RPS6KA6/RPS6KB1/THRB/GSK3B/SLCO1C1/PIK3C3/MINK1/ABCG8/MAP4K4/MAP3K4/CBLB/PRKAA1/PRKAG2/TSC…
REACTOME_DERMATAN_SULFATE_BIOSYNTHESIS	REACTOME_DERMATAN_SULFATE_BIOSYNTHESIS	11	0.595051	1.52976	0.0626223	0.152422	0.0994508	5782	tags=36%, list=16%, signal=31%	UST/VCAN/DCN/DSE
WP_PHYSIOLOGICAL_AND_PATHOLOGICAL_HYPERTROPHY_OF_THE_HEART	WP_PHYSIOLOGICAL_AND_PATHOLOGICAL_HYPERTROPHY_OF_THE_HEART	25	0.448589	1.45604	0.0627119	0.152483	0.0994912	10447	tags=56%, list=29%, signal=40%	LIFR/MYEF2/EDN1/JUN/FOS/MAPK1/CAMK2D/PRKCE/MAPK14/PPP3CA/MAPK8/GATA4/IL6ST/CTF1
REACTOME_SIGNAL_TRANSDUCTION_BY_L1	REACTOME_SIGNAL_TRANSDUCTION_BY_L1	21	0.469751	1.43559	0.0628366	0.152631	0.0995873	9595	tags=57%, list=27%, signal=42%	NCAM1/FGFR1/ITGB1/NRP1/ITGB3/ITGAV/MAPK1/L1CAM/ITGA9/ITGA5/CSNK2A1/MAP2K1
REACTOME_RAF_INDEPENDENT_MAPK1_3_ACTIVATION	REACTOME_RAF_INDEPENDENT_MAPK1_3_ACTIVATION	23	0.456148	1.44026	0.0630473	0.152986	0.0998192	9891	tags=57%, list=28%, signal=41%	DUSP4/JAK2/IL6/MAPK1/JAK1/DUSP16/IL6R/PTPN11/CDK1/MAP2K1/IL6ST/DUSP7/DUSP8
REACTOME_ENDOGENOUS_STEROLS	REACTOME_ENDOGENOUS_STEROLS	26	0.44536	1.46061	0.0631399	0.153055	0.099864	2225	tags=15%, list=6%, signal=14%	CYP11B2/PTGIS/CYP1B1/ARNT2
WP_SEROTONIN_RECEPTOR_467_AND_NR3C_SIGNALING	WP_SEROTONIN_RECEPTOR_467_AND_NR3C_SIGNALING	19	0.49486	1.48949	0.0633803	0.153481	0.100142	9803	tags=58%, list=27%, signal=42%	HTR4/RPS6KA5/ELK4/HTR6/BRAF/ATF1/MAPK1/CREB1/NR3C1/MAP2K1/ELK1
REACTOME_CALCITONIN_LIKE_LIGAND_RECEPTORS	REACTOME_CALCITONIN_LIKE_LIGAND_RECEPTORS	10	-0.578905	-1.51861	0.0639175	0.154624	0.100888	3477	tags=40%, list=10%, signal=36%	RAMP3/RAMP2/RAMP1/CALCA
REACTOME_GLUTATHIONE_CONJUGATION	REACTOME_GLUTATHIONE_CONJUGATION	35	-0.367221	-1.43017	0.0641975	0.155006	0.101137	10647	tags=49%, list=30%, signal=34%	GSTO2/GSTK1/GGT5/OPLAH/GSTT2B/HPGDS/GSS/MGST3/GGT1/GGCT/AKR1A1/MGST2/MGST1/GSTZ1/GSTA1/GSTA5/GSTO1
BIOCARTA_FCER1_PATHWAY	BIOCARTA_FCER1_PATHWAY	39	0.390431	1.42379	0.0642055	0.155006	0.101137	9803	tags=44%, list=27%, signal=32%	PIK3CG/NFATC3/JUN/PLA2G4A/MAP3K1/PIK3CA/PIK3R1/SOS1/FOS/NFATC2/MAPK1/MS4A2/PLCG1/PPP3CA/MAPK8/MAP2K1/ELK1
REACTOME_ADORA2B_MEDIATED_ANTI_INFLAMMATORY_CYTOKINES_PRODUCTION	REACTOME_ADORA2B_MEDIATED_ANTI_INFLAMMATORY_CYTOKINES_PRODUCTION	133	0.294714	1.34289	0.0648276	0.156236	0.10194	5099	tags=23%, list=14%, signal=19%	ADCY8/DRD1/DRD5/HRH2/TAAR1/SCTR/GLP1R/GLP2R/ADORA2B/ADCYAP1/GPR20/CALCR/HTR4/GPR27/PTHLH/GNAI1/GNG13/ADCY7/GPR45/GPR83/CRHR1/TAAR6/MC1R/RLN3/CYSLTR2/HTR6/IL6/ADCY5/PRKX/GPR176
BIOCARTA_RACCYCD_PATHWAY	BIOCARTA_RACCYCD_PATHWAY	26	0.444673	1.45835	0.0648464	0.156236	0.10194	6574	tags=35%, list=18%, signal=28%	CDK6/CCND1/PIK3CA/PIK3R1/CDK2/RB1/NFKB1/MAPK1/TFDP1
REACTOME_TRANSPORT_OF_MATURE_TRANSCRIPT_TO_CYTOPLASM	REACTOME_TRANSPORT_OF_MATURE_TRANSCRIPT_TO_CYTOPLASM	84	0.324864	1.35947	0.0651515	0.156812	0.102316	10127	tags=37%, list=28%, signal=27%	POM121/NUP153/LUZP4/DDX39B/NUP160/NUP205/TPR/ZC3H11A/THOC2/NUP58/CDC40/NUP155/NUP188/SRSF11/NUP107/NUP54/CASC3/POM121C/RANBP2/U2AF1/FIP1L1/SRRM1/NCBP1/NDC1/NUP133/DHX38/NUP62/EIF4E/NUP98/NUP214/POLDIP3
WP_FGFR3_SIGNALLING_IN_CHONDROCYTE_PROLIFERATION_AND_TERMINAL_DIFFERENTIATION	WP_FGFR3_SIGNALLING_IN_CHONDROCYTE_PROLIFERATION_AND_TERMINAL_DIFFERENTIATION	27	0.436648	1.45815	0.0653266	0.157075	0.102487	9697	tags=56%, list=27%, signal=41%	BMP4/PTHLH/FGF9/MAPK13/NPR2/MAPK1/RBL1/SOX9/THRA/SNAI1/FGF18/MAPK14/FGFR3/MAP2K1/IHH
PID_MET_PATHWAY	PID_MET_PATHWAY	79	0.330816	1.38066	0.0655738	0.15751	0.102771	12303	tags=57%, list=34%, signal=37%	GAB1/NCK2/RIN2/JUN/MAP3K1/CBL/PIK3CA/PIK3R1/SOS1/PDPK1/CRKL/SRC/CTNNB1/MAPK1/APC/GAB2/ETS1/RAPGEF1/PLCG1/PRKCI/PTPN11/NCK1/SNAI1/WASL/HGS/SH3GL2/RANBP9/MET/MAPK8/NUMB/PTPN1/MAP2K1/EIF4E/RAP1B/KPNB1/INPPL1/PXN/PAK4/EPS15/RAB5A/HGF/RPTOR/CDH1/ARF6/PTPRJ
REACTOME_DDX58_IFIH1_MEDIATED_INDUCTION_OF_INTERFERON_ALPHA_BETA	REACTOME_DDX58_IFIH1_MEDIATED_INDUCTION_OF_INTERFERON_ALPHA_BETA	76	-0.294891	-1.35207	0.0656716	0.157585	0.10282	7649	tags=22%, list=21%, signal=18%	IFNA14/IFNA13/IFNA2/IFNA17/IFNA10/IFNA16/UBB/NFKB2/PIN1/UBE2L6/RPS27A/NFKBIB/IRF3/IRF7/UBA52/ISG15/SAA1
WP_GLUCURONIDATION	WP_GLUCURONIDATION	26	0.440109	1.44338	0.0665529	0.159539	0.104095	5262	tags=35%, list=15%, signal=30%	UGT1A4/UGT1A5/PGM5/UGT1A3/UGT1A10/PGM2/UGT2B11/UGT1A8/UGT2A3
BIOCARTA_SHH_PATHWAY	BIOCARTA_SHH_PATHWAY	16	0.513197	1.46873	0.0667904	0.159947	0.104361	11239	tags=81%, list=31%, signal=56%	GLI2/PTCH1/GLI3/DYRK1A/PRKAR2B/GLI1/PRKAR1A/PRKACB/SHH/GSK3B/PRKAR2A/SUFU/SMO
REACTOME_SLBP_DEPENDENT_PROCESSING_OF_REPLICATION_DEPENDENT_HISTONE_PRE_MRNAS	REACTOME_SLBP_DEPENDENT_PROCESSING_OF_REPLICATION_DEPENDENT_HISTONE_PRE_MRNAS	11	-0.545171	-1.49192	0.0672098	0.16079	0.104911	9435	tags=55%, list=26%, signal=40%	SNRPG/SNRPB/SNRPD3/SNRPE/LSM10/SNRPF
PID_PDGFRB_PATHWAY	PID_PDGFRB_PATHWAY	129	0.291003	1.31808	0.0673212	0.160894	0.104979	9873	tags=42%, list=28%, signal=30%	MAPK10/PPP2R2B/PRKCA/GAB1/IQGAP1/ITGB3/JAK2/NCK2/RASA1/PIK3CG/JUN/PLA2G4A/KRAS/CBL/EPS8/RPS6KA3/PIK3CA/PIK3R1/ITGAV/BRAF/AFDN/SOS1/ABL1/FOS/SRC/NCKAP1/S1PR1/MAPK1/KSR1/PRKCE/EIF2AK2/RAPGEF1/PLCG1/USP6NL/PTPN11/DOCK4/NCK1/WASL/NRAS/YWHAG/PDGFB/ACTR2/YWHAQ/ACTN4/MAPK8/GRB10/MYC/PTPN1/MAP2K1/STAT5B/DNM2/ABI1/ELK1/PDGFRB
REACTOME_TRANSCRIPTIONAL_REGULATION_BY_THE_AP_2_TFAP2_FAMILY_OF_TRANSCRIPTION_FACTORS	REACTOME_TRANSCRIPTIONAL_REGULATION_BY_THE_AP_2_TFAP2_FAMILY_OF_TRANSCRIPTION_FACTORS	38	0.40016	1.4455	0.0674342	0.160918	0.104994	4728	tags=26%, list=13%, signal=23%	PITX2/TFAP2A/TFAP2B/TGFA/KIT/EP300/VEGFA/DEK/CREBBP/TFAP2C
WP_PATHWAYS_IN_CLEAR_CELL_RENAL_CELL_CARCINOMA	WP_PATHWAYS_IN_CLEAR_CELL_RENAL_CELL_CARCINOMA	85	0.321322	1.35264	0.0674663	0.160918	0.104994	6934	tags=35%, list=19%, signal=29%	TGFB2/SSPN/PGK2/PFKP/PDGFRA/SLC2A1/BHLHE41/EP300/ENO2/TGFB3/HIF1A/ZEB1/PGM2/VEGFA/CREBBP/PFKM/PKLR/HK2/CEP290/VHL/SETD2/RAPGEF5/KCNJ2/KDM5C/KSR1/FLT1/ARNT/PBRM1/TSC1/KDR
PID_EPHB_FWD_PATHWAY	PID_EPHB_FWD_PATHWAY	40	0.388047	1.42352	0.0681818	0.162461	0.106001	8474	tags=48%, list=24%, signal=36%	EPHB2/DNM1/RASA1/SYNJ1/KRAS/PIK3CA/PIK3R1/EPHB3/EFNB3/ROCK1/SRC/GRB7/KALRN/MAPK1/EFNA5/EFNB2/NCK1/WASL/NRAS
WP_STRIATED_MUSCLE_CONTRACTION_PATHWAY	WP_STRIATED_MUSCLE_CONTRACTION_PATHWAY	38	-0.343033	-1.3715	0.0685279	0.163112	0.106426	2668	tags=29%, list=7%, signal=27%	MYH6/MYBPC1/MYL9/TPM2/MYL3/TNNC2/TNNI3/DES/MYOM1/TNNI2/TNNT1
BIOCARTA_MCM_PATHWAY	BIOCARTA_MCM_PATHWAY	18	0.49457	1.46598	0.0685921	0.163112	0.106426	13641	tags=78%, list=38%, signal=48%	KITLG/MCM2/ORC2/CDK2/ORC1/MCM6/MCM3/CDC6/ORC6/ORC4/CDKN1B/MCM5/MCM4/ORC3
WP_DOPAMINERGIC_NEUROGENESIS	WP_DOPAMINERGIC_NEUROGENESIS	30	0.430781	1.4509	0.0688468	0.163284	0.106538	4380	tags=33%, list=12%, signal=29%	ASCL1/LMX1B/SOX2/GLI2/SLC18A2/OTX2/NKX6-1/EN2/RET/NR4A2
WP_PHOTODYNAMIC_THERAPYINDUCED_HIF1_SURVIVAL_SIGNALING	WP_PHOTODYNAMIC_THERAPYINDUCED_HIF1_SURVIVAL_SIGNALING	37	0.401647	1.44767	0.0688525	0.163284	0.106538	3985	tags=27%, list=11%, signal=24%	TGFA/PTGS2/SLC2A1/EDN1/TGFB3/SLC2A3/HIF1A/SERPINE1/PMAIP1/VEGFA
REACTOME_GENE_SILENCING_BY_RNA	REACTOME_GENE_SILENCING_BY_RNA	136	0.290687	1.33052	0.0688705	0.163284	0.106538	10001	tags=40%, list=28%, signal=29%	TDRD1/ASZ1/H2BC7/H2BC13/H2BC1/H4-16/H2BC17/POM121/NUP153/PIWIL4/H4C8/H4C5/H3C12/DDX4/NUP160/NUP205/PIWIL1/H2BC15/TPR/POLR2B/H3C6/H3C10/AGO3/POLR2A/MYBL1/NUP58/TNRC6B/H2BC8/DICER1/NUP155/H2BC12/H2BC21/NUP188/H2BU1/NUP107/NUP54/POM121C/TNRC6A/RANBP2/H2BC6/H2AC7/MAEL/TDRKH/H4C12/IPO8/NDC1/NUP133/AGO1/H2BC3/NUP62/H2BC4/DROSHA/NUP98/NUP214
REACTOME_CLATHRIN_MEDIATED_ENDOCYTOSIS	REACTOME_CLATHRIN_MEDIATED_ENDOCYTOSIS	145	0.286926	1.32831	0.0693878	0.164347	0.107232	11615	tags=46%, list=32%, signal=31%	SH3GL3/CFTR/EREG/TGFA/SYT1/GRK3/AMPH/DNM1/FNBP1L/KIAA0319/SYNJ1/AREG/CBL/HIP1/SNAP91/M6PR/EGF/PIK3C2A/OCRL/PACSIN1/ITSN2/STAM2/TGOLN2/LDLR/FCHO1/SLC18A3/STAM/AGFG1/STON1/FCHO2/BTC/SYT2/PACSIN2/WASL/HGS/EPGN/SH3GL2/UBQLN2/GAPVD1/WNT5A/VAMP4/ADRB2/ACTR2/AP2B1/DNM2/IL7R/STON2/SYT11/HBEGF/NECAP1/SNX18/SYT9/IGF2R/AAK1/TACR1/SYNJ2/EGFR/TFRC/CLTC/PICALM/COPS7B/EPS15/REPS1/ACTR3/DVL2/FZD4/RAB5A
REACTOME_SIGNALING_BY_EGFR_IN_CANCER	REACTOME_SIGNALING_BY_EGFR_IN_CANCER	25	0.442832	1.43736	0.0694915	0.164429	0.107285	8474	tags=56%, list=24%, signal=43%	EREG/TGFA/GAB1/AREG/KRAS/CBL/PIK3CA/PIK3R1/SOS1/EGF/PLCG1/BTC/EPGN/NRAS
WP_INTERLEUKIN1_INDUCED_ACTIVATION_OF_NFKAPPAB	WP_INTERLEUKIN1_INDUCED_ACTIVATION_OF_NFKAPPAB	10	0.602086	1.50906	0.0696325	0.164598	0.107396	7459	tags=60%, list=21%, signal=48%	AJUBA/IL1A/NFKB1/UBE2V1/TIFA/TRAF6
PID_RXR_VDR_PATHWAY	PID_RXR_VDR_PATHWAY	26	0.436345	1.43104	0.0699659	0.164926	0.10761	11312	tags=65%, list=32%, signal=45%	NR4A1/RARB/MED1/RXRG/BCL2/TNF/RARG/THRA/ABCA1/NCOR2/NCOA1/PPARA/RPS6KB1/THRB/PPARD/RXRB/FAM120B
REACTOME_SYNTHESIS_OF_IP3_AND_IP4_IN_THE_CYTOSOL	REACTOME_SYNTHESIS_OF_IP3_AND_IP4_IN_THE_CYTOSOL	26	0.43639	1.43119	0.0699659	0.164926	0.10761	7317	tags=38%, list=20%, signal=31%	PLCH1/PLCB4/PLCD3/SYNJ1/PLCB1/PLCZ1/OCRL/PLD4/INPP5J/PLCG1
WP_NICOTINE_ACTIVITY_ON_DOPAMINERGIC_NEURONS	WP_NICOTINE_ACTIVITY_ON_DOPAMINERGIC_NEURONS	21	0.468286	1.43112	0.070018	0.164926	0.10761	3114	tags=24%, list=9%, signal=22%	CHRNA3/SLC18A2/CHRNA6/GNAI1/CHRNB2
WP_FIBRIN_COMPLEMENT_RECEPTOR_3_SIGNALING_PATHWAY	WP_FIBRIN_COMPLEMENT_RECEPTOR_3_SIGNALING_PATHWAY	41	-0.350033	-1.41395	0.0701299	0.164926	0.10761	2105	tags=20%, list=6%, signal=18%	CD14/IRF3/FGA/TYROBP/FGG/FGB/LBP/LY96
REACTOME_FCERI_MEDIATED_MAPK_ACTIVATION	REACTOME_FCERI_MEDIATED_MAPK_ACTIVATION	87	-0.282058	-1.3355	0.0701754	0.164926	0.10761	3607	tags=18%, list=10%, signal=17%	IGKV3-20/IGLC3/IGKV1-17/IGLV3-25/IGKV1-39/IGKV1D-39/IGLV3-1/IGKV2D-30/IGHV1-69/IGKV2D-40/IGKV1D-33/IGLV2-14/IGLV6-57/HRAS/IGHE/IGKV4-1
NABA_PROTEOGLYCANS	NABA_PROTEOGLYCANS	35	0.40281	1.42735	0.0703518	0.164926	0.10761	6497	tags=34%, list=18%, signal=28%	SPOCK1/HSPG2/VCAN/OGN/OMD/IMPG1/FMOD/LUM/ACAN/DCN/ESM1/CHADL
PID_MAPK_TRK_PATHWAY	PID_MAPK_TRK_PATHWAY	34	0.4093	1.43876	0.0703518	0.164926	0.10761	11268	tags=56%, list=31%, signal=38%	MAP2K6/RPS6KA5/CDK5R1/KRAS/TRPV1/BRAF/FOS/MAPK1/MAP3K2/CREB1/RIT2/NRAS/MAPK14/MAP2K1/ELK1/RAP1B/SRF/MAPK7/RIT1
WP_AMINO_ACID_METABOLISM	WP_AMINO_ACID_METABOLISM	91	-0.274294	-1.3103	0.0703812	0.164926	0.10761	6178	tags=22%, list=17%, signal=18%	GSS/TDO2/TAT/SDHA/MDH1/PC/MDH2/TPO/HMGCL/SUCLG1/FH/FAH/SRM/FTCD/MPST/ASS1/HAL/ARG1/GOT1/SDS
REACTOME_SIGNALING_BY_INTERLEUKINS	REACTOME_SIGNALING_BY_INTERLEUKINS	458	-0.191297	-1.16143	0.0704225	0.164926	0.10761	4914	tags=17%, list=14%, signal=15%	CCL4/SOD2/SDC1/MIF/SKP1/PSMA1/P4HB/CCL11/PSMA3/PSMB4/IL26/IL12B/EBI3/RBX1/PSME1/PSMD8/PSMB10/IL17RB/CXCL2/JAK3/PSMB9/SOCS1/IGHG4/PSMA4/PSMA5/PTPN7/IL3RA/PSMA7/HSP90B1/IFNL1/CFL1/PPIA/IL36A/IL21/MAPK11/POMC/AIP/RPS27A/PSMC3/PSMC4/PSMB8/H3C14/PRTN3/PSMB7/PSME2/NFKBIB/IFNG/PSMD13/PSMC5/CEBPD/CCL3/CXCL1/TIMP1/PSMB1/SOD1/SEM1/UBA52/MMP9/PSMA2/CCL5/TALDO1/PSMB6/IL36RN/FCER2/SIGIRR/GSTO1/BATF/LBP/IGHG1/…
REACTOME_EXTRA_NUCLEAR_ESTROGEN_SIGNALING	REACTOME_EXTRA_NUCLEAR_ESTROGEN_SIGNALING	75	0.333376	1.38328	0.0704648	0.164926	0.10761	11342	tags=55%, list=32%, signal=37%	EREG/MMP7/TGFA/MMP3/GNAI1/IGF1R/GNG13/CCND1/AKT3/AREG/KRAS/PIK3CA/PIK3R1/STRN/ZDHHC21/PDPK1/EGF/FOXO3/FOS/SRC/GNG10/MAPK1/CREB1/BCL2/ESR1/BTC/S1PR3/EPGN/NRAS/GNG12/UHMK1/ELK1/GNGT1/HBEGF/XPO1/GNAI3/SRF/CAV1/EGFR/CAV2/NOS3
REACTOME_PKA_ACTIVATION_IN_GLUCAGON_SIGNALLING	REACTOME_PKA_ACTIVATION_IN_GLUCAGON_SIGNALLING	17	0.500434	1.46426	0.0711679	0.166408	0.108577	9754	tags=59%, list=27%, signal=43%	ADCY8/ADCY7/ADCY5/ADCY6/PRKAR2B/PRKAR1A/PRKACB/ADCY2/ADCY1/ADCY3
REACTOME_TAK1_ACTIVATES_NFKB_BY_PHOSPHORYLATION_AND_ACTIVATION_OF_IKKS_COMPLEX	REACTOME_TAK1_ACTIVATES_NFKB_BY_PHOSPHORYLATION_AND_ACTIVATION_OF_IKKS_COMPLEX	32	-0.367782	-1.37662	0.0714286	0.166854	0.108867	2661	tags=19%, list=7%, signal=17%	UBB/NFKB2/RPS27A/NFKBIB/UBA52/SAA1
WP_ENERGY_METABOLISM	WP_ENERGY_METABOLISM	47	0.37879	1.42379	0.0716561	0.167221	0.109107	11126	tags=51%, list=31%, signal=35%	PRKAA2/PPP3R2/EP300/SIRT1/MED1/FOXO3/MEF2A/ATF2/CREB1/FOXO1/GABPA/PRKAB2/NCOA1/PPARA/MAPK14/PPP3CA/PPRC1/TFAM/CAMK4/GSK3B/PPARD/PRKAA1/PRKAG2/CAMK2G
REACTOME_COBALAMIN_CBL_VITAMIN_B12_TRANSPORT_AND_METABOLISM	REACTOME_COBALAMIN_CBL_VITAMIN_B12_TRANSPORT_AND_METABOLISM	21	-0.440889	-1.47581	0.0719101	0.167485	0.109279	4896	tags=33%, list=14%, signal=29%	CBLIF/CTRC/CTRB1/CTRB2/MMAB/CD320/PRSS1
REACTOME_PINK1_PRKN_MEDIATED_MITOPHAGY	REACTOME_PINK1_PRKN_MEDIATED_MITOPHAGY	21	-0.440965	-1.47606	0.0719101	0.167485	0.109279	7126	tags=48%, list=20%, signal=38%	SQSTM1/TOMM22/VDAC1/UBB/TOMM7/MTERF3/RPS27A/TOMM40/UBA52/MAP1LC3A
KEGG_FC_EPSILON_RI_SIGNALING_PATHWAY	KEGG_FC_EPSILON_RI_SIGNALING_PATHWAY	79	0.329013	1.37313	0.0730253	0.169916	0.110866	7901	tags=34%, list=22%, signal=27%	IL13/PLA2G2E/MAP2K6/MAPK10/JMJD7-PLA2G4B/VAV3/PRKCA/PLA2G10/PLA2G4B/MAPK13/PIK3CG/AKT3/PLA2G4A/KRAS/PIK3CA/PIK3R1/SOS1/PDPK1/SOS2/MAPK1/MS4A2/GAB2/PRKCE/PLCG1/IL3/TNF/PLA2G4E
ST_P38_MAPK_PATHWAY	ST_P38_MAPK_PATHWAY	37	0.397167	1.43152	0.0737705	0.171482	0.111887	9877	tags=46%, list=28%, signal=33%	MAP2K6/MYEF2/CREB5/NR2C2/MAPK13/TAB2/IL1R1/NFKB1/ATF1/MAPK1/CREB1/EEF2K/TRAF6/MAP3K7/MAPK14/ELK1/EIF4E
REACTOME_COPI_INDEPENDENT_GOLGI_TO_ER_RETROGRADE_TRAFFIC	REACTOME_COPI_INDEPENDENT_GOLGI_TO_ER_RETROGRADE_TRAFFIC	53	0.358997	1.3917	0.0746501	0.173357	0.113111	1978	tags=13%, list=6%, signal=12%	DYNC1I1/TUBAL3/TUBA3E/TUBA3C/TUBB3/DYNC1LI2/TUBA3D
WP_ARYL_HYDROCARBON_RECEPTOR_PATHWAY	WP_ARYL_HYDROCARBON_RECEPTOR_PATHWAY	46	0.371679	1.39365	0.0752	0.174464	0.113833	7800	tags=41%, list=22%, signal=32%	CYP1A2/UGT1A4/ALDH3A1/CYP1A1/CYP1B1/SERPINB2/MYOF/EP300/UGT1A3/JUN/CAP2/NFE2L2/SRC/AHR/POLK/UGT1A1/ARNT/TNF/UGT1A6
WP_FATTY_ACID_BIOSYNTHESIS	WP_FATTY_ACID_BIOSYNTHESIS	22	-0.417605	-1.41824	0.0755149	0.175024	0.114198	5277	tags=36%, list=15%, signal=31%	ECH1/PC/ACSS2/MECR/ECHS1/ECHDC3/ACSL4/DECR1
WP_BILE_ACIDS_SYNTHESIS_AND_ENTEROHEPATIC_CIRCULATION	WP_BILE_ACIDS_SYNTHESIS_AND_ENTEROHEPATIC_CIRCULATION	12	0.563224	1.49848	0.0757282	0.175318	0.11439	6491	tags=42%, list=18%, signal=34%	SLC10A2/FGF19/ABCB11/MAPK1/LDLR
BIOCARTA_CDK5_PATHWAY	BIOCARTA_CDK5_PATHWAY	13	-0.502359	-1.46702	0.0757895	0.175318	0.11439	2767	tags=31%, list=8%, signal=28%	MAP2K2/KLK2/DPM2/HRAS
REACTOME_SPHINGOLIPID_DE_NOVO_BIOSYNTHESIS	REACTOME_SPHINGOLIPID_DE_NOVO_BIOSYNTHESIS	44	0.375192	1.39876	0.076175	0.176039	0.114861	4976	tags=20%, list=14%, signal=18%	FA2H/SGPP2/ACER2/SPTLC1/SGMS2/PRKD1/DEGS2/SPTSSB/PRKD3
BIOCARTA_HDAC_PATHWAY	BIOCARTA_HDAC_PATHWAY	25	0.439839	1.42764	0.0762712	0.17609	0.114894	9748	tags=40%, list=27%, signal=29%	MAP2K6/IGF1R/CAMK1G/PIK3CG/PIK3CA/PIK3R1/NFATC2/MAPK14/PPP3CA/CABIN1
REACTOME_INOSITOL_PHOSPHATE_METABOLISM	REACTOME_INOSITOL_PHOSPHATE_METABOLISM	48	0.36979	1.39767	0.0764331	0.176293	0.115026	8039	tags=35%, list=22%, signal=28%	PLCH1/NUDT11/PLCB4/IPPK/PLCD3/SYNJ1/PLCB1/IP6K3/PLCZ1/NUDT10/OCRL/PLD4/PPIP5K2/INPP5J/PLCG1/IPMK/MTMR9
WP_MAMMARY_GLAND_DEVELOPMENT_PATHWAY_PREGNANCY_AND_LACTATION_STAGE_3_OF_4	WP_MAMMARY_GLAND_DEVELOPMENT_PATHWAY_PREGNANCY_AND_LACTATION_STAGE_3_OF_4	32	0.407591	1.40337	0.0771812	0.177715	0.115954	9877	tags=50%, list=28%, signal=36%	ATP2C2/CSN2/ERBB4/TTC9/CCND1/TNFSF11/JAK2/TNFRSF11A/PGR/NR3C1/ESR1/PRLR/PRL/MYC/PTPN1/EIF4E
REACTOME_CELLULAR_HEXOSE_TRANSPORT	REACTOME_CELLULAR_HEXOSE_TRANSPORT	21	0.464525	1.41962	0.0771993	0.177715	0.115954	3242	tags=19%, list=9%, signal=17%	SLC5A1/SLC5A4/SLC2A1/SLC2A3
REACTOME_ANDROGEN_BIOSYNTHESIS	REACTOME_ANDROGEN_BIOSYNTHESIS	11	-0.540418	-1.47892	0.0773931	0.177989	0.116133	3199	tags=36%, list=9%, signal=33%	POMC/HSD17B3/LHB/CGA
KEGG_TERPENOID_BACKBONE_BIOSYNTHESIS	KEGG_TERPENOID_BACKBONE_BIOSYNTHESIS	15	-0.472564	-1.41881	0.0775862	0.178261	0.11631	18894	tags=100%, list=53%, signal=47%	PDSS2/HMGCR/PDSS1/HMGCS1/DHDDS/IDI1/HMGCS2/IDI2/MVK/FDPS/ACAT1/ACAT2/PMVK/MVD
BIOCARTA_LECTIN_PATHWAY	BIOCARTA_LECTIN_PATHWAY	12	-0.522141	-1.47649	0.0780287	0.179105	0.116861	3552	tags=50%, list=10%, signal=45%	C5/MBL2/C3/C2/MASP2/C9
PID_WNT_CANONICAL_PATHWAY	PID_WNT_CANONICAL_PATHWAY	20	-0.435206	-1.42618	0.0784753	0.179956	0.117416	6	tags=10%, list=0%, signal=10%	PI4K2A/WNT3A
REACTOME_KERATAN_SULFATE_KERATIN_METABOLISM	REACTOME_KERATAN_SULFATE_KERATIN_METABOLISM	34	0.404287	1.42114	0.078727	0.180359	0.117679	6057	tags=26%, list=17%, signal=22%	B3GNT7/OGN/OMD/B4GALT6/FMOD/CHST6/LUM/ACAN/B4GALT5
BIOCARTA_NFKB_PATHWAY	BIOCARTA_NFKB_PATHWAY	21	0.462338	1.41294	0.0789946	0.180491	0.117766	8938	tags=48%, list=25%, signal=36%	TNFAIP3/MAP3K1/IL1R1/IL1A/NFKB1/MAP3K14/TRAF6/TNF/MYD88/MAP3K7
PID_S1P_S1P1_PATHWAY	PID_S1P_S1P1_PATHWAY	21	0.462998	1.41496	0.0789946	0.180491	0.117766	7317	tags=48%, list=20%, signal=38%	PTGS2/GNAI1/ITGB3/VEGFA/ITGAV/ABCC1/S1PR1/MAPK1/KDR/PLCG1
REACTOME_N_GLYCAN_TRIMMING_IN_THE_ER_AND_CALNEXIN_CALRETICULIN_CYCLE	REACTOME_N_GLYCAN_TRIMMING_IN_THE_ER_AND_CALNEXIN_CALRETICULIN_CYCLE	35	-0.360934	-1.40569	0.0790123	0.180491	0.117766	7150	tags=26%, list=20%, signal=21%	PDIA3/MAN1B1/UBB/DERL1/DERL2/CALR/RPS27A/UBXN1/UBA52
REACTOME_HDR_THROUGH_MMEJ_ALT_NHEJ_	REACTOME_HDR_THROUGH_MMEJ_ALT_NHEJ_	10	0.592186	1.48425	0.0793037	0.180983	0.118086	10041	tags=50%, list=28%, signal=36%	POLQ/LIG3/RAD50/MRE11/RBBP8
WP_HOSTPATHOGEN_INTERACTION_OF_HUMAN_CORONA_VIRUSES_MAPK_SIGNALING	WP_HOSTPATHOGEN_INTERACTION_OF_HUMAN_CORONA_VIRUSES_MAPK_SIGNALING	36	-0.344864	-1.35468	0.080402	0.183313	0.119607	3235	tags=22%, list=9%, signal=20%	MAPK11/IFITM1/MAP2K2/MAPK12/IFITM3/IFITM2/BST2/IFI27
WP_SPHINGOLIPID_PATHWAY	WP_SPHINGOLIPID_PATHWAY	30	0.412734	1.39012	0.080895	0.184261	0.120225	9563	tags=40%, list=27%, signal=29%	SGPP2/UGT8/SPTLC1/SGMS2/B4GALT6/ASAH2/GAL3ST1/SGPL1/CERS2/CERT1/SGMS1/CERS6
REACTOME_MITOPHAGY	REACTOME_MITOPHAGY	28	-0.389828	-1.39789	0.0810811	0.184508	0.120386	7126	tags=32%, list=20%, signal=26%	VDAC1/UBB/TOMM7/MTERF3/RPS27A/CSNK2B/TOMM40/UBA52/MAP1LC3A
REACTOME_DIGESTION	REACTOME_DIGESTION	23	-0.406241	-1.39964	0.0812065	0.184617	0.120457	533	tags=13%, list=1%, signal=13%	AMY2A/PNLIP/CLPS
BIOCARTA_INTEGRIN_PATHWAY	BIOCARTA_INTEGRIN_PATHWAY	34	0.401243	1.41044	0.0820771	0.186418	0.121632	9816	tags=41%, list=27%, signal=30%	ACTN2/ITGB1/TNS1/JUN/SOS1/CRKL/ROCK1/VCL/MAPK1/RAPGEF1/PPP1R12B/MAPK8/MAP2K1/TLN1
REACTOME_FORMATION_OF_RNA_POL_II_ELONGATION_COMPLEX_	REACTOME_FORMATION_OF_RNA_POL_II_ELONGATION_COMPLEX_	58	-0.320554	-1.3948	0.0826211	0.187474	0.122322	4467	tags=19%, list=12%, signal=17%	POLR2E/PAF1/POLR2H/POLR2G/GTF2H5/POLR2K/ELOC/POLR2J/POLR2I/POLR2L/ELOB
REACTOME_OTHER_SEMAPHORIN_INTERACTIONS	REACTOME_OTHER_SEMAPHORIN_INTERACTIONS	19	0.481176	1.4483	0.0827465	0.18758	0.122391	4604	tags=32%, list=13%, signal=28%	SEMA3E/PLXNB3/SEMA6D/SEMA5A/ITGB1/SEMA6A
PID_CONE_PATHWAY	PID_CONE_PATHWAY	23	-0.402789	-1.38775	0.0835267	0.189168	0.123427	2652	tags=26%, list=7%, signal=24%	GNGT2/RGS9/CNGA3/GUCY2F/RDH12/GUCY2D
REACTOME_ACTIVATION_OF_THE_PRE_REPLICATIVE_COMPLEX	REACTOME_ACTIVATION_OF_THE_PRE_REPLICATIVE_COMPLEX	33	0.401852	1.39542	0.0837521	0.189498	0.123642	12323	tags=67%, list=34%, signal=44%	MCM8/POLA1/MCM10/MCM2/ORC2/CDK2/ORC1/MCM6/POLE/MCM3/CDC7/PRIM2/CDC6/RPA1/POLE2/RPA4/ORC6/DBF4/PRIM1/POLE3/ORC4/CDC45
REACTOME_M_PHASE	REACTOME_M_PHASE	414	0.235929	1.20721	0.0841232	0.190157	0.124072	10391	tags=38%, list=29%, signal=27%	DYNC1I1/TUBAL3/TUBA3E/H2BC7/TUBA3C/SMC4/H2BC13/TUBB3/H2BC1/DYNC1LI2/H4-16/STAG1/H2BC17/TUBA3D/POM121/CCP110/NUP153/ESPL1/SMC2/PLK4/PRKCA/CNTRL/KIF23/H4C8/H4C5/BUB1B/CEP152/CENPI/TUBB1/H3C12/CENPF/INCENP/KNTC1/SMC1A/CENPE/CEP192/CEP135/SMC3/NUP160/AKAP9/STAG2/FBXO5/KIF18A/HAUS6/NDE1/SGO2/ERCC6L/TAOK1/CENPC/LEMD3/NCAPD3/PHF8/BUB1/NUP205/MAD2L1/NCAPG2/MASTL/H2BC15/NCAPH/TPR/CEP290/ANAPC1/NUF2/NCAPD2…
WP_WNT_SIGNALING_IN_KIDNEY_DISEASE	WP_WNT_SIGNALING_IN_KIDNEY_DISEASE	36	0.392679	1.40909	0.0844371	0.190566	0.124339	8120	tags=44%, list=23%, signal=34%	WNT7B/WNT7A/FZD1/FZD7/MAPK10/WNT2/FZD9/FZD8/WNT2B/WNT9B/CTNNB1/FZD5/LRP6/WNT16/FZD6/WNT11
REACTOME_ANTIVIRAL_MECHANISM_BY_IFN_STIMULATED_GENES	REACTOME_ANTIVIRAL_MECHANISM_BY_IFN_STIMULATED_GENES	82	0.317628	1.32685	0.0844646	0.190566	0.124339	11604	tags=51%, list=32%, signal=35%	POM121/NUP153/NEDD4/RNASEL/NUP160/USP41/NUP205/TPR/FLNA/ARIH1/NUP58/OAS3/JAK1/NUP155/EIF2AK2/NUP188/PLCG1/NUP107/NUP54/POM121C/EIF4A1/RANBP2/EIF4G2/EIF4A2/DDX58/KPNA5/NDC1/NUP133/NUP62/USP18/EIF4E/NUP98/PPM1B/NUP214/FLNB/KPNB1/KPNA3/ABCE1/KPNA4/MX2/NUP35/IFIT1
PID_FOXO_PATHWAY	PID_FOXO_PATHWAY	49	0.361617	1.37612	0.0853081	0.192105	0.125343	12073	tags=55%, list=34%, signal=37%	MAPK10/EP300/RBL2/SIRT1/CREBBP/KAT2B/CSNK1A1/BCL6/CDK2/BCL2L11/FOXO3/CTNNB1/CSNK1G1/SKP2/FOXO4/FOXO1/PLK1/YWHAG/YWHAQ/MAPK8/XPO1/CSNK1G3/ZFAND5/CSNK1D/USP7/GADD45A/CAT
REACTOME_TP53_REGULATES_TRANSCRIPTION_OF_CELL_CYCLE_GENES	REACTOME_TP53_REGULATES_TRANSCRIPTION_OF_CELL_CYCLE_GENES	49	0.361505	1.37569	0.0853081	0.192105	0.125343	12259	tags=57%, list=34%, signal=38%	E2F7/EP300/E2F8/CCNA2/RBL2/CNOT1/CDK2/CNOT6L/BTG2/CARM1/TFDP1/PLAGL1/RBL1/CENPJ/CCNE2/CDK1/PLK2/CNOT7/CNOT6/ARID3A/CNOT8/CNOT9/CNOT4/PLK3/TFDP2/GADD45A/CNOT3/TNKS1BP1
BIOCARTA_PLATELETAPP_PATHWAY	BIOCARTA_PLATELETAPP_PATHWAY	14	0.525408	1.45418	0.0859813	0.193438	0.126213	4533	tags=43%, list=13%, signal=37%	COL4A3/COL4A6/COL4A4/COL4A5/SERPINE1/PLAT
REACTOME_METABOLIC_DISORDERS_OF_BIOLOGICAL_OXIDATION_ENZYMES	REACTOME_METABOLIC_DISORDERS_OF_BIOLOGICAL_OXIDATION_ENZYMES	36	0.390047	1.39964	0.0860927	0.193505	0.126257	3744	tags=17%, list=10%, signal=15%	CYP11B2/CYP24A1/UGT1A4/CYP1B1/CYP17A1/CYP26B1
WP_FLUOROPYRIMIDINE_ACTIVITY	WP_FLUOROPYRIMIDINE_ACTIVITY	33	-0.360238	-1.36257	0.0864198	0.193957	0.126552	3836	tags=21%, list=11%, signal=19%	DPYS/GGH/UPP1/CDA/UPP2/CYP2A6/TYMP
REACTOME_EPH_EPHRIN_MEDIATED_REPULSION_OF_CELLS	REACTOME_EPH_EPHRIN_MEDIATED_REPULSION_OF_CELLS	51	0.354514	1.36116	0.086478	0.193957	0.126552	6899	tags=29%, list=19%, signal=24%	EPHA6/EPHB2/EPHB6/EPHA5/EPHA3/DNM1/VAV3/EPHA4/EPHB3/EFNB3/SRC/EPHA10/EFNA5/ADAM10/EFNB2
REACTOME_INSULIN_RECEPTOR_RECYCLING	REACTOME_INSULIN_RECEPTOR_RECYCLING	26	-0.40344	-1.41583	0.0865385	0.193957	0.126552	7003	tags=50%, list=20%, signal=40%	ATP6V1E1/ATP6V1C1/ATP6V1G2/ATP6V1D/ATP6V0A1/ATP6V1H/ATP6V0D1/ATP6V0D2/ATP6V1F/TCIRG1/ATP6V0E1/ATP6V0B/INS
KEGG_TAURINE_AND_HYPOTAURINE_METABOLISM	KEGG_TAURINE_AND_HYPOTAURINE_METABOLISM	10	0.582677	1.46042	0.0870406	0.19483	0.127121	1033	tags=20%, list=3%, signal=19%	GAD2/GGT6
KEGG_AMYOTROPHIC_LATERAL_SCLEROSIS_ALS	KEGG_AMYOTROPHIC_LATERAL_SCLEROSIS_ALS	53	0.351263	1.36172	0.0870918	0.19483	0.127121	2707	tags=17%, list=8%, signal=16%	GRIN2A/CHP2/NEFL/NOS1/GRIA2/MAP2K6/APAF1/PPP3R2/SLC1A2
REACTOME_SIGNALING_BY_PTK6	REACTOME_SIGNALING_BY_PTK6	54	0.351508	1.36426	0.0873635	0.195254	0.127398	5365	tags=24%, list=15%, signal=20%	EREG/NRG3/ERBB4/SRMS/KHDRBS2/HIF1A/CCND1/DOCK1/RASA1/KRAS/CBL/CDK2/EGF
KEGG_SYSTEMIC_LUPUS_ERYTHEMATOSUS	KEGG_SYSTEMIC_LUPUS_ERYTHEMATOSUS	132	-0.24279	-1.24171	0.0883392	0.197108	0.128608	6154	tags=27%, list=17%, signal=23%	SNRPB/SNRPD3/HLA-DQA1/C1S/ELANE/HLA-DMA/C1QC/HLA-DOB/FCGR1A/H2BW2/H4C13/C8B/C3/SNRPD1/HLA-DRB1/HLA-DQB1/C2/H3Y2/GRIN2B/H2AC19/H3C14/HLA-DRB5/C1QB/H2AC14/IFNG/H4C3/C1R/H2BC10/H2AC20/C1QA/FCGR2B/H2AJ/H4C11/H3C11/C8G/C9
BIOCARTA_CALCINEURIN_PATHWAY	BIOCARTA_CALCINEURIN_PATHWAY	18	0.481357	1.42681	0.0884477	0.197108	0.128608	9310	tags=44%, list=26%, signal=33%	PRKCA/NFATC3/SP3/NFATC2/SP1/PLCG1/GNAQ/PPP3CA
PID_NFKAPPAB_CANONICAL_PATHWAY	PID_NFKAPPAB_CANONICAL_PATHWAY	22	0.450368	1.40531	0.0884956	0.197108	0.128608	10373	tags=50%, list=29%, signal=36%	PRKCA/TNFAIP3/ATM/MALT1/ERC1/NFKB1/TRAF6/TNF/BCL10/BIRC2/XPO1
WP_MELATONIN_METABOLISM_AND_EFFECTS	WP_MELATONIN_METABOLISM_AND_EFFECTS	37	0.38409	1.38439	0.0885246	0.197108	0.128608	3469	tags=27%, list=10%, signal=24%	CYP1A2/CAMK2A/CYP1A1/PER3/CYP1B1/CYP2C19/EDN1/MTNR1A/PRKCA/SIRT1
REACTOME_ACTIVATION_OF_ANTERIOR_HOX_GENES_IN_HINDBRAIN_DEVELOPMENT_DURING_EARLY_EMBRYOGENESIS	REACTOME_ACTIVATION_OF_ANTERIOR_HOX_GENES_IN_HINDBRAIN_DEVELOPMENT_DURING_EARLY_EMBRYOGENESIS	120	0.288907	1.2915	0.0888575	0.197494	0.12886	8297	tags=34%, list=23%, signal=26%	H2BC7/HOXD1/HOXA3/H2BC13/H2BC1/H4-16/H2BC17/EP300/PBX1/KMT2D/H4C8/H4C5/KMT2C/KDM6A/H3C12/CREBBP/JUN/HOXA1/AJUBA/NCOA6/PAXIP1/H2BC15/RARB/POLR2B/H3C6/H3C10/NCOA3/MAFB/POLR2A/H2BC8/EGR2/H2BC12/H2BC21/SUZ12/H2BU1/NCOR1/RARG/H2BC6/MEIS1/H2AC7/H4C12
REACTOME_ION_HOMEOSTASIS	REACTOME_ION_HOMEOSTASIS	54	0.350045	1.35859	0.0889236	0.197494	0.12886	1505	tags=15%, list=4%, signal=14%	RYR2/NOS1/ITPR3/ATP1A2/ATP1A4/CAMK2A/CASQ1/ATP2B3
REACTOME_SYNTHESIS_OF_PYROPHOSPHATES_IN_THE_CYTOSOL	REACTOME_SYNTHESIS_OF_PYROPHOSPHATES_IN_THE_CYTOSOL	10	0.580228	1.45428	0.0889749	0.197494	0.12886	7052	tags=50%, list=20%, signal=40%	NUDT11/IPPK/IP6K3/NUDT10/PPIP5K2
WP_RANKLRANK_RECEPTOR_ACTIVATOR_OF_NFKB_LIGAND_SIGNALING_PATHWAY	WP_RANKLRANK_RECEPTOR_ACTIVATOR_OF_NFKB_LIGAND_SIGNALING_PATHWAY	55	0.35183	1.35885	0.0890302	0.197494	0.12886	9707	tags=42%, list=27%, signal=31%	TNFRSF11B/MAP2K6/CALCR/TNFSF11/JUN/TAB2/CBL/PIK3R1/FOS/SRC/NFKB1/TNFRSF11A/MITF/MAPK1/GAB2/PLCG1/TRAF6/TRAF1/MAP3K7/MAPK14/MAPK8/MAP2K1/FHL2
REACTOME_NR1H3_NR1H2_REGULATE_GENE_EXPRESSION_LINKED_TO_CHOLESTEROL_TRANSPORT_AND_EFFLUX	REACTOME_NR1H3_NR1H2_REGULATE_GENE_EXPRESSION_LINKED_TO_CHOLESTEROL_TRANSPORT_AND_EFFLUX	37	-0.33713	-1.32739	0.0892857	0.197876	0.129109	1396	tags=14%, list=4%, signal=13%	CETP/PLTP/APOC2/APOE/APOC1
KEGG_NOD_LIKE_RECEPTOR_SIGNALING_PATHWAY	KEGG_NOD_LIKE_RECEPTOR_SIGNALING_PATHWAY	62	-0.301964	-1.33998	0.0898876	0.199025	0.129858	4730	tags=23%, list=13%, signal=20%	CCL11/CXCL2/HSP90B1/CARD9/MAPK11/TRIP6/NFKBIB/CXCL1/PSTPIP1/CCL5/MAPK12/PYDC1/CCL13/PYCARD
WP_VEGFAVEGFR2_SIGNALING_PATHWAY	WP_VEGFAVEGFR2_SIGNALING_PATHWAY	431	0.233921	1.2027	0.0900585	0.199218	0.129984	10376	tags=37%, list=29%, signal=27%	BMP10/EPHB2/MMP10/F3/PTGS2/PRKAA2/MAP2K6/PALM2AKAP2/AMOT/TXNDC5/PTPN14/EGR3/SEMA6D/NR4A1/KANK1/PRKCA/HDAC9/SCUBE2/ITGB1/ADAM9/GAB1/CCND1/RPS6KA5/CCL2/JAG1/IQGAP1/TNXB/CCN1/PRKD1/ITGB3/SMARCA2/ROCK2/VEGFA/SLC7A1/HDAC4/ADAMTS9/PRRC2C/NR4A2/CREBBP/JUN/PLA2G4A/NR4A3/SYNJ1/GIGYF2/CBL/SPIRE1/ARMCX1/ADAMTS1/NEXN/PIK3CA/TRPC3/PIK3R1/FRS2/ITGAV/AFDN/PDPK1/ERN1/PLAUR/GJA1/EIF2AK3/ABL1/FOXO3/ROCK1/SRC/DNAJB…
REACTOME_THE_CANONICAL_RETINOID_CYCLE_IN_RODS_TWILIGHT_VISION_	REACTOME_THE_CANONICAL_RETINOID_CYCLE_IN_RODS_TWILIGHT_VISION_	23	-0.399845	-1.37761	0.0904872	0.19998	0.130482	1562	tags=30%, list=4%, signal=29%	HSD17B1/RHO/RBP4/DHRS9/RDH12/RDH16/TTR
SIG_INSULIN_RECEPTOR_PATHWAY_IN_CARDIAC_MYOCYTES	SIG_INSULIN_RECEPTOR_PATHWAY_IN_CARDIAC_MYOCYTES	51	0.353235	1.35625	0.091195	0.201357	0.13138	10838	tags=47%, list=30%, signal=33%	NPY4R/IRS1/LNPEP/AKT3/CBL/RPS6KA3/PIK3CA/PIK3R1/SOS1/PDPK1/SOS2/MAPK1/IRS2/FOXO1/CYTH3/YWHAG/YWHAQ/PARD3/PTPN1/RPS6KA2/RPS6KB1/GSK3B/SORBS1/INPPL1
REACTOME_LATE_ENDOSOMAL_MICROAUTOPHAGY	REACTOME_LATE_ENDOSOMAL_MICROAUTOPHAGY	34	-0.355412	-1.3618	0.091358	0.20153	0.131493	5990	tags=32%, list=17%, signal=27%	UBB/HBB/PARK7/MVB12A/CETN1/RPS27A/UBA52/CHMP4A/RNASE1/CHMP2A/VPS28
BIOCARTA_EXTRINSIC_PATHWAY	BIOCARTA_EXTRINSIC_PATHWAY	13	-0.488809	-1.42745	0.0926316	0.20415	0.133202	6101	tags=54%, list=17%, signal=45%	PROC/SERPINC1/F2/F10/FGA/FGG/FGB
WP_TRANSLATION_INHIBITORS_IN_CHRONICALLY_ACTIVATED_PDGFRA_CELLS	WP_TRANSLATION_INHIBITORS_IN_CHRONICALLY_ACTIVATED_PDGFRA_CELLS	46	0.357527	1.34058	0.0928	0.204332	0.133321	10125	tags=48%, list=28%, signal=34%	MAP2K6/MAPK10/PRKCA/RPS6KA5/PIK3CG/AKT3/PIK3CA/PIK3R1/PIM1/MAPK1/EIF4B/EIF4A1/PDCD4/PDK1/EIF4A2/CSNK2A1/MAPK14/MAPK8/MAP2K1/RPS6KA2/EIF4E/RPS6KB1
BIOCARTA_CBL_PATHWAY	BIOCARTA_CBL_PATHWAY	12	0.54518	1.45047	0.0932039	0.204842	0.133654	11028	tags=58%, list=31%, signal=40%	PDGFRA/PRKCA/CBL/EGF/MET/SH3GLB1/EGFR
REACTOME_BUTYROPHILIN_BTN_FAMILY_INTERACTIONS	REACTOME_BUTYROPHILIN_BTN_FAMILY_INTERACTIONS	12	0.546667	1.45443	0.0932039	0.204842	0.133654	11066	tags=75%, list=31%, signal=52%	PPL/BTN1A1/BTN2A1/BTNL8/BTN3A3/BTN3A1/BTNL2/BTN2A2/BTNL9
REACTOME_TRANSLOCATION_OF_SLC2A4_GLUT4_TO_THE_PLASMA_MEMBRANE	REACTOME_TRANSLOCATION_OF_SLC2A4_GLUT4_TO_THE_PLASMA_MEMBRANE	72	0.325715	1.34229	0.0933735	0.205025	0.133773	9242	tags=33%, list=26%, signal=25%	TUBAL3/TUBA3E/TUBA3C/PRKAA2/TUBB3/TBC1D4/TUBA3D/TUBB1/LNPEP/ASPSCR1/C2CD5/RALGAPB/KIF3A/EXOC7/TUBA1B/EXOC5/STXBP3/MYH9/PRKAB2/YWHAG/EXOC8/EXOC1/YWHAQ/EXOC2
BIOCARTA_EICOSANOID_PATHWAY	BIOCARTA_EICOSANOID_PATHWAY	22	0.443814	1.38486	0.0938053	0.205783	0.134268	7234	tags=41%, list=20%, signal=33%	PTGS2/PTGIS/PTGFR/CYSLTR2/PLA2G4A/PLCB1/PTGS1/ALOX5/PTGER4
PID_ERBB1_INTERNALIZATION_PATHWAY	PID_ERBB1_INTERNALIZATION_PATHWAY	41	0.367633	1.35415	0.0940032	0.206027	0.134427	9432	tags=41%, list=26%, signal=31%	AMPH/DNM1/SYNJ1/KRAS/CBL/SPRY2/PIK3CA/PIK3R1/SOS1/EGF/SRC/HGS/SH3GL2/NRAS/CHMP3/USP8/ARHGEF7
REACTOME_SYNTHESIS_OF_BILE_ACIDS_AND_BILE_SALTS_VIA_24_HYDROXYCHOLESTEROL	REACTOME_SYNTHESIS_OF_BILE_ACIDS_AND_BILE_SALTS_VIA_24_HYDROXYCHOLESTEROL	14	-0.475354	-1.40417	0.0942184	0.206309	0.134611	5903	tags=57%, list=16%, signal=48%	AKR1C2/AKR1C3/CYP27A1/SLC27A5/AKR1C1/SLC27A2/HSD3B7/AKR1C4
REACTOME_SIGNALING_BY_NTRK3_TRKC_	REACTOME_SIGNALING_BY_NTRK3_TRKC_	17	0.486957	1.42482	0.0948905	0.207589	0.135446	8474	tags=59%, list=24%, signal=45%	NTRK3/IRS1/KRAS/PIK3CA/PIK3R1/SOS1/SRC/PTPRS/PLCG1/NRAS
WP_P38_MAPK_SIGNALING_PATHWAY	WP_P38_MAPK_SIGNALING_PATHWAY	34	0.393532	1.38334	0.0954774	0.208681	0.136159	9803	tags=41%, list=27%, signal=30%	TGFB2/RASGRF1/MAP2K6/RPS6KA5/MAP3K9/PLA2G4A/MAP3K1/ATF2/CREB1/TGFBR1/MAP3K7/MAPK14/MYC/ELK1
REACTOME_THE_ROLE_OF_NEF_IN_HIV_1_REPLICATION_AND_DISEASE_PATHOGENESIS	REACTOME_THE_ROLE_OF_NEF_IN_HIV_1_REPLICATION_AND_DISEASE_PATHOGENESIS	28	-0.382005	-1.36983	0.0958231	0.209199	0.136497	9444	tags=50%, list=26%, signal=37%	AP2M1/HCK/AP1M1/CD4/RAC1/CD247/AP1S1/B2M/LCK/ATP6V1H/CD8B/HLA-A/AP2S1/AP1M2
REACTOME_REGULATION_OF_GENE_EXPRESSION_BY_HYPOXIA_INDUCIBLE_FACTOR	REACTOME_REGULATION_OF_GENE_EXPRESSION_BY_HYPOXIA_INDUCIBLE_FACTOR	11	0.569345	1.46368	0.0958904	0.209199	0.136497	7937	tags=64%, list=22%, signal=50%	CA9/EP300/HIF1A/VEGFA/CREBBP/ARNT/CITED2
WP_OXIDATIVE_STRESS	WP_OXIDATIVE_STRESS	33	-0.353202	-1.33596	0.0962963	0.209892	0.136949	3835	tags=27%, list=11%, signal=24%	SOD2/TXN2/MGST1/TXNRD2/SOD1/GPX1/MT1X/GPX3/NQO1
KEGG_THYROID_CANCER	KEGG_THYROID_CANCER	29	0.413907	1.39125	0.0963855	0.209895	0.13695	10847	tags=59%, list=30%, signal=41%	CCND1/RET/LEF1/KRAS/TCF7/BRAF/TPR/RXRG/CTNNB1/MAPK1/NCOA4/TCF7L2/NRAS/MYC/MAP2K1/RXRB/CCDC6
BIOCARTA_NPP1_PATHWAY	BIOCARTA_NPP1_PATHWAY	10	0.574107	1.43894	0.0967118	0.210356	0.137251	7849	tags=60%, list=22%, signal=47%	COL4A3/COL4A6/COL4A4/COL4A5/IBSP/COL4A1
REACTOME_SIGNALING_BY_FGFR2_IIIA_TM	REACTOME_SIGNALING_BY_FGFR2_IIIA_TM	19	-0.431785	-1.38291	0.0967742	0.210356	0.137251	4467	tags=37%, list=12%, signal=32%	POLR2E/POLR2H/POLR2G/POLR2K/POLR2J/POLR2I/POLR2L
REACTOME_NEGATIVE_REGULATION_OF_ACTIVITY_OF_TFAP2_AP_2_FAMILY_TRANSCRIPTION_FACTORS	REACTOME_NEGATIVE_REGULATION_OF_ACTIVITY_OF_TFAP2_AP_2_FAMILY_TRANSCRIPTION_FACTORS	10	0.567806	1.42315	0.098646	0.214036	0.139653	4728	tags=30%, list=13%, signal=26%	TFAP2A/TFAP2B/TFAP2C
REACTOME_FGFR2_ALTERNATIVE_SPLICING	REACTOME_FGFR2_ALTERNATIVE_SPLICING	27	-0.380824	-1.34295	0.0987654	0.214036	0.139653	4467	tags=26%, list=12%, signal=23%	POLR2E/POLR2H/POLR2G/POLR2K/POLR2J/POLR2I/POLR2L
BIOCARTA_INFLAM_PATHWAY	BIOCARTA_INFLAM_PATHWAY	27	0.410236	1.36995	0.0988275	0.214036	0.139653	8034	tags=37%, list=22%, signal=29%	IL13/TGFB2/TGFB3/IL6/IL1A/CSF3/CXCL8/IL3/TNF/IFNB1
WP_TYPE_2_PAPILLARY_RENAL_CELL_CARCINOMA	WP_TYPE_2_PAPILLARY_RENAL_CELL_CARCINOMA	34	0.390183	1.37156	0.0988275	0.214036	0.139653	5783	tags=38%, list=16%, signal=32%	TGFB2/COL21A1/TGFA/EGLN3/SLC2A1/ARNT2/EP300/TGFB3/HIF1A/VEGFA/CREBBP/VHL/SETD2
WP_DOPAMINE_METABOLISM	WP_DOPAMINE_METABOLISM	13	-0.483601	-1.41224	0.0989474	0.214101	0.139695	4192	tags=23%, list=12%, signal=20%	COMT/SOD1/NQO1
BIOCARTA_MYOSIN_PATHWAY	BIOCARTA_MYOSIN_PATHWAY	11	0.563616	1.44895	0.0998043	0.215759	0.140777	8879	tags=64%, list=25%, signal=48%	PRKCA/ARHGAP5/PLCB1/ROCK1/GNA13/PPP1R12B/GNAQ
REACTOME_SPHINGOLIPID_METABOLISM	REACTOME_SPHINGOLIPID_METABOLISM	89	0.301638	1.28031	0.10045	0.216874	0.141504	9563	tags=35%, list=27%, signal=26%	FA2H/SGPP2/UGT8/ACER2/ARSJ/ARSH/SPTLC1/SGMS2/PRKD1/DEGS2/B3GALNT1/SPTSSB/PRKD3/ESYT2/ASAH2/NEU4/PLPP3/SAMD8/ARSD/GALC/SMPD4/ARSI/STS/ESYT3/NEU3/SGPL1/CERS2/CERT1/ARSK/SGMS1/CERS6
PID_ATM_PATHWAY	PID_ATM_PATHWAY	34	0.386314	1.35796	0.100503	0.216874	0.141504	6104	tags=26%, list=17%, signal=22%	TP53BP1/ABRAXAS1/SMC1A/SMC3/ATM/MDC1/BRCA1/ABL1/FANCD2
KEGG_PRION_DISEASES	KEGG_PRION_DISEASES	35	-0.339574	-1.3225	0.101235	0.218204	0.142372	3706	tags=26%, list=10%, signal=23%	C8B/BAX/MAP2K2/C1QB/SOD1/CCL5/C1QA/C8G/C9
REACTOME_COPI_MEDIATED_ANTEROGRADE_TRANSPORT	REACTOME_COPI_MEDIATED_ANTEROGRADE_TRANSPORT	102	0.293687	1.2727	0.101302	0.218204	0.142372	2345	tags=11%, list=7%, signal=10%	DYNC1I1/FOLR1/TUBAL3/TUBA3E/TUBA3C/TUBB3/SPTA1/DYNC1LI2/TUBA3D/ANK1/ANK3
REACTOME_SYNTHESIS_OF_BILE_ACIDS_AND_BILE_SALTS_VIA_7ALPHA_HYDROXYCHOLESTEROL	REACTOME_SYNTHESIS_OF_BILE_ACIDS_AND_BILE_SALTS_VIA_7ALPHA_HYDROXYCHOLESTEROL	24	-0.391047	-1.34745	0.101415	0.218249	0.142401	5903	tags=38%, list=16%, signal=31%	AKR1C2/AKR1C3/CYP27A1/SLC27A5/AKR1C1/ACOT8/SLC27A2/HSD3B7/AKR1C4
WP_HISTONE_MODIFICATIONS	WP_HISTONE_MODIFICATIONS	65	0.335974	1.34276	0.101562	0.218369	0.142479	11021	tags=51%, list=31%, signal=35%	H4-16/ASH1L/KMT2E/KMT2D/H4C8/H4C5/KMT2C/H3C12/KMT2A/H3C6/H3C10/SETD2/SETD5/SETDB1/EHMT1/AEBP2/SETBP1/SMYD2/SMYD1/SETD1B/PRDM2/NSD1/H4C12/SETDB2/SETD7/DOT1L/KMT5B/KMT2B/H3C13/SMYD4/SUV39H2/SETD1A/EZH1
PID_INTEGRIN_A9B1_PATHWAY	PID_INTEGRIN_A9B1_PATHWAY	25	0.41834	1.35786	0.101695	0.218456	0.142536	7399	tags=32%, list=21%, signal=25%	TNC/VEGFD/ITGB1/KCNJ15/VEGFA/SRC/ADAM12/ITGA9
WP_CLASSICAL_PATHWAY_OF_STEROIDOGENESIS_INCLUDING_DISEASES	WP_CLASSICAL_PATHWAY_OF_STEROIDOGENESIS_INCLUDING_DISEASES	15	0.502708	1.41957	0.10223	0.219408	0.143158	1	tags=7%, list=0%, signal=7%	CYP11B2
PID_SYNDECAN_4_PATHWAY	PID_SYNDECAN_4_PATHWAY	32	0.392883	1.35273	0.102349	0.219464	0.143194	3166	tags=25%, list=9%, signal=23%	FGF2/TNC/LAMA3/FZD7/LAMA1/PRKCA/FGFR1/ITGB1
REACTOME_AURKA_ACTIVATION_BY_TPX2	REACTOME_AURKA_ACTIVATION_BY_TPX2	71	0.325092	1.32715	0.102446	0.219475	0.143202	11102	tags=51%, list=31%, signal=35%	CCP110/PLK4/CNTRL/CEP152/CEP192/CEP135/AKAP9/HAUS6/NDE1/CEP290/CLASP1/DYNC1I2/NEDD1/ALMS1/HAUS4/PRKAR2B/CENPJ/NEK2/TPX2/HAUS2/HAUS3/PLK1/YWHAG/CKAP5/CDK1/MAPRE1/CEP76/PCM1/CEP70/HMMR/CEP78/OFD1/CDK5RAP2/CEP164/CEP250/CSNK1D
REACTOME_SIGNALING_BY_FGFR2_IN_DISEASE	REACTOME_SIGNALING_BY_FGFR2_IN_DISEASE	43	0.362966	1.34772	0.102606	0.219619	0.143295	6062	tags=33%, list=17%, signal=27%	FGF4/FGF3/FGF2/FGF9/GAB1/FGF1/FGF10/KRAS/PIK3CA/PIK3R1/FRS2/SOS1/POLR2B/POLR2A
WP_RAC1PAK1P38MMP2_PATHWAY	WP_RAC1PAK1P38MMP2_PATHWAY	68	0.328956	1.31996	0.103125	0.220404	0.143807	9652	tags=44%, list=27%, signal=32%	NOS1/ANGPT4/ANGPTL1/ITGB1/MAPK13/YAP1/RASA1/KRAS/PIK3CA/PIK3R1/SOS1/SRC/NFKB1/CTNNB1/GRB7/TNIP3/MAPK1/TEK/FOXO1/ANGPT1/PTPN11/NCK1/MSH2/NRAS/MAPK14/MAPK8/FN1/ANGPT2/MYC/STAT5B
REACTOME_ADVANCED_GLYCOSYLATION_ENDPRODUCT_RECEPTOR_SIGNALING	REACTOME_ADVANCED_GLYCOSYLATION_ENDPRODUCT_RECEPTOR_SIGNALING	13	-0.479293	-1.39966	0.103158	0.220404	0.143807	21	tags=15%, list=0%, signal=15%	LGALS3/SAA1
KEGG_NITROGEN_METABOLISM	KEGG_NITROGEN_METABOLISM	23	0.432256	1.36482	0.103327	0.220568	0.143915	7114	tags=35%, list=20%, signal=28%	GLUL/CA9/CA1/CA4/CA5B/CA14/CA8/CA12
REACTOME_HDMS_DEMETHYLATE_HISTONES	REACTOME_HDMS_DEMETHYLATE_HISTONES	48	0.353697	1.33685	0.105096	0.224141	0.146246	7164	tags=42%, list=20%, signal=33%	H4-16/PHF2/H4C8/H4C5/KDM6A/H3C12/KDM1B/PHF8/KDM4D/KDM3B/KDM3A/H3C6/ARID5B/H3C10/KDM5C/KDM5B/KDM7A/KDM2B/KDM5A/KDM6B
REACTOME_P130CAS_LINKAGE_TO_MAPK_SIGNALING_FOR_INTEGRINS	REACTOME_P130CAS_LINKAGE_TO_MAPK_SIGNALING_FOR_INTEGRINS	15	-0.455635	-1.36798	0.105603	0.224349	0.146382	1874	tags=20%, list=5%, signal=19%	FGA/FGG/FGB
REACTOME_SYNTHESIS_OF_BILE_ACIDS_AND_BILE_SALTS_VIA_27_HYDROXYCHOLESTEROL	REACTOME_SYNTHESIS_OF_BILE_ACIDS_AND_BILE_SALTS_VIA_27_HYDROXYCHOLESTEROL	15	-0.455254	-1.36684	0.105603	0.224349	0.146382	5903	tags=40%, list=16%, signal=33%	AKR1C2/AKR1C3/CYP27A1/AKR1C1/HSD3B7/AKR1C4
WP_CHOLESTEROL_BIOSYNTHESIS_PATHWAY	WP_CHOLESTEROL_BIOSYNTHESIS_PATHWAY	15	-0.451592	-1.35584	0.105603	0.224349	0.146382	15092	tags=87%, list=42%, signal=50%	HMGCR/HMGCS1/FDFT1/LSS/IDI1/SQLE/MSMO1/MVK/FDPS/NSDHL/DHCR7/PMVK/MVD
WP_OVARIAN_INFERTILITY_GENES	WP_OVARIAN_INFERTILITY_GENES	32	0.39052	1.34459	0.105705	0.224349	0.146382	8391	tags=38%, list=23%, signal=29%	BMPR1B/MSH5/ZP2/NRIP1/SYNE2/SMAD3/ATM/DMC1/PGR/NCOR1/PRLR/CCND2
REACTOME_PD_1_SIGNALING	REACTOME_PD_1_SIGNALING	26	-0.37779	-1.32582	0.105769	0.224349	0.146382	12309	tags=50%, list=34%, signal=33%	CD4/HLA-DPB1/PTPN6/TRBV7-9/CD247/LCK/HLA-DQA1/CD3E/HLA-DRB1/HLA-DQB1/HLA-DRB5/CD3D/PDCD1
BIOCARTA_NOS1_PATHWAY	BIOCARTA_NOS1_PATHWAY	21	0.445954	1.36287	0.105925	0.224349	0.146382	2899	tags=14%, list=8%, signal=13%	GRIN2A/NOS1/PRKCA
REACTOME_NEGATIVE_REGULATION_OF_MET_ACTIVITY	REACTOME_NEGATIVE_REGULATION_OF_MET_ACTIVITY	21	0.445211	1.3606	0.105925	0.224349	0.146382	9518	tags=43%, list=27%, signal=31%	SH3GL3/CBL/STAM2/STAM/HGS/SH3GL2/USP8/MET/PTPN1
REACTOME_TFAP2_AP_2_FAMILY_REGULATES_TRANSCRIPTION_OF_GROWTH_FACTORS_AND_THEIR_RECEPTORS	REACTOME_TFAP2_AP_2_FAMILY_REGULATES_TRANSCRIPTION_OF_GROWTH_FACTORS_AND_THEIR_RECEPTORS	15	0.500507	1.41335	0.105948	0.224349	0.146382	4728	tags=40%, list=13%, signal=35%	TFAP2A/TFAP2B/TGFA/KIT/VEGFA/TFAP2C
BIOCARTA_RB_PATHWAY	BIOCARTA_RB_PATHWAY	13	0.526198	1.44039	0.106262	0.224814	0.146685	11365	tags=54%, list=32%, signal=37%	ATM/CDK2/RB1/WEE1/CDK1/CDK4/CHEK1
REACTOME_CDC6_ASSOCIATION_WITH_THE_ORC_ORIGIN_COMPLEX	REACTOME_CDC6_ASSOCIATION_WITH_THE_ORC_ORIGIN_COMPLEX	11	0.555367	1.42774	0.107632	0.227122	0.148191	12102	tags=73%, list=34%, signal=48%	MCM8/ORC2/ORC1/E2F2/E2F3/CDC6/ORC6/ORC4
WP_TFS_REGULATE_MIRNAS_RELATED_TO_CARDIAC_HYPERTROPHY	WP_TFS_REGULATE_MIRNAS_RELATED_TO_CARDIAC_HYPERTROPHY	11	0.555651	1.42848	0.107632	0.227122	0.148191	1522	tags=18%, list=4%, signal=17%	RASGRF1/MYEF2
BIOCARTA_RAC1_PATHWAY	BIOCARTA_RAC1_PATHWAY	21	0.442054	1.35095	0.10772	0.227122	0.148191	10125	tags=52%, list=28%, signal=38%	PDGFRA/PIK3CG/TRIO/CDK5R1/MAP3K1/PIK3CA/PIK3R1/WASF1/PPP1R12B/RALBP1/RPS6KB1
REACTOME_INHIBITION_OF_DNA_RECOMBINATION_AT_TELOMERE	REACTOME_INHIBITION_OF_DNA_RECOMBINATION_AT_TELOMERE	68	-0.290525	-1.3255	0.107735	0.227122	0.148191	4467	tags=22%, list=12%, signal=19%	POLR2E/H4C13/POLR2H/POLR2G/H2AC19/H2AC14/H4C3/POLR2K/H2BC10/POLR2J/H2AC20/H2AJ/POLR2I/POLR2L/H4C11
REACTOME_ACTIVATION_OF_THE_TFAP2_AP_2_FAMILY_OF_TRANSCRIPTION_FACTORS	REACTOME_ACTIVATION_OF_THE_TFAP2_AP_2_FAMILY_OF_TRANSCRIPTION_FACTORS	12	0.536583	1.4276	0.108738	0.228922	0.149366	4728	tags=42%, list=13%, signal=36%	TFAP2A/TFAP2B/EP300/CREBBP/TFAP2C
PID_EPO_PATHWAY	PID_EPO_PATHWAY	33	0.385763	1.33956	0.108878	0.228922	0.149366	9652	tags=52%, list=27%, signal=38%	GAB1/JAK2/TEC/CBL/PIK3R1/SOS1/CRKL/NFKB1/IRS2/BCL2/RAPGEF1/PLCG1/PTPN11/SH2B3/MAPK14/MAPK8/STAT5B
PID_SYNDECAN_2_PATHWAY	PID_SYNDECAN_2_PATHWAY	33	0.38501	1.33694	0.108878	0.228922	0.149366	7198	tags=36%, list=20%, signal=29%	EPHB2/ITGA2/LAMA3/LAMA1/ITGB1/CASK/RASA1/SRC/NF1/MAPK1/EPB41/CXCL8
REACTOME_DNA_DAMAGE_RECOGNITION_IN_GG_NER	REACTOME_DNA_DAMAGE_RECOGNITION_IN_GG_NER	38	-0.326737	-1.30635	0.109137	0.229013	0.149425	5990	tags=24%, list=17%, signal=20%	UBB/GPS1/RBX1/COPS5/COPS6/RPS27A/INO80B/TFPT/UBA52
NABA_ECM_AFFILIATED	NABA_ECM_AFFILIATED	169	0.262803	1.24	0.109188	0.229013	0.149425	4785	tags=18%, list=13%, signal=16%	MUC6/MUC2/C1QTNF3/SEMA3E/MUC5AC/ANXA3/MUC1/FREM1/MUC15/SEMA3A/ANXA8L1/ANXA8/SEMA3C/LMAN1L/SEMA3D/PLXNB3/MUC19/FREM2/SEMA6D/SEMA5A/C1QTNF7/MUC16/MUC5B/CLEC5A/CLC/SFTA2/PARM1/LGALS9C/SEMA6A/COLEC12/GPC4
REACTOME_RNA_POLYMERASE_III_CHAIN_ELONGATION	REACTOME_RNA_POLYMERASE_III_CHAIN_ELONGATION	18	-0.425342	-1.34545	0.109375	0.229013	0.149425	13600	tags=44%, list=38%, signal=28%	POLR3H/POLR3G/POLR2F/POLR3K/POLR2E/POLR2H/POLR2K/POLR2L
KEGG_VEGF_SIGNALING_PATHWAY	KEGG_VEGF_SIGNALING_PATHWAY	76	0.314352	1.30733	0.109445	0.229013	0.149425	6181	tags=29%, list=17%, signal=24%	CHP2/NFAT5/PLA2G2E/PTGS2/PPP3R2/JMJD7-PLA2G4B/PRKCA/PLA2G10/PLA2G4B/MAPK13/VEGFA/PRKCG/PIK3CG/NFATC3/AKT3/PLA2G4A/KRAS/PIK3CA/PIK3R1/SRC/NFATC2/MAPK1
REACTOME_SIGNALING_BY_INSULIN_RECEPTOR	REACTOME_SIGNALING_BY_INSULIN_RECEPTOR	78	0.313837	1.31212	0.109467	0.229013	0.149425	7006	tags=28%, list=20%, signal=23%	FGF4/FGF3/FGF2/FGF19/FGF9/FGFR1/GAB1/FGF1/IRS1/FGF10/KRAS/PIK3CA/PIK3R1/FRS2/SOS1/PDPK1/ATP6V1G3/MAPK1/GAB2/PIK3R4/IRS2/FGF5
REACTOME_CELLULAR_SENESCENCE	REACTOME_CELLULAR_SENESCENCE	194	0.257561	1.23019	0.109499	0.229013	0.149425	9785	tags=37%, list=27%, signal=27%	H2BC7/H2BC13/MAP2K6/H2BC1/H4-16/H2BC17/MAPK10/CDK6/HMGA2/CCNA2/PHC3/H4C8/H4C5/H3C12/JUN/ATM/IL6/RPS6KA3/PHC1/IL1A/H2BC15/CDK2/ANAPC1/H1-4/RB1/FOS/H3C6/NFKB1/H3C10/AGO3/MAPK1/EHMT1/TNRC6B/H2BC8/SCMH1/TFDP1/ETS1/SP1/H2BC12/H2BC21/KDM6B/CXCL8/SUZ12/H2BU1/UBN1/CCNE2/EP400/TNRC6A/H2BC6/MDM4/IFNB1/H1-0/H2AC7/H4C12/E2F2/LMNB1/RAD50/TNIK/BMI1/RNF2/E2F3/MRE11/POT1/ERF/MAPK14/MAPK8/AGO1/H2BC3/RBBP4/H2BC4/C…
REACTOME_HEPARAN_SULFATE_HEPARIN_HS_GAG_METABOLISM	REACTOME_HEPARAN_SULFATE_HEPARIN_HS_GAG_METABOLISM	55	0.342811	1.32401	0.109698	0.229228	0.149565	9234	tags=35%, list=26%, signal=26%	HS3ST5/HS3ST4/HS3ST1/HSPG2/VCAN/HS3ST3A1/XYLT1/HPSE2/B3GAT2/GPC4/DCN/AGRN/HGSNAT/IDS/HS6ST3/GLCE/HS6ST1/GPC6/HPSE
REACTOME_IONOTROPIC_ACTIVITY_OF_KAINATE_RECEPTORS	REACTOME_IONOTROPIC_ACTIVITY_OF_KAINATE_RECEPTORS	10	0.561218	1.40663	0.110251	0.23001	0.150075	6282	tags=50%, list=18%, signal=41%	GRIK3/GRIK2/DLG3/GRIK4/DLG1
KEGG_VIRAL_MYOCARDITIS	KEGG_VIRAL_MYOCARDITIS	68	-0.287998	-1.31397	0.110497	0.23001	0.150075	5436	tags=28%, list=15%, signal=24%	HLA-DMA/PRF1/ITGAL/HLA-DOB/CYCS/HLA-C/SGCA/MYH1/RAC3/HLA-DRB1/HLA-DQB1/MYH6/HLA-DRB5/HLA-B/HLA-A/HLA-G/HLA-F/BID/MYH4
PID_WNT_SIGNALING_PATHWAY	PID_WNT_SIGNALING_PATHWAY	27	0.404467	1.35068	0.110553	0.23001	0.150075	3923	tags=26%, list=11%, signal=23%	WNT7B/WNT7A/WIF1/FZD1/FZD7/WNT2/FZD9
REACTOME_INWARDLY_RECTIFYING_K_CHANNELS	REACTOME_INWARDLY_RECTIFYING_K_CHANNELS	35	0.377306	1.33698	0.110553	0.23001	0.150075	6508	tags=29%, list=18%, signal=23%	KCNJ16/KCNJ9/GNG13/GABBR1/KCNJ15/ABCC9/KCNJ2/GNG10/KCNJ10/KCNJ1
REACTOME_DEATH_RECEPTOR_SIGNALLING	REACTOME_DEATH_RECEPTOR_SIGNALLING	141	0.272304	1.25552	0.110656	0.23001	0.150075	12355	tags=50%, list=35%, signal=33%	ARHGEF38/ADAM17/ECT2/VAV3/ARHGEF18/FGD4/TNFAIP3/ARHGEF3/TRIO/TAB2/RNF31/ARHGEF11/AKAP13/ARHGEF10/CASP2/SOS1/BCL2L11/ARHGEF17/NFKB1/SOS2/KALRN/XIAP/GNA13/ARHGEF40/PRKCI/TRAF6/BAG4/NET1/TNF/FAS/TAB3/FGD1/TIAM1/ARHGEF12/RASGRF2/NGFR/TRAF1/PRDM4/MYD88/MAP3K7/ARHGEF19/MAPK8/ARHGEF7/CFLAR/BIRC2/OTUD7B/ARHGEF6/USP21/NCSTN/ARHGEF39/ARHGEF9/TNFRSF10A/CASP10/TNFRSF10D/RIPK1/TIAM2/SPPL2A/NGEF/TNFRSF10B/CASP…
WP_GPCRS_CLASS_B_SECRETINLIKE	WP_GPCRS_CLASS_B_SECRETINLIKE	24	0.425899	1.36403	0.110727	0.23001	0.150075	6849	tags=38%, list=19%, signal=30%	SCTR/GLP1R/GLP2R/CALCR/CRHR1/ADGRL3/ADGRG2/VIPR1/CALCRL
PID_THROMBIN_PAR1_PATHWAY	PID_THROMBIN_PAR1_PATHWAY	43	0.356884	1.32513	0.110749	0.23001	0.150075	7284	tags=30%, list=20%, signal=24%	GRK3/DNM1/GNAI1/PRKCA/ROCK2/PRKCG/PLCB1/AKAP13/PIK3CA/PIK3R1/ROCK1/GNA13/F2R
PID_CDC42_PATHWAY	PID_CDC42_PATHWAY	70	0.322942	1.313	0.111111	0.230359	0.150303	10210	tags=43%, list=29%, signal=31%	RASGRF1/MAP2K6/DIAPH3/IQGAP1/JUN/MAP3K1/CDC42BPA/CBL/EPS8/PIK3CA/PIK3R1/BRAF/SEPTIN2/SRC/CTNNB1/MAPK1/APC/DLG1/ATF2/PRKCE/EXOC7/TIAM1/WASL/ACTR2/MAPK14/MAPK8/ARHGEF7/ARHGEF6/RPS6KB1/GSK3B
REACTOME_SYNTHESIS_OF_SUBSTRATES_IN_N_GLYCAN_BIOSYTHESIS	REACTOME_SYNTHESIS_OF_SUBSTRATES_IN_N_GLYCAN_BIOSYTHESIS	63	-0.289126	-1.28823	0.111111	0.230359	0.150303	4816	tags=21%, list=13%, signal=18%	ST3GAL4/NANS/CTSA/ST6GALNAC4/ST8SIA5/DPM2/SLC35C1/TSTA3/FUOM/RENBP/DPM3/NUDT14/MVD
WP_GLYCOLYSIS_AND_GLUCONEOGENESIS	WP_GLYCOLYSIS_AND_GLUCONEOGENESIS	44	-0.322658	-1.32345	0.111688	0.231311	0.150924	5409	tags=36%, list=15%, signal=31%	MPC2/ALDOA/MDH1/ALDOB/TPI1/PC/MDH2/GPI/MPC1/GAPDH/HK3/ALDOC/LDHC/FBP1/GOT1/ENO3
REACTOME_TRANSCRIPTIONAL_REGULATION_BY_TP53	REACTOME_TRANSCRIPTIONAL_REGULATION_BY_TP53	358	-0.190367	-1.13095	0.111765	0.231311	0.150924	4761	tags=14%, list=13%, signal=12%	TP53INP1/CCNA1/AIFM2/POLR2E/PIN1/PRDX1/LAMTOR1/PRR5/TACO1/BAX/GLS2/POLR2H/PCBP4/PRELID1/MAPK11/GPI/MBD3/POLR2G/RPS27A/PRDX2/SURF1/GTF2H5/POLR2K/CSNK2B/TMEM219/PRKAG3/NDUFA4/COX14/TXN/BID/COX5A/UBA52/COX8A/ELOC/TAF10/POLR2J/COX7C/COX6A1/COX7B/LAMTOR2/COX5B/PRDX5/POLR2I/LAMTOR4/POLR2L/COX4I1/SFN/ELOB/COX6B1/COX6C/GPX2
REACTOME_DEFECTS_IN_VITAMIN_AND_COFACTOR_METABOLISM	REACTOME_DEFECTS_IN_VITAMIN_AND_COFACTOR_METABOLISM	22	-0.397224	-1.34903	0.112128	0.231862	0.151283	4896	tags=23%, list=14%, signal=20%	CBLIF/PC/PCCB/MMAB/CD320
REACTOME_METABOLISM_OF_STEROIDS	REACTOME_METABOLISM_OF_STEROIDS	151	-0.234643	-1.21928	0.11236	0.231986	0.151364	5313	tags=23%, list=15%, signal=19%	SLC10A1/FDX1/HSD17B1/AKR1C3/TSPO/CYP27A1/NSDHL/ACAT2/DHCR7/FDXR/ALB/SLC27A5/LRP2/AKR1C1/POMC/PMVK/SERPINA6/HSD17B2/CYP11A1/ACOT8/SLC27A2/HSD3B7/AKR1C4/TM7SF2/HSD17B3/CYP21A2/EBP/INSIG1/AKR1B15/MVD/HSD17B14/LHB/FDX2/CGA
REACTOME_AMINO_ACIDS_REGULATE_MTORC1	REACTOME_AMINO_ACIDS_REGULATE_MTORC1	55	-0.300156	-1.30407	0.112601	0.231986	0.151364	7109	tags=25%, list=20%, signal=20%	MLST8/NPRL2/LAMTOR5/ATP6V1H/ATP6V0D1/ATP6V0D2/LAMTOR1/KPTN/ATP6V1F/TCIRG1/ATP6V0E1/ATP6V0B/LAMTOR2/LAMTOR4
BIOCARTA_CARM1_PATHWAY	BIOCARTA_CARM1_PATHWAY	12	0.528983	1.40738	0.112621	0.231986	0.151364	7830	tags=58%, list=22%, signal=46%	EP300/CREBBP/CREB1/CARM1/PRKAR2B/PRKAR1A/PRKACB
BIOCARTA_HSWI_SNF_PATHWAY	BIOCARTA_HSWI_SNF_PATHWAY	12	0.529701	1.40929	0.112621	0.231986	0.151364	9608	tags=50%, list=27%, signal=37%	SMARCC2/ARID1A/NF1/GTF2A1/NR3C1/SMARCC1
REACTOME_MHC_CLASS_II_ANTIGEN_PRESENTATION	REACTOME_MHC_CLASS_II_ANTIGEN_PRESENTATION	124	0.28123	1.26438	0.112676	0.231986	0.151364	6904	tags=23%, list=19%, signal=19%	CTSE/DYNC1I1/TUBAL3/TUBA3E/TUBA3C/TUBB3/DYNC1LI2/TUBA3D/KIF4B/DNM1/KIF15/CTSV/SEC24C/KIF23/AP1S3/TUBB1/RACGAP1/CENPE/KIF3C/KIF18A/KIF11/KIF2A/DYNC1I2/KIF4A/KLC3/SEC23A/KIF5B/KIF5A/KIF26A
REACTOME_JOSEPHIN_DOMAIN_DUBS	REACTOME_JOSEPHIN_DOMAIN_DUBS	12	-0.49321	-1.39468	0.112936	0.232321	0.151583	5990	tags=33%, list=17%, signal=28%	UBB/RPS27A/UBA52/JOSD2
WP_CANONICAL_AND_NONCANONICAL_TGFB_SIGNALING	WP_CANONICAL_AND_NONCANONICAL_TGFB_SIGNALING	17	0.473958	1.38679	0.113139	0.232536	0.151723	9339	tags=59%, list=26%, signal=44%	SMAD3/BMPR2/TGFBR2/LOX/BMPR1A/TGFBR1/GREM1/MAPK14/MAPK8/SMAD4
WP_ONE_CARBON_METABOLISM_AND_RELATED_PATHWAYS	WP_ONE_CARBON_METABOLISM_AND_RELATED_PATHWAYS	52	-0.308334	-1.31996	0.11413	0.234371	0.152921	2912	tags=19%, list=8%, signal=18%	AGXT2/SHMT1/CHKB/GPX4/SOD1/PEMT/GPX5/GPX1/GPX3/GPX2
REACTOME_CLASS_I_PEROXISOMAL_MEMBRANE_PROTEIN_IMPORT	REACTOME_CLASS_I_PEROXISOMAL_MEMBRANE_PROTEIN_IMPORT	20	-0.417286	-1.36746	0.11435	0.234619	0.153083	3328	tags=15%, list=9%, signal=14%	PXMP2/PEX16/FIS1
WP_MAPK_AND_NFKB_SIGNALLING_PATHWAYS_INHIBITED_BY_YERSINIA_YOPJ	WP_MAPK_AND_NFKB_SIGNALLING_PATHWAYS_INHIBITED_BY_YERSINIA_YOPJ	12	0.525938	1.39928	0.114563	0.234854	0.153236	7459	tags=50%, list=21%, signal=40%	MAP2K6/MAP3K1/NFKB1/MAPK1/MAP3K14/TRAF6
REACTOME_GLYCOLYSIS	REACTOME_GLYCOLYSIS	71	0.32126	1.31151	0.114679	0.234889	0.153259	10001	tags=42%, list=28%, signal=31%	PFKFB3/PGK2/PFKP/POM121/PGM2L1/NUP153/ENO2/NUP160/PFKM/NUP205/PKLR/HK2/TPR/NUP58/NUP155/NUP188/NUP107/NUP54/POM121C/RANBP2/PRKACB/GNPDA2/PPP2R5D/NDC1/NUP133/ADPGK/NUP62/PKM/NUP98/NUP214
REACTOME_RETINOID_CYCLE_DISEASE_EVENTS	REACTOME_RETINOID_CYCLE_DISEASE_EVENTS	12	-0.490647	-1.38744	0.11499	0.235199	0.153461	3942	tags=33%, list=11%, signal=30%	OPN1LW/RBP4/RDH12/TTR
REACTOME_FOXO_MEDIATED_TRANSCRIPTION_OF_CELL_DEATH_GENES	REACTOME_FOXO_MEDIATED_TRANSCRIPTION_OF_CELL_DEATH_GENES	16	0.484523	1.38667	0.115028	0.235199	0.153461	7937	tags=56%, list=22%, signal=44%	EP300/CREBBP/BCL6/BCL2L11/FOXO3/NFYA/FOXO4/FOXO1/CITED2
WP_BIOGENIC_AMINE_SYNTHESIS	WP_BIOGENIC_AMINE_SYNTHESIS	15	0.496196	1.40118	0.115242	0.235268	0.153506	2558	tags=20%, list=7%, signal=19%	GAD2/TPH1/DBH
PID_TCPTP_PATHWAY	PID_TCPTP_PATHWAY	42	0.358083	1.32295	0.11526	0.235268	0.153506	10448	tags=50%, list=29%, signal=35%	ITGB1/GAB1/PIAS1/VEGFA/CREBBP/PIK3CA/PIK3R1/SOS1/EGF/SRC/JAK1/KDR/EIF2AK2/ATR/PDGFB/MET/PTPN1/STAT5B/PDGFRB/LMAN1/KPNB1
REACTOME_SYNTHESIS_OF_PIPS_AT_THE_GOLGI_MEMBRANE	REACTOME_SYNTHESIS_OF_PIPS_AT_THE_GOLGI_MEMBRANE	18	0.462303	1.37033	0.115523	0.235604	0.153725	11093	tags=61%, list=31%, signal=42%	TPTE/PIKFYVE/PIK3C2A/OCRL/PIK3R4/PI4KA/INPP5E/SACM1L/PIK3C3/PI4KB/PIK3C2G
REACTOME_LYSOSOME_VESICLE_BIOGENESIS	REACTOME_LYSOSOME_VESICLE_BIOGENESIS	35	-0.333425	-1.29855	0.116049	0.236474	0.154293	2087	tags=23%, list=6%, signal=22%	CLTA/ARRB1/CTSZ/VAMP8/CLTB/CHMP2A/BLOC1S1/AP1M2
REACTOME_INTERLEUKIN_17_SIGNALING	REACTOME_INTERLEUKIN_17_SIGNALING	71	0.319917	1.30603	0.116208	0.236595	0.154371	10000	tags=41%, list=28%, signal=29%	DUSP4/MAP2K6/MAP3K8/MAPK10/RPS6KA5/JUN/TAB2/RPS6KA3/FOS/NFKB1/MEF2A/ATF1/MAPK1/UBE2V1/ATF2/CREB1/IL17F/TRAF6/TAB3/PPP2R5D/MAP3K7/BTRC/MAPK14/MAPK8/MAP2K1/DUSP7/RPS6KA2/ELK1/FBXW11
WP_22Q112_DELETION_SYNDROME	WP_22Q112_DELETION_SYNDROME	95	-0.258986	-1.23268	0.116352	0.236686	0.154431	5363	tags=22%, list=15%, signal=19%	SLC25A1/GSC2/EMC10/UFD1/CLDN5/COMT/ALDH4A1/RTN4R/CHRD/GP9/DGCR6/TMEM191A/MRPL40/NKX2-5/TXNRD2/TBX1/DGCR6L/LINC00896/FGF8/PRODH/P2RX6
WP_LNCRNAMEDIATED_MECHANISMS_OF_THERAPEUTIC_RESISTANCE	WP_LNCRNAMEDIATED_MECHANISMS_OF_THERAPEUTIC_RESISTANCE	12	0.519273	1.38154	0.116505	0.23673	0.15446	3284	tags=25%, list=9%, signal=23%	UCA1/VLDLR-AS1/HIF1A
REACTOME_INTERLEUKIN_4_AND_INTERLEUKIN_13_SIGNALING	REACTOME_INTERLEUKIN_4_AND_INTERLEUKIN_13_SIGNALING	111	0.286723	1.26508	0.116573	0.23673	0.15446	7683	tags=35%, list=21%, signal=28%	IL13/MUC1/FGF2/SOX2/PTGS2/MMP1/MMP3/IL13RA2/LAMA5/ITGB1/HIF1A/CCND1/CCL2/ZEB1/JAK2/VEGFA/SOCS5/IL6/PIK3R1/BCL6/PIM1/IL1A/TWIST1/RORA/FOXO3/FOS/RORC/S1PR1/JAK1/FSCN1/IL6R/ALOX5/IL17F/BCL2/FOXO1/CXCL8/CD36/TNF/COL1A2
PID_NEPHRIN_NEPH1_PATHWAY	PID_NEPHRIN_NEPH1_PATHWAY	31	0.391314	1.33737	0.116751	0.23689	0.154564	8347	tags=45%, list=23%, signal=35%	NPHS2/MAPK10/KIRREL1/NPHS1/NCK2/JUN/TJP1/PIK3CA/PIK3R1/CD2AP/PLCG1/PRKCI/NCK1/WASL
KEGG_GLYCEROPHOSPHOLIPID_METABOLISM	KEGG_GLYCEROPHOSPHOLIPID_METABOLISM	77	0.310136	1.29081	0.117293	0.23757	0.155008	4956	tags=21%, list=14%, signal=18%	DGKB/PCYT1B/PLA2G2E/CDS1/MBOAT2/JMJD7-PLA2G4B/PLA2G10/LPCAT2/PLA2G4B/DGKH/MBOAT1/DGKI/PLA2G4A/GPAT2/GPAM/GPD2
BIOCARTA_GLEEVEC_PATHWAY	BIOCARTA_GLEEVEC_PATHWAY	23	0.420601	1.32802	0.117338	0.23757	0.155008	9652	tags=57%, list=27%, signal=41%	JAK2/PIK3CG/JUN/MAP3K1/PIK3CA/PIK3R1/SOS1/CRKL/FOS/MAPK8/MYC/MAP2K1/STAT5B
REACTOME_ACTIVATED_NTRK2_SIGNALS_THROUGH_FRS2_AND_FRS3	REACTOME_ACTIVATED_NTRK2_SIGNALS_THROUGH_FRS2_AND_FRS3	11	0.541779	1.39281	0.117417	0.23757	0.155008	8474	tags=73%, list=24%, signal=56%	NTRK2/NTF4/KRAS/FRS2/SOS1/BDNF/PTPN11/NRAS
KEGG_JAK_STAT_SIGNALING_PATHWAY	KEGG_JAK_STAT_SIGNALING_PATHWAY	153	0.266537	1.23549	0.117486	0.23757	0.155008	8565	tags=31%, list=24%, signal=24%	IL13/IL20/LIFR/IL12RB2/IL13RA2/EP300/CCND1/PIAS3/PIAS1/JAK2/SPRED1/PIK3CG/SOCS7/AKT3/CREBBP/SOCS5/CBL/GHR/OSMR/IL6/SPRY2/MPL/PIK3CA/PIK3R1/CNTF/IL20RA/SOS1/PIM1/SPRY1/SPRED2/IL22RA2/SOS2/CSF3/JAK1/STAM2/IL9R/IL6R/STAM/CRLF2/IL3/PTPN11/PRLR/IFNLR1/IFNB1/SOCS4/CCND2/PRL/CSF3R
REACTOME_RNA_POLYMERASE_III_TRANSCRIPTION_INITIATION_FROM_TYPE_1_PROMOTER	REACTOME_RNA_POLYMERASE_III_TRANSCRIPTION_INITIATION_FROM_TYPE_1_PROMOTER	28	-0.368775	-1.32239	0.117936	0.238277	0.155469	4467	tags=21%, list=12%, signal=19%	POLR2E/POLR2H/GTF3C6/POLR2K/GTF3A/POLR2L
REACTOME_TRANSCRIPTIONAL_REGULATION_OF_GRANULOPOIESIS	REACTOME_TRANSCRIPTIONAL_REGULATION_OF_GRANULOPOIESIS	88	0.296862	1.25293	0.118182	0.238571	0.155661	8565	tags=35%, list=24%, signal=27%	H2BC7/KLF5/H2BC13/H2BC1/H4-16/H2BC17/EP300/H4C8/H4C5/H3C12/KMT2A/DEK/LEF1/GFI1/H2BC15/CDK2/H3C6/H3C10/RUNX1/H2BC8/CREB1/TFDP1/MYB/IL6R/H2BC12/H2BC21/H2BU1/H2BC6/H2AC7/H4C12/CSF3R
WP_EXTRACELLULAR_VESICLEMEDIATED_SIGNALING_IN_RECIPIENT_CELLS	WP_EXTRACELLULAR_VESICLEMEDIATED_SIGNALING_IN_RECIPIENT_CELLS	30	0.394582	1.32898	0.118761	0.239536	0.156291	4626	tags=27%, list=13%, signal=23%	PROM1/TGFB2/DKK4/TGFA/TGFB3/SMAD3/TGFBR2/KRAS
BIOCARTA_HIF_PATHWAY	BIOCARTA_HIF_PATHWAY	15	0.493293	1.39298	0.118959	0.239733	0.156419	6732	tags=53%, list=19%, signal=43%	EDN1/EP300/HIF1A/VEGFA/JUN/VHL/CREB1/ARNT
WP_METABOLIC_REPROGRAMMING_IN_COLON_CANCER	WP_METABOLIC_REPROGRAMMING_IN_COLON_CANCER	42	-0.313817	-1.27523	0.119171	0.239956	0.156565	14689	tags=52%, list=41%, signal=31%	DLST/LDHA/TIGAR/PDHB/IDH2/PDHA1/ENO1/SHMT2/PYCR2/SUCLG2/GOT2/SLC16A3/ALDOB/SDHB/PGD/MDH2/GPI/TKT/GAPDH/HK3/FH/TALDO1
REACTOME_TRANSCRIPTIONAL_REGULATION_BY_RUNX2	REACTOME_TRANSCRIPTIONAL_REGULATION_BY_RUNX2	120	-0.246534	-1.22524	0.119454	0.240323	0.156804	4814	tags=24%, list=13%, signal=21%	SKP1/PSMA1/PSMA3/PSMB4/RBX1/PSME1/PSMD8/PSMB10/PSMB9/LGALS3/PSMA4/PSMA5/PSMA7/BAX/RPS27A/PSMC3/PSMC4/PSMB8/PSMB7/PSME2/PSMD13/PSMC5/UCMA/PSMB1/SEM1/UBA52/PSMA2/PSMB6/PSMB3
KEGG_STARCH_AND_SUCROSE_METABOLISM	KEGG_STARCH_AND_SUCROSE_METABOLISM	52	0.341286	1.31142	0.119874	0.240964	0.157222	5262	tags=21%, list=15%, signal=18%	SI/UGT1A4/UGT1A5/PGM2L1/UGT1A3/UGT1A10/PGM2/UGT2B11/UGT1A8/HK2/UGT2A3
REACTOME_SIGNALING_BY_NOTCH3	REACTOME_SIGNALING_BY_NOTCH3	49	0.344358	1.31044	0.120063	0.24114	0.157337	8128	tags=37%, list=23%, signal=28%	FABP7/MAML2/EP300/PBX1/JAG1/CREBBP/KAT2B/MIB1/NOTCH1/MAML1/EGF/MAML3/NOTCH3/ADAM10/MAMLD1/HEYL/DLGAP5/NEURL1B
REACTOME_CREB1_PHOSPHORYLATION_THROUGH_THE_ACTIVATION_OF_ADENYLATE_CYCLASE	REACTOME_CREB1_PHOSPHORYLATION_THROUGH_THE_ACTIVATION_OF_ADENYLATE_CYCLASE	12	0.516659	1.37459	0.120388	0.241182	0.157365	9022	tags=58%, list=25%, signal=44%	ADCY8/PRKX/CREB1/PRKAR2B/PRKAR1A/PRKACB/ADCY1
REACTOME_ERYTHROPOIETIN_ACTIVATES_PHOSPHOINOSITIDE_3_KINASE_PI3K_	REACTOME_ERYTHROPOIETIN_ACTIVATES_PHOSPHOINOSITIDE_3_KINASE_PI3K_	12	0.513909	1.36727	0.120388	0.241182	0.157365	6872	tags=50%, list=19%, signal=40%	GAB1/JAK2/PIK3CG/PIK3CA/PIK3R1/IRS2
REACTOME_TRANSPORT_OF_NUCLEOSIDES_AND_FREE_PURINE_AND_PYRIMIDINE_BASES_ACROSS_THE_PLASMA_MEMBRANE	REACTOME_TRANSPORT_OF_NUCLEOSIDES_AND_FREE_PURINE_AND_PYRIMIDINE_BASES_ACROSS_THE_PLASMA_MEMBRANE	12	0.516723	1.37476	0.120388	0.241182	0.157365	3389	tags=33%, list=9%, signal=30%	SLC28A3/SLC28A2/ARL2BP/SLC29A4
PID_ERBB1_RECEPTOR_PROXIMAL_PATHWAY	PID_ERBB1_RECEPTOR_PROXIMAL_PATHWAY	35	0.370648	1.31338	0.120603	0.241409	0.157513	9816	tags=51%, list=27%, signal=37%	GNAI1/GAB1/NCK2/RASA1/KRAS/PIK3CA/PIK3R1/SOS1/EGF/SRC/MAPK1/PLCG1/PTPN11/NCK1/WASL/NRAS/PTPN1/TLN1
REACTOME_PHOSPHOLIPID_METABOLISM	REACTOME_PHOSPHOLIPID_METABOLISM	211	0.251754	1.21417	0.120936	0.241674	0.157686	9828	tags=35%, list=27%, signal=26%	PLA2G4D/ALPI/PTPN13/PITPNM3/SLC44A4/PCYT1B/PLA2G2E/CDS1/TPTE/MBOAT2/SLC44A5/CPNE6/SBF2/PLA2G10/LPCAT2/PIKFYVE/PLA2G4B/PLA2R1/PIP5K1B/PIP5K1A/PIK3CG/MBOAT1/PLEKHA5/PLA2G4A/LIPH/GPAT2/SYNJ1/GPAM/DDHD1/PIK3CA/PIK3R1/GPD2/PIK3C2A/OSBPL8/CEPT1/MTMR12/OCRL/MTMR8/DDHD2/LIPI/MIGA1/PIK3R4/LPCAT3/PLD4/PLAAT5/PLEKHA6/INPP5J/PLEKHA8/MTMR3/MTMR6/MTMR1/PLEKHA1/BCHE/PLA2G4E/PIK3C2B/GPCPD1/MTMR9/GDPD1/OSBPL10/PN…
REACTOME_CROSSLINKING_OF_COLLAGEN_FIBRILS	REACTOME_CROSSLINKING_OF_COLLAGEN_FIBRILS	18	0.458375	1.35869	0.120939	0.241674	0.157686	7849	tags=50%, list=22%, signal=39%	TLL1/COL4A3/COL4A6/COL4A4/COL4A5/LOX/PXDN/COL1A2/COL4A1
REACTOME_MEIOTIC_RECOMBINATION	REACTOME_MEIOTIC_RECOMBINATION	85	0.297105	1.25069	0.121439	0.242267	0.158073	10798	tags=45%, list=30%, signal=31%	TEX15/H2BC7/H2BC13/MSH5/H2BC1/H4-16/H2BC17/BRCA2/H4C8/H4C5/H3C12/PRDM9/ATM/H2BC15/DMC1/CDK2/BRCA1/H3C6/H3C10/PSMC3IP/H2BC8/H2BC12/H2BC21/H2BU1/H2BC6/H2AC7/H4C12/RAD50/MRE11/H2BC3/H2BC4/RBBP8/MSH4/H2AC18/RPA1/CDK4/H3C13/BLM
REACTOME_PLATELET_HOMEOSTASIS	REACTOME_PLATELET_HOMEOSTASIS	85	0.298719	1.25749	0.121439	0.242267	0.158073	10085	tags=40%, list=28%, signal=29%	PRKG2/NOS1/ITPR3/PDE10A/PDE11A/ATP2B3/PDE5A/P2RX3/GNG13/ITPR2/GUCY1A1/PLA2G4A/ITPR1/GUCY1B1/TRPC3/GUCY1A2/GNG10/LRP8/KCNMA1/PTPN11/P2RX7/SLC8A2/SLC8A1/ORAI2/P2RX2/TRPC7/ATP2B1/PPP2R5D/GNG12/MAPK14/PDE1A/ATP2A2/SLC8A3/GNGT1
REACTOME_RETROGRADE_TRANSPORT_AT_THE_TRANS_GOLGI_NETWORK	REACTOME_RETROGRADE_TRANSPORT_AT_THE_TRANS_GOLGI_NETWORK	49	0.343598	1.30755	0.121643	0.24247	0.158205	12941	tags=59%, list=36%, signal=38%	GCC2/RIC1/COG5/COG6/GOLGA4/TMF1/M6PR/RHOBTB3/RAB43/TGOLN2/USP6NL/VPS52/RGP1/GOLGA1/NAA35/VAMP4/VPS54/RAB9B/GCC1/COG3/IGF2R/COG2/VAMP3/STX6/NAA30/STX16/COG1/PLIN3/COG7
REACTOME_ENDOSOMAL_VACUOLAR_PATHWAY	REACTOME_ENDOSOMAL_VACUOLAR_PATHWAY	11	-0.506469	-1.38601	0.1222	0.243328	0.158765	7189	tags=64%, list=20%, signal=51%	B2M/CTSL/HLA-C/HLA-B/HLA-A/HLA-G/HLA-F
SIG_IL4RECEPTOR_IN_B_LYPHOCYTES	SIG_IL4RECEPTOR_IN_B_LYPHOCYTES	27	0.398019	1.32915	0.122278	0.243328	0.158765	6894	tags=41%, list=19%, signal=33%	IRS1/AKT3/PIK3CA/PIK3R1/SOS1/PDPK1/SOS2/MAPK1/JAK1/IRS2/BCL2
REACTOME_SULFUR_AMINO_ACID_METABOLISM	REACTOME_SULFUR_AMINO_ACID_METABOLISM	28	-0.366641	-1.31474	0.12285	0.244262	0.159374	4072	tags=29%, list=11%, signal=25%	TST/TXN2/ETHE1/SQOR/SLC25A10/TSTD1/MPST/GOT1
BIOCARTA_CFTR_PATHWAY	BIOCARTA_CFTR_PATHWAY	11	0.539242	1.38629	0.123288	0.244927	0.159808	9045	tags=55%, list=25%, signal=41%	CFTR/PRKAR2B/PRKAR1A/PRKACB/ADCY1/ADRB2
WP_PRION_DISEASE_PATHWAY	WP_PRION_DISEASE_PATHWAY	33	0.378508	1.31436	0.123953	0.246044	0.160537	6894	tags=30%, list=19%, signal=24%	NCAM1/BCL11A/EP300/FGFR1/SMC3/NFKB1/CHD2/MAPK1/CREB1/BCL2
KEGG_SULFUR_METABOLISM	KEGG_SULFUR_METABOLISM	13	-0.465554	-1.35953	0.124211	0.24606	0.160548	511	tags=23%, list=1%, signal=23%	CHST13/SULT1A1/SULT1A2
REACTOME_PHYSIOLOGICAL_FACTORS	REACTOME_PHYSIOLOGICAL_FACTORS	12	0.510928	1.35934	0.124272	0.24606	0.160548	5953	tags=50%, list=17%, signal=42%	CORIN/WWTR1/HIPK1/NPR2/KAT2B/HIPK2
REACTOME_UNWINDING_OF_DNA	REACTOME_UNWINDING_OF_DNA	12	0.510565	1.35838	0.124272	0.24606	0.160548	8824	tags=50%, list=25%, signal=38%	MCM8/GINS4/MCM2/GINS1/MCM6/MCM3
REACTOME_CELL_DEATH_SIGNALLING_VIA_NRAGE_NRIF_AND_NADE	REACTOME_CELL_DEATH_SIGNALLING_VIA_NRAGE_NRIF_AND_NADE	76	0.30914	1.28565	0.124438	0.246184	0.160628	10363	tags=42%, list=29%, signal=30%	ARHGEF38/ECT2/VAV3/ARHGEF18/FGD4/ARHGEF3/TRIO/ARHGEF11/AKAP13/ARHGEF10/CASP2/SOS1/BCL2L11/ARHGEF17/SOS2/KALRN/GNA13/ARHGEF40/TRAF6/NET1/FGD1/TIAM1/ARHGEF12/RASGRF2/NGFR/ARHGEF19/MAPK8/ARHGEF7/ARHGEF6/NCSTN/ARHGEF39/ARHGEF9
PID_HDAC_CLASSIII_PATHWAY	PID_HDAC_CLASSIII_PATHWAY	26	0.401597	1.31708	0.124573	0.246247	0.16067	7769	tags=42%, list=22%, signal=33%	HOXA10/EP300/SIRT1/HDAC4/CREBBP/KAT2B/H1-4/FOXO3/FOXO4/FOXO1/TUBA1B
REACTOME_ACTIVATION_OF_BAD_AND_TRANSLOCATION_TO_MITOCHONDRIA_	REACTOME_ACTIVATION_OF_BAD_AND_TRANSLOCATION_TO_MITOCHONDRIA_	15	-0.439585	-1.3198	0.125	0.246885	0.161086	2359	tags=20%, list=7%, signal=19%	BAD/BID/SFN
REACTOME_PROTEIN_METHYLATION	REACTOME_PROTEIN_METHYLATION	17	-0.417757	-1.29802	0.125551	0.247496	0.161484	4473	tags=18%, list=12%, signal=15%	EEF1AKMT1/RPS2/ETFB
SIG_REGULATION_OF_THE_ACTIN_CYTOSKELETON_BY_RHO_GTPASES	SIG_REGULATION_OF_THE_ACTIN_CYTOSKELETON_BY_RHO_GTPASES	35	0.368242	1.30486	0.125628	0.247496	0.161484	6895	tags=29%, list=19%, signal=23%	PAK5/MYH2/ROCK2/MYLK/PAK6/FLNA/ROCK1/FSCN1/WASF1/ANGPTL2
REACTOME_GLUCOCORTICOID_BIOSYNTHESIS	REACTOME_GLUCOCORTICOID_BIOSYNTHESIS	10	0.548174	1.37394	0.125725	0.247496	0.161484	1	tags=10%, list=0%, signal=10%	CYP11B2
WP_ETHANOL_METABOLISM_RESULTING_IN_PRODUCTION_OF_ROS_BY_CYP2E1	WP_ETHANOL_METABOLISM_RESULTING_IN_PRODUCTION_OF_ROS_BY_CYP2E1	10	0.547289	1.37172	0.125725	0.247496	0.161484	9815	tags=80%, list=27%, signal=58%	MAFK/NFE2L2/CYP2E1/SP1/MAPK8/MAFG/MAP2K1/MAFF
BIOCARTA_SPRY_PATHWAY	BIOCARTA_SPRY_PATHWAY	17	0.465258	1.36133	0.125912	0.247503	0.161489	6266	tags=47%, list=17%, signal=39%	RASA1/CBL/SPRY2/SOS1/EGF/SPRY1/MAPK1/PTPRB
REACTOME_SELECTIVE_AUTOPHAGY	REACTOME_SELECTIVE_AUTOPHAGY	81	0.302755	1.26302	0.125937	0.247503	0.161489	1978	tags=11%, list=6%, signal=11%	CFTR/DYNC1I1/TUBAL3/TUBA3E/TUBA3C/PRKAA2/TUBB3/DYNC1LI2/TUBA3D
WP_MAJOR_RECEPTORS_TARGETED_BY_EPINEPHRINE_AND_NOREPINEPHRINE	WP_MAJOR_RECEPTORS_TARGETED_BY_EPINEPHRINE_AND_NOREPINEPHRINE	15	0.488016	1.37808	0.126394	0.248196	0.161941	9754	tags=60%, list=27%, signal=44%	ADCY8/ADCY7/ADCY5/ADRA2C/ADCY6/ADCY2/ADCY1/ADRB2/ADCY3
KEGG_METABOLISM_OF_XENOBIOTICS_BY_CYTOCHROME_P450	KEGG_METABOLISM_OF_XENOBIOTICS_BY_CYTOCHROME_P450	69	0.318919	1.28843	0.126935	0.249052	0.1625	7270	tags=33%, list=20%, signal=27%	CYP3A4/ADH7/CYP1A2/UGT1A4/ALDH3A1/ALDH1A3/CYP1A1/UGT1A5/CYP1B1/CYP2C19/UGT1A3/UGT1A10/CYP3A43/UGT2B11/UGT1A8/GSTM1/UGT2A3/CYP2E1/UGT1A1/GSTM3/ADH1B/CYP2C9/GSTM2
REACTOME_FERTILIZATION	REACTOME_FERTILIZATION	26	-0.366633	-1.28666	0.127404	0.249766	0.162965	3869	tags=31%, list=11%, signal=27%	ZP3/CATSPER3/ZP4/CATSPER1/IZUMO4/ZP1/IZUMO2/CATSPERD
BIOCARTA_CCR5_PATHWAY	BIOCARTA_CCR5_PATHWAY	17	0.465146	1.361	0.127737	0.250213	0.163257	9474	tags=53%, list=26%, signal=39%	PRKCA/CCL2/JUN/FOS/PLCG1/GNAQ/MAPK14/MAPK8/CXCL12
REACTOME_DIGESTION_AND_ABSORPTION	REACTOME_DIGESTION_AND_ABSORPTION	27	0.391968	1.30895	0.128978	0.252436	0.164708	1270	tags=19%, list=4%, signal=18%	SLC5A1/SI/ALPI/PNLIPRP3/SLC2A5
REACTOME_DISEASES_ASSOCIATED_WITH_GLYCOSYLATION_PRECURSOR_BIOSYNTHESIS	REACTOME_DISEASES_ASSOCIATED_WITH_GLYCOSYLATION_PRECURSOR_BIOSYNTHESIS	18	-0.414881	-1.31236	0.129464	0.253179	0.165192	3737	tags=22%, list=10%, signal=20%	CTSA/GALK1/DPM2/DPM3
REACTOME_SIGNALING_BY_BRAF_AND_RAF_FUSIONS	REACTOME_SIGNALING_BY_BRAF_AND_RAF_FUSIONS	65	0.325829	1.30221	0.129688	0.253323	0.165286	7028	tags=34%, list=20%, signal=27%	KSR2/CAMK2A/ESRP1/KIAA1549/CNKSR1/IQGAP1/ITGB3/JAK2/AKAP9/KRAS/CNKSR2/BRAF/BCL2L11/SRC/VCL/MAPK1/TRIM24/KSR1/TRAK1/CAMK2D/KDM7A/QKI
REACTOME_REGULATION_OF_KIT_SIGNALING	REACTOME_REGULATION_OF_KIT_SIGNALING	16	0.47558	1.36107	0.12987	0.253323	0.165286	7664	tags=50%, list=21%, signal=39%	KIT/KITLG/PRKCA/CBL/SOS1/SRC/SOCS6/SH2B3
REACTOME_RUNX1_AND_FOXP3_CONTROL_THE_DEVELOPMENT_OF_REGULATORY_T_LYMPHOCYTES_TREGS_	REACTOME_RUNX1_AND_FOXP3_CONTROL_THE_DEVELOPMENT_OF_REGULATORY_T_LYMPHOCYTES_TREGS_	10	-0.517568	-1.3577	0.129897	0.253323	0.165286	3160	tags=30%, list=9%, signal=27%	CTLA4/IFNG/TNFRSF18
REACTOME_METABOLISM_OF_AMINE_DERIVED_HORMONES	REACTOME_METABOLISM_OF_AMINE_DERIVED_HORMONES	18	0.451465	1.3382	0.129964	0.253323	0.165286	3494	tags=28%, list=10%, signal=25%	DUOX2/DIO3/TPH1/DBH/DUOX1
WP_SYNAPTIC_VESICLE_PATHWAY	WP_SYNAPTIC_VESICLE_PATHWAY	51	0.337573	1.29611	0.130503	0.254166	0.165836	11153	tags=49%, list=31%, signal=34%	ATP1A2/SLC6A4/SNAP25/SLC18A2/SYT1/DNM1/UNC13B/UNC13A/SLC1A3/SLC17A7/SYN3/CACNA1B/SLC18A3/RIMS1/SLC22A3/SLC18A1/STX1A/AP2B1/DNM2/SLC38A1/SLC17A8/STXBP1/CLN8/CLTC/STX2
REACTOME_ORGANIC_CATION_ANION_ZWITTERION_TRANSPORT	REACTOME_ORGANIC_CATION_ANION_ZWITTERION_TRANSPORT	14	0.496182	1.37329	0.130841	0.254452	0.166023	9019	tags=71%, list=25%, signal=53%	SLC22A12/SLC22A4/SLC22A2/SLC22A8/SLC22A11/SLC22A15/RUNX1/SLC22A3/SLC22A6/SLC22A5
WP_FATTY_ACID_BETA_OXIDATION	WP_FATTY_ACID_BETA_OXIDATION	34	-0.329269	-1.26163	0.130864	0.254452	0.166023	5212	tags=29%, list=15%, signal=25%	ACAT1/GCDH/TPI1/ACADVL/ACSS2/ECHS1/ECI1/CHKB/ACSL4/DECR1
WP_AUTOSOMAL_RECESSIVE_OSTEOPETROSIS_PATHWAYS	WP_AUTOSOMAL_RECESSIVE_OSTEOPETROSIS_PATHWAYS	11	0.527572	1.35629	0.131115	0.254732	0.166206	8396	tags=45%, list=23%, signal=35%	TNFSF11/NFKB1/TNFRSF11A/TRAF6/SNX10
WP_MAMMARY_GLAND_DEVELOPMENT_PATHWAY_INVOLUTION_STAGE_4_OF_4	WP_MAMMARY_GLAND_DEVELOPMENT_PATHWAY_INVOLUTION_STAGE_4_OF_4	10	-0.515522	-1.35234	0.131959	0.256162	0.167138	4860	tags=30%, list=14%, signal=26%	CHI3L1/BAX/MMP9
WP_NOTCH_SIGNALING_PATHWAY_NETPATH	WP_NOTCH_SIGNALING_PATHWAY_NETPATH	61	0.325984	1.29055	0.132512	0.257002	0.167687	10243	tags=43%, list=29%, signal=30%	ADAM17/MAML2/NOTCH2/EP300/HIF1A/CCND1/JAG1/JAK2/SPEN/NOTCH1/PIK3R1/MAML1/SRC/NFKB1/MAML3/NOTCH3/NCOR1/NCOR2/NUMB/MYC/TLE1/ITCH/FBXW7/FHL1/GSK3B/NCSTN
KEGG_GLYCOSPHINGOLIPID_BIOSYNTHESIS_GLOBO_SERIES	KEGG_GLYCOSPHINGOLIPID_BIOSYNTHESIS_GLOBO_SERIES	14	0.493168	1.36495	0.13271	0.257002	0.167687	4325	tags=21%, list=12%, signal=19%	B3GALT5/FUT9/B3GALNT1
PID_FCER1_PATHWAY	PID_FCER1_PATHWAY	60	0.326272	1.28537	0.132716	0.257002	0.167687	7522	tags=32%, list=21%, signal=25%	PTPN13/FER/RASA1/JUN/PLA2G4A/MAP3K1/CBL/PIK3CA/PIK3R1/SOS1/FOS/NFKB1/S1PR1/NFATC2/MAPK1/MS4A2/GAB2/PLCG1/PTPN11
REACTOME_GLUTAMATE_NEUROTRANSMITTER_RELEASE_CYCLE	REACTOME_GLUTAMATE_NEUROTRANSMITTER_RELEASE_CYCLE	24	0.409256	1.31073	0.133218	0.257764	0.168184	9089	tags=54%, list=25%, signal=40%	SNAP25/SYT1/SLC1A2/PPFIA4/TSPOAP1/UNC13B/SLC1A3/SLC17A7/PPFIA1/RIMS1/PPFIA2/GLS/STX1A
REACTOME_CARGO_RECOGNITION_FOR_CLATHRIN_MEDIATED_ENDOCYTOSIS	REACTOME_CARGO_RECOGNITION_FOR_CLATHRIN_MEDIATED_ENDOCYTOSIS	105	0.283453	1.22955	0.133916	0.258903	0.168927	11577	tags=48%, list=32%, signal=32%	SH3GL3/CFTR/EREG/TGFA/SYT1/GRK3/KIAA0319/AREG/CBL/SNAP91/M6PR/EGF/ITSN2/STAM2/TGOLN2/LDLR/FCHO1/SLC18A3/STAM/AGFG1/STON1/FCHO2/BTC/SYT2/HGS/EPGN/SH3GL2/UBQLN2/WNT5A/VAMP4/ADRB2/AP2B1/IL7R/STON2/SYT11/HBEGF/NECAP1/SYT9/IGF2R/AAK1/TACR1/EGFR/TFRC/CLTC/PICALM/COPS7B/EPS15/REPS1/DVL2/FZD4
REACTOME_CYP2E1_REACTIONS	REACTOME_CYP2E1_REACTIONS	11	-0.497619	-1.36179	0.13442	0.259667	0.169425	2217	tags=27%, list=6%, signal=26%	CYP2D6/CYP2A6/CYP2A7
KEGG_T_CELL_RECEPTOR_SIGNALING_PATHWAY	KEGG_T_CELL_RECEPTOR_SIGNALING_PATHWAY	108	0.277708	1.21778	0.134752	0.260097	0.169706	6282	tags=25%, list=18%, signal=21%	CHP2/PAK5/NFAT5/MAP3K8/PPP3R2/VAV3/MAPK13/TEC/NCK2/PIK3CG/NFATC3/AKT3/JUN/PAK6/KRAS/CBL/PIK3CA/PIK3R1/SOS1/PDPK1/MALT1/FOS/NFKB1/SOS2/NFATC2/MAPK1/DLG1
KEGG_LINOLEIC_ACID_METABOLISM	KEGG_LINOLEIC_ACID_METABOLISM	29	0.3926	1.31963	0.135972	0.262178	0.171064	4442	tags=31%, list=12%, signal=27%	CYP3A4/CYP1A2/PLA2G2E/CYP2C19/JMJD7-PLA2G4B/PLA2G10/PLA2G4B/CYP3A43/PLA2G4A
WP_TNF_ALPHA_SIGNALING_PATHWAY	WP_TNF_ALPHA_SIGNALING_PATHWAY	91	0.290185	1.23252	0.136157	0.262178	0.171064	10055	tags=38%, list=28%, signal=28%	GLUL/KSR2/MAP2K6/MAP3K8/APAF1/REL/CCL2/TNFAIP3/CREBBP/JUN/MAP3K1/TAB2/KRAS/IL6/SOS1/NFKB1/RFFL/MAPK1/KSR1/MAP3K14/TNF/MAP3K3/TAB3/NRAS/TRAF1/PLK1/NOX1/MAP3K7/BTRC/CSNK2A1/MAPK8/CFLAR/BIRC2/FBXW11/OTUD7B
WP_TCA_CYCLE_AKA_KREBS_OR_CITRIC_ACID_CYCLE	WP_TCA_CYCLE_AKA_KREBS_OR_CITRIC_ACID_CYCLE	18	-0.411726	-1.30238	0.136161	0.262178	0.171064	12793	tags=56%, list=36%, signal=36%	IDH2/SDHD/IDH3B/SUCLG2/SDHA/SDHB/IDH3G/MDH2/SUCLG1/FH
REACTOME_ACYL_CHAIN_REMODELLING_OF_PS	REACTOME_ACYL_CHAIN_REMODELLING_OF_PS	22	0.416332	1.29911	0.136283	0.262202	0.171079	8240	tags=50%, list=23%, signal=39%	PLA2G4D/PLA2G2E/PLA2G10/PLA2G4B/PLA2R1/MBOAT1/PLA2G4A/OSBPL8/LPCAT3/PLA2G4E/OSBPL10
BIOCARTA_CK1_PATHWAY	BIOCARTA_CK1_PATHWAY	16	0.472442	1.35209	0.137291	0.263214	0.17174	11102	tags=62%, list=31%, signal=43%	DRD1/CDK5R1/PLCB1/PRKAR2B/PRKAR1A/PRKACB/PPP3CA/DRD2/PRKAR2A/CSNK1D
REACTOME_BIOSYNTHESIS_OF_SPECIALIZED_PRORESOLVING_MEDIATORS_SPMS_	REACTOME_BIOSYNTHESIS_OF_SPECIALIZED_PRORESOLVING_MEDIATORS_SPMS_	19	0.444858	1.33899	0.137324	0.263214	0.17174	7183	tags=42%, list=20%, signal=34%	CYP3A4/CYP1A2/PTGS2/CYP1A1/ALOX12/CYP2E1/ALOX5/CYP2C9
REACTOME_ACTIVATION_OF_THE_AP_1_FAMILY_OF_TRANSCRIPTION_FACTORS	REACTOME_ACTIVATION_OF_THE_AP_1_FAMILY_OF_TRANSCRIPTION_FACTORS	10	0.533203	1.33642	0.137331	0.263214	0.17174	9338	tags=70%, list=26%, signal=52%	MAPK10/JUN/FOS/MAPK1/ATF2/MAPK14/MAPK8
BIOCARTA_ERYTH_PATHWAY	BIOCARTA_ERYTH_PATHWAY	15	0.479523	1.3541	0.137546	0.263214	0.17174	7433	tags=47%, list=21%, signal=37%	TGFB2/KITLG/TGFB3/IL6/IL1A/CSF3/IL3
REACTOME_CONSTITUTIVE_SIGNALING_BY_EGFRVIII	REACTOME_CONSTITUTIVE_SIGNALING_BY_EGFRVIII	15	0.47916	1.35307	0.137546	0.263214	0.17174	8474	tags=60%, list=24%, signal=46%	GAB1/KRAS/CBL/PIK3CA/PIK3R1/SOS1/EGF/PLCG1/NRAS
BIOCARTA_BLYMPHOCYTE_PATHWAY	BIOCARTA_BLYMPHOCYTE_PATHWAY	12	-0.469409	-1.32738	0.137577	0.263214	0.17174	5271	tags=58%, list=15%, signal=50%	CD80/CD40/ITGB2/ITGAL/HLA-DRB1/HLA-DRB5/FCGR2B
REACTOME_SMAD2_SMAD3_SMAD4_HETEROTRIMER_REGULATES_TRANSCRIPTION	REACTOME_SMAD2_SMAD3_SMAD4_HETEROTRIMER_REGULATES_TRANSCRIPTION	32	0.37524	1.29198	0.137584	0.263214	0.17174	7073	tags=34%, list=20%, signal=28%	CCNK/WWTR1/SMAD3/SERPINE1/RNF111/SMAD7/CCNT1/TFDP1/RBL1/SP1/CCNT2
REACTOME_BUTYRATE_RESPONSE_FACTOR_1_BRF1_BINDS_AND_DESTABILIZES_MRNA	REACTOME_BUTYRATE_RESPONSE_FACTOR_1_BRF1_BINDS_AND_DESTABILIZES_MRNA	17	-0.411346	-1.2781	0.138767	0.265263	0.173077	5345	tags=24%, list=15%, signal=20%	EXOSC7/EXOSC1/EXOSC5/EXOSC4
REACTOME_IKK_COMPLEX_RECRUITMENT_MEDIATED_BY_RIP1	REACTOME_IKK_COMPLEX_RECRUITMENT_MEDIATED_BY_RIP1	23	-0.375896	-1.29509	0.139211	0.265899	0.173492	2661	tags=17%, list=7%, signal=16%	RPS27A/CD14/UBA52/LY96
REACTOME_CITRIC_ACID_CYCLE_TCA_CYCLE_	REACTOME_CITRIC_ACID_CYCLE_TCA_CYCLE_	22	-0.381775	-1.29656	0.139588	0.266405	0.173822	13333	tags=55%, list=37%, signal=34%	DLST/FAHD1/IDH2/SDHD/IDH3B/SUCLG2/SDHA/SDHB/IDH3G/MDH2/SUCLG1/FH
WP_BLOOD_CLOTTING_CASCADE	WP_BLOOD_CLOTTING_CASCADE	23	-0.371906	-1.28135	0.141531	0.269897	0.1761	2788	tags=30%, list=8%, signal=28%	SERPINF2/F9/F2/F10/FGA/FGG/FGB
REACTOME_INLB_MEDIATED_ENTRY_OF_LISTERIA_MONOCYTOGENES_INTO_HOST_CELL	REACTOME_INLB_MEDIATED_ENTRY_OF_LISTERIA_MONOCYTOGENES_INTO_HOST_CELL	15	0.478404	1.35094	0.143123	0.272713	0.177938	8981	tags=47%, list=25%, signal=35%	SH3GL3/CBL/STAM2/STAM/HGS/SH3GL2/MET
REACTOME_TRANSCRIPTIONAL_REGULATION_BY_RUNX3	REACTOME_TRANSCRIPTIONAL_REGULATION_BY_RUNX3	96	-0.250912	-1.20066	0.14377	0.273602	0.178518	4780	tags=28%, list=13%, signal=24%	UBB/PSMB2/ITGAL/PSMA1/PSMA3/PSMB4/PSME1/PSMD8/PSMB10/PSMB9/PSMA4/PSMA5/PSMA7/RPS27A/PSMC3/PSMC4/PSMB8/PSMB7/PSME2/PSMD13/PSMC5/PSMB1/SEM1/UBA52/PSMA2/PSMB6/PSMB3
WP_MIRNAS_INVOLVEMENT_IN_THE_IMMUNE_RESPONSE_IN_SEPSIS	WP_MIRNAS_INVOLVEMENT_IN_THE_IMMUNE_RESPONSE_IN_SEPSIS	52	-0.294866	-1.26231	0.144022	0.273602	0.178518	5956	tags=23%, list=17%, signal=19%	ELANE/NFKB2/RELB/CCL4/MIRLET7I/MIR126/MIR155HG/MIR203A/GZMB/CCL3/IRF7/LCN2
KEGG_UBIQUITIN_MEDIATED_PROTEOLYSIS	KEGG_UBIQUITIN_MEDIATED_PROTEOLYSIS	134	0.265127	1.20855	0.144044	0.273602	0.178518	10343	tags=39%, list=29%, signal=28%	UBE2U/KLHL13/HERC3/SMURF2/PIAS3/PIAS1/PRKN/NEDD4/UBE2QL1/TRIM32/MAP3K1/CBL/BIRC6/KLHL9/BRCA1/ANAPC1/VHL/MID1/XIAP/HERC1/CUL3/SKP2/UBE2NL/TRIM37/UBE4A/HUWE1/UBA6/TRIP12/TRAF6/UBE3C/HERC2/FBXW8/UBE2H/RCHY1/UBE4B/CUL4B/SMURF1/CUL7/BTRC/CUL4A/UBE3B/ITCH/CUL2/UBE3A/CUL5/MGRN1/DET1/PPIL2/BIRC2/FBXW11/FBXW7/UBE2O
KEGG_BASAL_TRANSCRIPTION_FACTORS	KEGG_BASAL_TRANSCRIPTION_FACTORS	35	0.357031	1.26513	0.144054	0.273602	0.178518	7331	tags=34%, list=20%, signal=27%	GTF2I/TAF1L/TAF1/TAF4B/TAF6/GTF2IRD1/TAF9B/TAF4/GTF2A1/GTF2H4/STON1/TAF2
REACTOME_INSERTION_OF_TAIL_ANCHORED_PROTEINS_INTO_THE_ENDOPLASMIC_RETICULUM_MEMBRANE	REACTOME_INSERTION_OF_TAIL_ANCHORED_PROTEINS_INTO_THE_ENDOPLASMIC_RETICULUM_MEMBRANE	22	-0.377723	-1.2828	0.144165	0.273602	0.178518	14619	tags=77%, list=41%, signal=46%	GET1/SERP1/PRNP/VAPA/VAMP2/OTOF/UBE2J2/HMOX1/SGTA/EMD/UBL4A/GET3/CAMLG/CYB5A/STX5/SEC61B/SEC61G
REACTOME_PEROXISOMAL_PROTEIN_IMPORT	REACTOME_PEROXISOMAL_PROTEIN_IMPORT	63	-0.275128	-1.22586	0.144444	0.273915	0.178722	17217	tags=56%, list=48%, signal=29%	PEX2/IDE/ACAA1/BAAT/PEX7/PEX14/MLYCD/DDO/ACOT2/HAO2/ACOX2/TYSND1/ECI2/UBE2D2/NUDT19/MPV17/HAO1/ACOX3/HACL1/GSTK1/PHYH/PIPOX/DECR2/PAOX/UBB/ECH1/DHRS4/AGXT/NUDT7/HMGCL/ACOT4/RPS27A/ACOT8/SLC27A2/UBA52
REACTOME_EPHA_MEDIATED_GROWTH_CONE_COLLAPSE	REACTOME_EPHA_MEDIATED_GROWTH_CONE_COLLAPSE	29	0.386398	1.29878	0.144578	0.27395	0.178745	9912	tags=48%, list=28%, signal=35%	EPHA6/EPHA5/EPHA3/ROCK2/EPHA4/ROCK1/SRC/EPHA10/EFNA5/MYH11/MYH9/EPHA2/MYH10/EFNA2
PID_BETA_CATENIN_DEG_PATHWAY	PID_BETA_CATENIN_DEG_PATHWAY	17	-0.408631	-1.26966	0.145374	0.275239	0.179586	6	tags=12%, list=0%, signal=12%	SKP1/WNT3A
BIOCARTA_AMI_PATHWAY	BIOCARTA_AMI_PATHWAY	20	-0.391113	-1.28169	0.14574	0.275712	0.179894	2565	tags=40%, list=7%, signal=37%	PROC/SERPINC1/F2/F10/FGA/FGG/FGB/AHSP
WP_GENES_TARGETED_BY_MIRNAS_IN_ADIPOCYTES	WP_GENES_TARGETED_BY_MIRNAS_IN_ADIPOCYTES	15	0.474385	1.33959	0.14684	0.277572	0.181108	7307	tags=40%, list=20%, signal=32%	HCN4/KCNQ1/HDAC4/GJA1/KCNJ2/PTBP2
REACTOME_SIGNALING_BY_VEGF	REACTOME_SIGNALING_BY_VEGF	106	0.277058	1.20459	0.147399	0.278195	0.181515	7853	tags=31%, list=22%, signal=24%	ITPR3/VEGFD/VAV3/PRKCA/ITPR2/NRP1/MAPK13/ITGB3/ROCK2/DOCK1/VEGFA/NCK2/RASA1/AKT3/ITPR1/KRAS/PIK3CA/PIK3R1/ITGAV/PDPK1/ROCK1/SRC/NCKAP1/CTNNB1/CTNND1/FLT1/WASF1/KDR/ABI2/PLCG1/NRP2/PRKACB/NCK1
REACTOME_COOPERATION_OF_PREFOLDIN_AND_TRIC_CCT_IN_ACTIN_AND_TUBULIN_FOLDING	REACTOME_COOPERATION_OF_PREFOLDIN_AND_TRIC_CCT_IN_ACTIN_AND_TUBULIN_FOLDING	33	0.367844	1.27733	0.147404	0.278195	0.181515	1978	tags=15%, list=6%, signal=14%	TUBAL3/TUBA3E/TUBA3C/TUBB3/TUBA3D
REACTOME_REGULATION_OF_PLK1_ACTIVITY_AT_G2_M_TRANSITION	REACTOME_REGULATION_OF_PLK1_ACTIVITY_AT_G2_M_TRANSITION	86	0.288203	1.21575	0.14759	0.278253	0.181552	11102	tags=49%, list=31%, signal=34%	CCP110/PLK4/CNTRL/BORA/CEP152/CEP192/CEP135/AKAP9/HAUS6/NDE1/AJUBA/PPP1R12A/CEP290/CLASP1/DYNC1I2/NEDD1/ALMS1/HAUS4/PRKAR2B/CENPJ/NEK2/PPP1R12B/HAUS2/HAUS3/PLK1/YWHAG/CKAP5/CDK1/BTRC/MAPRE1/CEP76/PCM1/CEP70/PPP1CB/FBXW11/CEP78/OFD1/CCNB2/CDK5RAP2/CEP164/CEP250/CSNK1D
WP_MICROGLIA_PATHOGEN_PHAGOCYTOSIS_PATHWAY	WP_MICROGLIA_PATHOGEN_PHAGOCYTOSIS_PATHWAY	40	-0.311044	-1.25011	0.147668	0.278253	0.181552	6035	tags=28%, list=17%, signal=23%	NCF2/C1QC/FCGR1A/RAC3/ARPC1B/TREM2/C1QB/NCF4/TYROBP/C1QA/PIK3R2
WP_GPCRS_OTHER	WP_GPCRS_OTHER	92	0.284924	1.21825	0.147929	0.27839	0.181642	7478	tags=33%, list=21%, signal=26%	GRPR/CNR1/CHRM3/UTS2R/GRM8/HTR2A/VN1R1/MCHR2/LTB4R2/PTGFR/GPR83/OR2H1/ADGRD1/HTR1F/ADGRL3/GPR135/GNRHR/ADGRG1/CELSR1/OR6C2/GPR176/NTSR1/EDNRA/CELSR3/S1PR1/GPR84/GPR17/CELSR2/F2R/OR2B6
WP_GENOTOXICITY_PATHWAY	WP_GENOTOXICITY_PATHWAY	63	0.319682	1.27006	0.147975	0.27839	0.181642	8828	tags=37%, list=25%, signal=28%	AMER1/E2F7/CCP110/E2F8/MEX3B/CENPE/DAAM1/RAPGEF2/ITPR1/RBM12B/TOPORS/H2BC15/H1-4/BTG2/H2BC8/PCDH8/SMAD5/PTGER4/PPM1D/B3GNT2/GXYLT1/PRKAB2/BRMS1L
WP_CODEINE_AND_MORPHINE_METABOLISM	WP_CODEINE_AND_MORPHINE_METABOLISM	15	0.467806	1.32101	0.148699	0.27953	0.182386	10011	tags=60%, list=28%, signal=43%	CYP3A4/UGT1A3/UGT1A10/UGT1A8/UGT1A1/UGT1A6/ABCC2/SLCO1B1/UGT1A9
PID_IL2_PI3K_PATHWAY	PID_IL2_PI3K_PATHWAY	34	0.357788	1.25769	0.149079	0.279858	0.1826	10125	tags=44%, list=28%, signal=32%	PIK3CA/PIK3R1/TERT/SOS1/FOXO3/NFKB1/JAK1/EIF3A/MYB/GAB2/BCL2/PTPN11/MYC/SGMS1/RPS6KB1
KEGG_ABC_TRANSPORTERS	KEGG_ABC_TRANSPORTERS	44	0.336993	1.25635	0.149109	0.279858	0.1826	10499	tags=36%, list=29%, signal=26%	CFTR/ABCA12/ABCG2/ABCA8/ABCC9/ABCB11/ABCC1/ABCA9/ABCA1/ABCA6/ABCC10/ABCC2/ABCB10/ABCD3/ABCC4/ABCG8
REACTOME_EPIGENETIC_REGULATION_OF_GENE_EXPRESSION	REACTOME_EPIGENETIC_REGULATION_OF_GENE_EXPRESSION	146	0.260658	1.2069	0.14952	0.280162	0.182798	9744	tags=38%, list=27%, signal=28%	H2BC7/H2BC13/H2BC1/H4-16/H2BC17/TET2/EP300/TET3/DNMT3B/H4C8/H4C5/SIRT1/TET1/H3C12/UHRF1/DEK/TAF1A/KAT2B/JARID2/BAZ2A/H2BC15/ARID4B/DDX21/H3C6/H3C10/BAZ1B/SIN3A/AEBP2/H2BC8/SF3B1/DNMT1/H2BC12/H2BC21/GTF2H4/SUZ12/GATAD2B/H2BU1/POLR1B/MTF2/H2BC6/ERCC6/H2AC7/CHD3/TTF1/H4C12/SAP130/TWISTNB/GTF2H3/DNMT3A/SMARCA5/TAF1B/SIN3B/H2BC3/POLR1A/RBBP4/H2BC4
PID_TCR_JNK_PATHWAY	PID_TCR_JNK_PATHWAY	14	0.479157	1.32617	0.149533	0.280162	0.182798	9338	tags=50%, list=26%, signal=37%	MAP3K8/JUN/MAP3K1/CRKL/GRAP2/MAP3K7/MAPK8
PID_EPHA2_FWD_PATHWAY	PID_EPHA2_FWD_PATHWAY	19	0.436665	1.31433	0.149648	0.280162	0.182798	8663	tags=37%, list=24%, signal=28%	VAV3/CBL/PIK3CA/PIK3R1/SRC/TIAM1/EPHA2
BIOCARTA_GPCR_PATHWAY	BIOCARTA_GPCR_PATHWAY	30	0.382341	1.28775	0.149742	0.280162	0.182798	9803	tags=53%, list=27%, signal=39%	PRKCA/NFATC3/JUN/RPS6KA3/FOS/NFATC2/CREB1/PRKAR2B/PLCG1/PRKAR1A/PRKACB/GNAQ/ADCY1/PPP3CA/MAP2K1/ELK1
REACTOME_TOLL_LIKE_RECEPTOR_10_TLR10_CASCADE	REACTOME_TOLL_LIKE_RECEPTOR_10_TLR10_CASCADE	84	0.292467	1.2239	0.15	0.280425	0.182969	10000	tags=43%, list=28%, signal=31%	DUSP4/MAP2K6/PELI2/MAP3K8/MAPK10/RPS6KA5/JUN/MAP3K1/PELI1/TAB2/RPS6KA3/FOS/NFKB1/MEF2A/TLR10/ATF1/MAPK1/UBE2V1/TLR5/ATF2/CREB1/TRAF6/TAB3/S100A12/PPP2R5D/MYD88/MAP3K7/BTRC/MAPK14/MAPK8/APP/MAP2K1/DUSP7/RPS6KA2/ELK1/FBXW11
WP_EPO_RECEPTOR_SIGNALING	WP_EPO_RECEPTOR_SIGNALING	26	0.39395	1.292	0.150171	0.280523	0.183033	9652	tags=46%, list=27%, signal=34%	IRS1/JAK2/RASA1/PIK3CG/SOS1/SRC/MAPK1/IRS2/PTPRC/PDK1/MAP2K1/STAT5B
REACTOME_PHASE_2_PLATEAU_PHASE	REACTOME_PHASE_2_PLATEAU_PHASE	25	0.395918	1.28508	0.150847	0.281566	0.183714	8612	tags=52%, list=24%, signal=40%	CACNG4/CACNB4/KCNQ1/CACNG6/CACNA2D2/AKAP9/KCNE4/CACNA1D/CACNG8/CACNA1C/KCNE3/CACNB2/CACNA2D1
KEGG_NON_HOMOLOGOUS_END_JOINING	KEGG_NON_HOMOLOGOUS_END_JOINING	13	0.47999	1.3139	0.151803	0.282904	0.184587	13075	tags=62%, list=37%, signal=39%	DNTT/NHEJ1/LIG4/RAD50/MRE11/PRKDC/XRCC5/POLM
REACTOME_MEIOTIC_SYNAPSIS	REACTOME_MEIOTIC_SYNAPSIS	79	0.296713	1.23833	0.152012	0.282904	0.184587	9165	tags=39%, list=26%, signal=29%	H2BC7/H2BC13/H2BC1/H4-16/STAG1/H2BC17/SYNE2/SYCP2/SMC1B/H4C8/H4C5/SMC1A/SMC3/STAG2/H2BC15/BRCA1/DIDO1/H2BC8/SUN2/H2BC12/H2BC21/SUN1/H2BU1/H2BC6/SYNE1/H2AC7/H4C12/LMNB1/ATR/POT1/SYCP3
REACTOME_HEDGEHOG_OFF_STATE	REACTOME_HEDGEHOG_OFF_STATE	113	-0.239455	-1.18239	0.152027	0.282904	0.184587	4814	tags=26%, list=13%, signal=22%	SKP1/PSMA1/PSMA3/PSMB4/TUBB4B/RBX1/PSME1/PSMD8/PSMB10/PSMB9/PSMA4/PSMA5/PSMA7/PRKAR1B/TUBA4A/RPS27A/PSMC3/PSMC4/PSMB8/PSMB7/PSME2/PSMD13/PSMC5/PSMB1/SEM1/UBA52/PSMA2/PSMB6/PSMB3
REACTOME_ACYL_CHAIN_REMODELLING_OF_PC	REACTOME_ACYL_CHAIN_REMODELLING_OF_PC	27	0.384414	1.28372	0.152429	0.282904	0.184587	4442	tags=30%, list=12%, signal=26%	PLA2G4D/PLA2G2E/MBOAT2/PLA2G10/LPCAT2/PLA2G4B/PLA2R1/PLA2G4A
WP_ENDOTHELIN_PATHWAYS	WP_ENDOTHELIN_PATHWAYS	33	0.364626	1.26616	0.152429	0.282904	0.184587	6849	tags=45%, list=19%, signal=37%	GUCY1B2/EDN1/MYL1/GNAI1/PRKCA/GNG13/ADRA1A/MYLK/PLCB1/EDNRB/NPY1R/EDNRA/MAPK1/CAD/CALCRL
REACTOME_G_BETA_GAMMA_SIGNALLING_THROUGH_CDC42	REACTOME_G_BETA_GAMMA_SIGNALLING_THROUGH_CDC42	20	-0.38803	-1.27159	0.152466	0.282904	0.184587	2910	tags=15%, list=8%, signal=14%	GNG11/GNGT2/GNG8
WP_NANOMATERIAL_INDUCED_APOPTOSIS	WP_NANOMATERIAL_INDUCED_APOPTOSIS	20	-0.38651	-1.26661	0.152466	0.282904	0.184587	6183	tags=35%, list=17%, signal=29%	FASLG/AIFM1/PRF1/CYCS/ENDOG/BAX/BID
SIG_PIP3_SIGNALING_IN_CARDIAC_MYOCTES	SIG_PIP3_SIGNALING_IN_CARDIAC_MYOCTES	67	0.314775	1.25699	0.152516	0.282904	0.184587	11108	tags=46%, list=31%, signal=32%	PAK5/ERBB4/CREB5/GAB1/IRS1/AKT3/PAK6/RPS6KA3/PIK3CA/SOS1/PDPK1/CDK2/FOXO3/SOS2/CREB1/TSC1/IRS2/CYTH3/YWHAG/MET/YWHAQ/MYC/PARD3/PTPN1/RPS6KA2/RPS6KB1/GSK3B/PPP1R13B/INPPL1/TSC2/PAK4
WP_NEUROINFLAMMATION	WP_NEUROINFLAMMATION	11	0.515325	1.3248	0.152642	0.282917	0.184595	14050	tags=82%, list=39%, signal=50%	JUN/FOS/MAPK14/MAPK8/TLR4/NFKBIA/NOS2/MTOR/CHUK
KEGG_P53_SIGNALING_PATHWAY	KEGG_P53_SIGNALING_PATHWAY	68	0.312145	1.25251	0.153125	0.283591	0.185035	8800	tags=35%, list=25%, signal=27%	RPRM/APAF1/CDK6/CCND1/SERPINE1/PMAIP1/TP73/ATM/THBS1/CDK2/SERPINB5/GTSE1/TP53AIP1/SESN3/CCNG2/CCNE2/FAS/PPM1D/MDM4/RCHY1/CCND2/CCNB3/ATR/CDK1
REACTOME_NEGATIVE_REGULATION_OF_TCF_DEPENDENT_SIGNALING_BY_WNT_LIGAND_ANTAGONISTS	REACTOME_NEGATIVE_REGULATION_OF_TCF_DEPENDENT_SIGNALING_BY_WNT_LIGAND_ANTAGONISTS	14	0.475165	1.31512	0.153271	0.283641	0.185068	1523	tags=36%, list=4%, signal=34%	WIF1/DKK4/SFRP2/SOST/SFRP1
PID_IL4_2PATHWAY	PID_IL4_2PATHWAY	64	-0.274829	-1.22953	0.153631	0.284086	0.185359	4825	tags=23%, list=13%, signal=20%	IGHG3/RETNLB/CCL11/JAK3/SOCS1/FES/LTA/PIGR/CEBPB/DOK2/GTF3A/FCER2/ARG1/IGHG1/IGHE
REACTOME_RET_SIGNALING	REACTOME_RET_SIGNALING	40	0.340061	1.24748	0.154221	0.284955	0.185925	8109	tags=42%, list=23%, signal=33%	GFRA3/PRKCA/GAB1/RET/GDNF/PIK3CA/PIK3R1/FRS2/SOS1/SRC/GRB7/GAB2/IRS2/PLCG1/PTPN11/PRKACB/GFRA1
REACTOME_TRANSFERRIN_ENDOCYTOSIS_AND_RECYCLING	REACTOME_TRANSFERRIN_ENDOCYTOSIS_AND_RECYCLING	31	-0.338653	-1.25298	0.155718	0.287498	0.187584	13920	tags=52%, list=39%, signal=32%	ATP6V1E1/MCOLN1/ATP6V1C1/ATP6V1G2/STEAP3/ATP6V1D/ATP6V0A1/TFR2/ATP6V1H/ATP6V0D1/ATP6V0D2/ATP6V1F/TCIRG1/TF/ATP6V0E1/ATP6V0B
KEGG_LYSOSOME	KEGG_LYSOSOME	121	-0.23845	-1.18075	0.156028	0.287848	0.187813	4910	tags=17%, list=14%, signal=15%	HEXB/ATP6V0D2/GNPTG/LAPTM5/ACP2/CLTA/CD63/GLA/TCIRG1/CTSA/NPC2/NAGLU/CTSD/CTSZ/CLN3/CTSW/ATP6V0B/CLTB/CD68/ACP5/AP1M2
KEGG_ARACHIDONIC_ACID_METABOLISM	KEGG_ARACHIDONIC_ACID_METABOLISM	58	-0.279022	-1.21408	0.156695	0.288854	0.188469	1544	tags=19%, list=4%, signal=18%	PLA2G12B/PLA2G2D/GPX4/PTGES2/PLA2G2A/GPX5/GPX1/CBR3/PTGDS/GPX3/GPX2
REACTOME_SIGNAL_REGULATORY_PROTEIN_FAMILY_INTERACTIONS	REACTOME_SIGNAL_REGULATORY_PROTEIN_FAMILY_INTERACTIONS	16	-0.413974	-1.26682	0.157667	0.290421	0.189491	3029	tags=19%, list=8%, signal=17%	SIRPG/TYROBP/SFTPA1
REACTOME_RAB_GERANYLGERANYLATION	REACTOME_RAB_GERANYLGERANYLATION	65	0.316397	1.26451	0.157812	0.290463	0.189519	6317	tags=20%, list=18%, signal=17%	RAB25/RAB36/RAB19/RAB23/RAB30/CHM/CHML/RAB27B/RAB40A/RAB3D/RAB8B/RAB39A/RAB43
PID_IL8_CXCR1_PATHWAY	PID_IL8_CXCR1_PATHWAY	28	0.381707	1.27843	0.157983	0.290552	0.189577	7198	tags=32%, list=20%, signal=26%	DNM1/PRKCA/PRKCG/PIK3CG/PLCB1/CBL/PDPK1/PRKCE/CXCL8
WP_LTF_DANGER_SIGNAL_RESPONSE_PATHWAY	WP_LTF_DANGER_SIGNAL_RESPONSE_PATHWAY	19	0.433778	1.30564	0.158451	0.290976	0.189854	8849	tags=53%, list=25%, signal=40%	IL6/IL1A/NFKB1/MAPK1/CXCL8/TRAF6/TLR2/TNF/IFNB1/MYD88
REACTOME_HEME_DEGRADATION	REACTOME_HEME_DEGRADATION	14	-0.4375	-1.29235	0.158458	0.290976	0.189854	4111	tags=43%, list=11%, signal=38%	HMOX2/ALB/BLVRA/BLVRB/GSTA1/FABP1
SA_B_CELL_RECEPTOR_COMPLEXES	SA_B_CELL_RECEPTOR_COMPLEXES	24	0.39552	1.26674	0.15917	0.292056	0.190559	6431	tags=42%, list=18%, signal=34%	VAV3/JUN/MAP3K1/RPS6KA3/SOS1/FOS/PAPPA/MAPK8IP3/MAPK1/ATF2
REACTOME_P75_NTR_RECEPTOR_MEDIATED_SIGNALLING	REACTOME_P75_NTR_RECEPTOR_MEDIATED_SIGNALLING	97	0.279284	1.20667	0.160458	0.29391	0.191768	10363	tags=38%, list=29%, signal=27%	ARHGEF38/ADAM17/ECT2/VAV3/ARHGEF18/FGD4/ARHGEF3/TRIO/ARHGEF11/AKAP13/ARHGEF10/CASP2/SOS1/BCL2L11/ARHGEF17/NFKB1/SOS2/KALRN/GNA13/ARHGEF40/PRKCI/TRAF6/NET1/FGD1/TIAM1/ARHGEF12/RASGRF2/NGFR/PRDM4/MYD88/ARHGEF19/MAPK8/ARHGEF7/ARHGEF6/NCSTN/ARHGEF39/ARHGEF9
REACTOME_CONDENSATION_OF_PROMETAPHASE_CHROMOSOMES	REACTOME_CONDENSATION_OF_PROMETAPHASE_CHROMOSOMES	11	0.510445	1.31226	0.16047	0.29391	0.191768	10374	tags=73%, list=29%, signal=52%	SMC4/SMC2/NCAPH/NCAPD2/CDK1/NCAPG/CSNK2A1/CCNB2
KEGG_DRUG_METABOLISM_CYTOCHROME_P450	KEGG_DRUG_METABOLISM_CYTOCHROME_P450	71	0.306442	1.25101	0.16055	0.29391	0.191768	7881	tags=37%, list=22%, signal=29%	CYP3A4/ADH7/CYP1A2/UGT1A4/ALDH3A1/ALDH1A3/UGT1A5/CYP2C19/FMO1/UGT1A3/UGT1A10/CYP3A43/UGT2B11/UGT1A8/GSTM1/UGT2A3/AOX1/CYP2E1/UGT1A1/GSTM3/ADH1B/CYP2C9/GSTM2/FMO4/UGT1A6/FMO3
PID_KIT_PATHWAY	PID_KIT_PATHWAY	52	0.322905	1.24079	0.160883	0.294049	0.191859	10333	tags=54%, list=29%, signal=38%	KIT/KITLG/GAB1/FER/JAK2/SPRED1/TEC/CREBBP/CBL/PIK3CA/PIK3R1/SOS1/PDPK1/CRKL/FOXO3/SPRED2/MITF/BCL2/PTPN11/SH2B3/PIK3C2B/GRAP2/MAPK8/GRB10/MAP2K1/RPS6KB1/GSK3B/SNAI2
PID_ERA_GENOMIC_PATHWAY	PID_ERA_GENOMIC_PATHWAY	62	0.317288	1.25754	0.160991	0.294049	0.191859	9397	tags=44%, list=26%, signal=32%	AXIN2/TFF1/GREB1/NRIP1/EP300/NR0B1/CCND1/HDAC4/KLRC3/JUN/BRCA1/LCOR/MED1/NCOA3/TRIM59/CALCOCO1/PGR/NCOR1/ESR1/NCOA2/DSCAM/NCOA7/NCOR2/PRL/NCOA1/SMAD4/MYC
REACTOME_XENOBIOTICS	REACTOME_XENOBIOTICS	23	0.403055	1.27262	0.161121	0.294049	0.191859	7183	tags=43%, list=20%, signal=35%	CYP3A4/CYP1A2/CYP1A1/CYP2C19/ARNT2/CYP3A43/AHR/CYP2E1/ARNT/CYP2C9
ST_GA12_PATHWAY	ST_GA12_PATHWAY	23	0.403002	1.27245	0.161121	0.294049	0.191859	6181	tags=26%, list=17%, signal=22%	EPHB2/MYEF2/TEC/JUN/SRC/MAPK1
REACTOME_YAP1_AND_WWTR1_TAZ_STIMULATED_GENE_EXPRESSION	REACTOME_YAP1_AND_WWTR1_TAZ_STIMULATED_GENE_EXPRESSION	15	0.464355	1.31127	0.16171	0.294672	0.192265	10949	tags=80%, list=31%, signal=56%	WWTR1/YAP1/TEAD1/HIPK1/KAT2B/RUNX2/HIPK2/CCN2/TEAD3/GATA4/NPPA/TEAD2
WP_ERK_PATHWAY_IN_HUNTINGTONS_DISEASE	WP_ERK_PATHWAY_IN_HUNTINGTONS_DISEASE	15	0.462565	1.30621	0.16171	0.294672	0.192265	6440	tags=40%, list=18%, signal=33%	NTRK2/RPS6KA5/EGF/BDNF/MAPK1/CREB1
REACTOME_HDACS_DEACETYLATE_HISTONES	REACTOME_HDACS_DEACETYLATE_HISTONES	91	0.282346	1.19923	0.161876	0.294748	0.192315	8404	tags=35%, list=23%, signal=27%	H2BC7/H2AC13/H2BC13/H2BC1/H4-16/H2BC17/H2AC1/H2BC18/H4C8/H4C5/H3C12/ARID4A/H2BC15/ARID4B/H3C6/REST/H3C10/RCOR1/H2AC11/H2BC8/H2BC12/H2BC21/GATAD2B/H2BU1/TBL1X/NCOR1/H2BC6/PHF21A/H2AC7/CHD3/H4C12/NCOR2
PID_ECADHERIN_NASCENT_AJ_PATHWAY	PID_ECADHERIN_NASCENT_AJ_PATHWAY	39	0.345104	1.2585	0.162119	0.294964	0.192456	12293	tags=59%, list=34%, signal=39%	CCND1/IQGAP1/KLHL20/TJP1/PIK3CA/PIK3R1/AFDN/SRC/NCKAP1/CTNNB1/CTNND1/DLG1/RAPGEF1/TIAM1/CSNK2A1/ABI1/RAP1B/ENAH/ITGB7/WASF2/VAV2/CDH1/ARF6
REACTOME_GLUTAMATE_AND_GLUTAMINE_METABOLISM	REACTOME_GLUTAMATE_AND_GLUTAMINE_METABOLISM	14	0.471966	1.30627	0.162617	0.295609	0.192877	1636	tags=21%, list=5%, signal=20%	GLUL/RIMKLA/OAT
REACTOME_REGULATION_OF_INSULIN_SECRETION	REACTOME_REGULATION_OF_INSULIN_SECRETION	78	0.296527	1.23975	0.162722	0.295609	0.192877	10099	tags=46%, list=28%, signal=33%	ADCY8/ITPR3/GLP1R/SNAP25/CHRM3/SLC2A1/GNAI1/PRKCA/GNG13/ITPR2/IQGAP1/CACNA2D2/ITPR1/PLCB1/ADCY5/ADRA2C/KCNS3/GNG10/CACNA1D/ADCY6/CACNA1C/PRKAR2B/CD36/PRKAR1A/PRKACB/CACNB2/GNAQ/GNG12/STX1A/GNA14/SLC2A2/RAPGEF4/KCNG2/CACNB3/GNGT1/AHCYL1
WP_MET_IN_TYPE_1_PAPILLARY_RENAL_CELL_CARCINOMA	WP_MET_IN_TYPE_1_PAPILLARY_RENAL_CELL_CARCINOMA	59	0.320391	1.26578	0.162861	0.295637	0.192895	7522	tags=34%, list=21%, signal=27%	PAK5/GAB1/AKT3/JUN/PAK6/KRAS/CBL/PIK3CA/PIK3R1/STRN/BRAF/SOS1/CRKL/SRC/SOS2/MAPK1/ETS1/RAPGEF1/PLCG1/PTPN11
BIOCARTA_FAS_PATHWAY	BIOCARTA_FAS_PATHWAY	30	0.376174	1.26698	0.163511	0.29659	0.193517	13082	tags=60%, list=37%, signal=38%	PTPN13/JUN/MAP3K1/RB1/FAS/DFFB/LMNB1/MAP3K7/MAPK8/CFLAR/LMNB2/CASP10/PRKDC/CASP8/CASP3/CASP7/DFFA/PAK2
REACTOME_GRB2_SOS_PROVIDES_LINKAGE_TO_MAPK_SIGNALING_FOR_INTEGRINS_	REACTOME_GRB2_SOS_PROVIDES_LINKAGE_TO_MAPK_SIGNALING_FOR_INTEGRINS_	15	-0.426359	-1.28009	0.163793	0.296875	0.193703	1874	tags=20%, list=5%, signal=19%	FGA/FGG/FGB
WP_PHOTODYNAMIC_THERAPYINDUCED_AP1_SURVIVAL_SIGNALING	WP_PHOTODYNAMIC_THERAPYINDUCED_AP1_SURVIVAL_SIGNALING	50	0.326605	1.25163	0.164835	0.298536	0.194787	10185	tags=46%, list=28%, signal=33%	MAP2K6/PDGFRA/CCNA2/CCND1/MAPK13/JUN/IL6/NFE2L2/BCL2L11/RB1/FOS/ATF2/BCL2/TRAF6/TNF/FAS/MAPK14/MAPK8/BMF/CFLAR/MCL1/ELK1/HBEGF
KEGG_GLYCEROLIPID_METABOLISM	KEGG_GLYCEROLIPID_METABOLISM	49	-0.287979	-1.20543	0.165312	0.298934	0.195046	2257	tags=8%, list=6%, signal=8%	DGAT1/AGPAT2/AWAT2/PNLIP
KEGG_PRIMARY_IMMUNODEFICIENCY	KEGG_PRIMARY_IMMUNODEFICIENCY	35	-0.309434	-1.20512	0.165432	0.298934	0.195046	12846	tags=57%, list=36%, signal=37%	CD40/TAP2/BTK/CD4/BLNK/AIRE/IL2RG/ICOS/CD79A/LCK/ADA/CD8A/CD3E/JAK3/ZAP70/RFXANK/CD3D/CD8B/CD19/TNFRSF13B
REACTOME_PLASMA_LIPOPROTEIN_CLEARANCE	REACTOME_PLASMA_LIPOPROTEIN_CLEARANCE	33	-0.322993	-1.22169	0.165432	0.298934	0.195046	3270	tags=18%, list=9%, signal=17%	NPC2/LSR/AP2S1/APOE/APOA1/APOC1
REACTOME_DEFECTS_OF_CONTACT_ACTIVATION_SYSTEM_CAS_AND_KALLIKREIN_KININ_SYSTEM_KKS_	REACTOME_DEFECTS_OF_CONTACT_ACTIVATION_SYSTEM_CAS_AND_KALLIKREIN_KININ_SYSTEM_KKS_	15	-0.423454	-1.27137	0.165948	0.299432	0.195371	4057	tags=33%, list=11%, signal=30%	GP9/SERPING1/F9/F2/F10
[truncated: 12 more rows]
