# Supplementary material for: Period2 is associated with immune cell infiltration and is a potential diagnostic and prognostic marker for hepatocellular carcinoma
Source: Front Mol Biosci. 2023 Nov 21;10:1264553. doi: 10.3389/fmolb.2023.1264553 (PMC10702766; doi:10.3389/fmolb.2023.1264553)
Supplement: Supplementary file 3 [file Table3.XLSX]

## Sheet: Sheet 1
gene_name	gene_id	gene_biotype	cor_pearson	p_pearson	cor_spearman	p_spearman
KANSL1L	ENSG00000144445	protein_coding	0.644891	2.36655e-45	0.683115	0
REV1	ENSG00000135945	protein_coding	0.700258	2.09293e-56	0.678205	0
PIAS1	ENSG00000033800	protein_coding	0.675015	4.56805e-51	0.67157	0
TET2	ENSG00000168769	protein_coding	0.659581	4.67545e-48	0.666497	0
RNF111	ENSG00000157450	protein_coding	0.672722	1.31387e-50	0.66507	0
MAP3K2	ENSG00000169967	protein_coding	0.68144	2.24905e-52	0.664262	0
CREBBP	ENSG00000005339	protein_coding	0.685781	2.81342e-53	0.661603	0
GIGYF2	ENSG00000204120	protein_coding	0.662912	1.08471e-48	0.657801	0
BOD1L1	ENSG00000038219	protein_coding	0.668535	8.82286e-50	0.656629	0
KLHL28	ENSG00000179454	protein_coding	0.65944	4.97247e-48	0.653237	0
EPC2	ENSG00000135999	protein_coding	0.665415	3.5753e-49	0.652396	0
EP300	ENSG00000100393	protein_coding	0.655965	2.23662e-47	0.652087	0
PIKFYVE	ENSG00000115020	protein_coding	0.66169	1.85794e-48	0.649676	0
ATXN1	ENSG00000124788	protein_coding	0.666576	2.12801e-49	0.64798	0
FAM126B	ENSG00000155744	protein_coding	0.656441	1.82247e-47	0.647946	0
CLASP1	ENSG00000074054	protein_coding	0.647337	8.59145e-46	0.647013	0
HMG20A	ENSG00000140382	protein_coding	0.639091	2.51962e-44	0.646525	0
PHF2	ENSG00000197724	protein_coding	0.653726	5.83173e-47	0.646301	0
HIVEP1	ENSG00000095951	protein_coding	0.653098	7.61964e-47	0.645813	0
SLTM	ENSG00000137776	protein_coding	0.655428	2.81598e-47	0.645132	0
ARHGAP32	ENSG00000134909	protein_coding	0.652939	8.15241e-47	0.644335	0
SECISBP2L	ENSG00000138593	protein_coding	0.660039	3.82902e-48	0.643847	0
USP37	ENSG00000135913	protein_coding	0.634643	1.49372e-43	0.642065	0
ARIH1	ENSG00000166233	protein_coding	0.64999	2.83357e-46	0.642059	0
RREB1	ENSG00000124782	protein_coding	0.652342	1.05034e-46	0.641434	0
NUP153	ENSG00000124789	protein_coding	0.651913	1.25924e-46	0.641035	0
RNF38	ENSG00000137075	protein_coding	0.653028	7.84959e-47	0.640996	0
TAF1	ENSG00000147133	protein_coding	0.636146	8.21228e-44	0.640665	0
ASH1L	ENSG00000116539	protein_coding	0.649892	2.95267e-46	0.64045	0
GPATCH8	ENSG00000186566	protein_coding	0.657622	1.09469e-47	0.640257	0
RALGAPA1	ENSG00000174373	protein_coding	0.654779	3.71884e-47	0.639662	0
NPAT	ENSG00000149308	protein_coding	0.642289	6.87994e-45	0.639014	0
MED13L	ENSG00000123066	protein_coding	0.644016	3.39172e-45	0.638235	0
PHC3	ENSG00000173889	protein_coding	0.647636	7.58696e-46	0.637741	0
STAM2	ENSG00000115145	protein_coding	0.647312	8.68403e-46	0.637432	0
TCF12	ENSG00000140262	protein_coding	0.638512	3.18114e-44	0.637251	0
BICRAL	ENSG00000112624	protein_coding	0.648158	6.10413e-46	0.637249	0
SIRT1	ENSG00000096717	protein_coding	0.64829	5.77716e-46	0.636704	0
KMT2E	ENSG00000005483	protein_coding	0.659285	5.31938e-48	0.635461	0
ARHGAP5	ENSG00000100852	protein_coding	0.647102	9.47438e-46	0.635333	0
ALG10B	ENSG00000175548	protein_coding	0.644619	2.64701e-45	0.635039	0
CDK13	ENSG00000065883	protein_coding	0.651917	1.25728e-46	0.634402	0
TRPM7	ENSG00000092439	protein_coding	0.644483	2.79883e-45	0.634333	0
HECTD4	ENSG00000173064	protein_coding	0.644856	2.40016e-45	0.634106	0
ATXN7	ENSG00000163635	protein_coding	0.656062	2.14527e-47	0.6339	0
STAG1	ENSG00000118007	protein_coding	0.643476	4.23362e-45	0.633847	0
SBF2	ENSG00000133812	protein_coding	0.642373	6.64832e-45	0.633796	0
TOGARAM1	ENSG00000198718	protein_coding	0.639806	1.88719e-44	0.633503	0
BPTF	ENSG00000171634	protein_coding	0.645088	2.18161e-45	0.63309	0
NRIP1	ENSG00000180530	protein_coding	0.63378	2.10249e-43	0.632802	0
GOLGB1	ENSG00000173230	protein_coding	0.651954	1.23761e-46	0.632749	0
SCAND2P	ENSG00000176700	transcribed_unprocessed_pseudogene	0.601551	3.54022e-38	0.632548	0
PUM2	ENSG00000055917	protein_coding	0.658326	8.07134e-48	0.63251	0
TTBK2	ENSG00000128881	protein_coding	0.617154	1.24274e-40	0.63228	0
TRAF3IP1	ENSG00000204104	protein_coding	0.646216	1.36825e-45	0.632089	0
CTDSPL2	ENSG00000137770	protein_coding	0.648496	5.30081e-46	0.631849	0
DENND4C	ENSG00000137145	protein_coding	0.64402	3.38585e-45	0.631788	0
RSBN1	ENSG00000081019	protein_coding	0.636225	7.95904e-44	0.630016	0
SCAPER	ENSG00000140386	protein_coding	0.638619	3.04786e-44	0.629905	0
OXSR1	ENSG00000172939	protein_coding	0.633712	2.15972e-43	0.629035	0
UBN2	ENSG00000157741	protein_coding	0.635775	9.52217e-44	0.628844	0
PTAR1	ENSG00000188647	protein_coding	0.643138	4.86233e-45	0.628841	0
WDFY1	ENSG00000085449	protein_coding	0.635463	1.0784e-43	0.628834	0
HELZ	ENSG00000198265	protein_coding	0.635341	1.13191e-43	0.628478	0
HEATR5B	ENSG00000008869	protein_coding	0.639568	2.07764e-44	0.628385	0
ARID2	ENSG00000189079	protein_coding	0.635542	1.04502e-43	0.628372	0
CCP110	ENSG00000103540	protein_coding	0.654152	4.86227e-47	0.628089	0
PURA	ENSG00000185129	protein_coding	0.624971	6.48835e-42	0.627809	0
MYO9A	ENSG00000066933	protein_coding	0.576828	1.48953e-34	0.627751	0
TSHZ1	ENSG00000179981	protein_coding	0.638793	2.8416e-44	0.627007	0
TSTD2	ENSG00000136925	protein_coding	0.638919	2.7006e-44	0.626494	3.61379e-42
SERTAD2	ENSG00000179833	protein_coding	0.656	2.20335e-47	0.626389	0
SF3B1	ENSG00000115524	protein_coding	0.649963	2.86637e-46	0.626141	0
WWC2	ENSG00000151718	protein_coding	0.621384	2.54074e-41	0.625737	0
ZEB1	ENSG00000148516	protein_coding	0.638481	3.2214e-44	0.625619	0
ROCK2	ENSG00000134318	protein_coding	0.629034	1.35254e-42	0.624792	0
IREB2	ENSG00000136381	protein_coding	0.634852	1.37448e-43	0.624614	0
RNF169	ENSG00000166439	protein_coding	0.621078	2.85275e-41	0.624444	0
ZNF41	ENSG00000147124	protein_coding	0.628	2.02033e-42	0.624427	0
DPP8	ENSG00000074603	protein_coding	0.640484	1.4343e-44	0.624338	0
USF3	ENSG00000176542	protein_coding	0.618526	7.44531e-41	0.623775	0
BIRC6	ENSG00000115760	protein_coding	0.639299	2.31643e-44	0.623751	0
CCDC117	ENSG00000159873	protein_coding	0.608174	3.33891e-39	0.623349	0
KMT2C	ENSG00000055609	protein_coding	0.628274	1.81683e-42	0.623249	0
TSC22D2	ENSG00000196428	protein_coding	0.641603	9.10049e-45	0.623031	0
STRN	ENSG00000115808	protein_coding	0.641065	1.13293e-44	0.622404	0
FUBP3	ENSG00000107164	protein_coding	0.611242	1.09788e-39	0.621346	0
CHD2	ENSG00000173575	protein_coding	0.625315	5.6863e-42	0.621139	0
RAB3GAP1	ENSG00000115839	protein_coding	0.634613	1.51129e-43	0.621007	0
RAB2B	ENSG00000129472	protein_coding	0.613988	4.01307e-40	0.620611	0
KIAA1109	ENSG00000138688	protein_coding	0.620536	3.49946e-41	0.620023	0
ATF2	ENSG00000115966	protein_coding	0.637636	4.52494e-44	0.619807	0
ZKSCAN8	ENSG00000198315	protein_coding	0.636959	5.9344e-44	0.619657	0
BMPR2	ENSG00000204217	protein_coding	0.640037	1.71895e-44	0.619573	0
CAB39	ENSG00000135932	protein_coding	0.619362	5.4419e-41	0.619491	0
AKAP11	ENSG00000023516	protein_coding	0.614995	2.76815e-40	0.618675	0
THUMPD1	ENSG00000066654	protein_coding	0.63314	2.70755e-43	0.61818	0
PPP4R3B	ENSG00000275052	protein_coding	0.61692	1.35593e-40	0.618068	0
TOPORS	ENSG00000197579	protein_coding	0.635393	1.10854e-43	0.617948	0
LEMD3	ENSG00000174106	protein_coding	0.632427	3.58635e-43	0.617833	0
INO80D	ENSG00000114933	protein_coding	0.623844	9.98069e-42	0.617634	0
KCTD18	ENSG00000155729	protein_coding	0.599865	6.39942e-38	0.6175	0
BCOR	ENSG00000183337	protein_coding	0.63326	2.58278e-43	0.617439	0
RLF	ENSG00000117000	protein_coding	0.639113	2.49667e-44	0.617238	0
ITSN2	ENSG00000198399	protein_coding	0.63429	1.71794e-43	0.616983	0
KMT2D	ENSG00000167548	protein_coding	0.619786	4.64179e-41	0.616973	0
CUL3	ENSG00000036257	protein_coding	0.630966	6.36502e-43	0.616437	0
MATR3	ENSG00000015479	protein_coding	0.613415	4.9561e-40	0.616363	1.66772e-40
MSL2	ENSG00000174579	protein_coding	0.639587	2.06172e-44	0.615845	0
ASXL2	ENSG00000143970	protein_coding	0.620967	2.97469e-41	0.615363	0
ELF2	ENSG00000109381	protein_coding	0.633175	2.67046e-43	0.615229	0
GOLGA4	ENSG00000144674	protein_coding	0.60827	3.22572e-39	0.614786	0
CCNT1	ENSG00000129315	protein_coding	0.627663	2.30114e-42	0.614657	0
SLC12A6	ENSG00000140199	protein_coding	0.630809	6.76826e-43	0.614237	0
PRPF4B	ENSG00000112739	protein_coding	0.641057	1.13647e-44	0.614103	0
SOCS5	ENSG00000171150	protein_coding	0.629079	1.32879e-42	0.613927	0
ZC3H6	ENSG00000188177	protein_coding	0.609574	2.0133e-39	0.613868	0
MORC3	ENSG00000159256	protein_coding	0.629179	1.27844e-42	0.613711	0
DCAF1	ENSG00000145041	protein_coding	0.621756	2.2076e-41	0.613654	0
EIF2AK3	ENSG00000172071	protein_coding	0.622054	1.97145e-41	0.61271	0
PDS5B	ENSG00000083642	protein_coding	0.613479	4.84024e-40	0.612687	0
PARGP1	ENSG00000239883	transcribed_unprocessed_pseudogene	0.596032	2.42853e-37	0.612458	7.03932e-40
KLHL11	ENSG00000178502	protein_coding	0.615311	2.46285e-40	0.612389	7.21962e-40
ATF1	ENSG00000123268	protein_coding	0.62819	1.87694e-42	0.612369	0
FARP2	ENSG00000006607	protein_coding	0.619606	4.96686e-41	0.61236	0
PTPN4	ENSG00000088179	protein_coding	0.625223	5.88937e-42	0.612292	0
SCAF11	ENSG00000139218	protein_coding	0.612671	6.51056e-40	0.611826	0
KRIT1	ENSG00000001631	protein_coding	0.603407	1.83664e-38	0.6118	0
DLG1	ENSG00000075711	protein_coding	0.621933	2.06397e-41	0.611667	0
RIC1	ENSG00000107036	protein_coding	0.621721	2.23689e-41	0.611067	0
SON	ENSG00000159140	protein_coding	0.628113	1.93341e-42	0.610927	0
LTN1	ENSG00000198862	protein_coding	0.616885	1.37347e-40	0.610709	0
BBS10	ENSG00000179941	protein_coding	0.602405	2.61873e-38	0.610625	0
NIPBL	ENSG00000164190	protein_coding	0.630488	7.67163e-43	0.610597	0
KANSL1	ENSG00000120071	protein_coding	0.63624	7.91012e-44	0.610473	0
ZBTB11	ENSG00000066422	protein_coding	0.645604	1.76326e-45	0.610463	0
CAPN7	ENSG00000131375	protein_coding	0.614235	3.66452e-40	0.610126	0
JMJD1C	ENSG00000171988	protein_coding	0.626013	4.34864e-42	0.61008	0
UTP14C	ENSG00000253797	protein_coding	0.609468	2.0917e-39	0.609904	0
SPG11	ENSG00000104133	protein_coding	0.609484	2.0798e-39	0.609792	0
REL	ENSG00000162924	protein_coding	0.593284	6.24675e-37	0.609761	0
TBC1D23	ENSG00000036054	protein_coding	0.61891	6.44807e-41	0.609634	0
EPC1	ENSG00000120616	protein_coding	0.61543	2.3567e-40	0.609531	0
ATXN1L	ENSG00000224470	protein_coding	0.616773	1.43223e-40	0.60938	0
LRCH1	ENSG00000136141	protein_coding	0.626692	3.34834e-42	0.609192	0
TRIP12	ENSG00000153827	protein_coding	0.624476	7.84049e-42	0.609129	0
AQR	ENSG00000021776	protein_coding	0.622579	1.61549e-41	0.609103	0
PIK3CA	ENSG00000121879	protein_coding	0.631773	4.63719e-43	0.608516	0
STAG2	ENSG00000101972	protein_coding	0.618863	6.5639e-41	0.608474	0
KMT2A	ENSG00000118058	protein_coding	0.611178	1.12358e-39	0.608358	0
MAGI3	ENSG00000081026	protein_coding	0.597559	1.43083e-37	0.608318	0
SETD2	ENSG00000181555	protein_coding	0.619726	4.74789e-41	0.60826	0
SHPRH	ENSG00000146414	protein_coding	0.592341	8.62262e-37	0.608096	0
ZNF407	ENSG00000215421	protein_coding	0.616134	1.81569e-40	0.608054	0
CARF	ENSG00000138380	protein_coding	0.611203	1.11338e-39	0.607973	0
ZNF322	ENSG00000181315	protein_coding	0.607997	3.55895e-39	0.607789	0
CRKL	ENSG00000099942	protein_coding	0.608732	2.73065e-39	0.607751	0
KLF3	ENSG00000109787	protein_coding	0.619333	5.50301e-41	0.607735	0
OTUD4	ENSG00000164164	protein_coding	0.617942	9.26283e-41	0.60773	0
MON2	ENSG00000061987	protein_coding	0.632228	3.87852e-43	0.60753	0
RAB30	ENSG00000137502	protein_coding	0.601578	3.50605e-38	0.607454	0
KIAA2026	ENSG00000183354	protein_coding	0.614454	3.3803e-40	0.607383	0
NFAT5	ENSG00000102908	protein_coding	0.617281	1.18519e-40	0.60717	0
SEPTIN10	ENSG00000186522	protein_coding	0.598451	1.04888e-37	0.607142	0
SYNJ1	ENSG00000159082	protein_coding	0.617389	1.13849e-40	0.606998	0
ZNF236	ENSG00000130856	protein_coding	0.60454	1.22814e-38	0.606998	0
ZNF800	ENSG00000048405	protein_coding	0.619902	4.44265e-41	0.606954	0
ZBTB6	ENSG00000186130	protein_coding	0.629158	1.28861e-42	0.60691	0
NUP160	ENSG00000030066	protein_coding	0.622338	1.77051e-41	0.606861	0
GOLIM4	ENSG00000173905	protein_coding	0.607685	3.98343e-39	0.606575	0
SPTLC1	ENSG00000090054	protein_coding	0.607229	4.69236e-39	0.606483	0
EBLN3P	ENSG00000281649	lncRNA	0.607198	4.74598e-39	0.606083	0
KLF11	ENSG00000172059	protein_coding	0.617989	9.10171e-41	0.60605	0
PKN2	ENSG00000065243	protein_coding	0.62654	3.55028e-42	0.605906	0
GTF2I	ENSG00000263001	protein_coding	0.606909	5.26476e-39	0.605843	0
GCC2	ENSG00000135968	protein_coding	0.598614	9.91067e-38	0.605717	0
NR3C1	ENSG00000113580	protein_coding	0.604706	1.15765e-38	0.605684	0
ARID4A	ENSG00000032219	protein_coding	0.612845	6.10797e-40	0.605276	0
REV3L	ENSG00000009413	protein_coding	0.6269	3.09024e-42	0.60505	0
EHMT1	ENSG00000181090	protein_coding	0.616663	1.49164e-40	0.605034	0
TTC30A	ENSG00000197557	protein_coding	0.614566	3.24399e-40	0.604938	0
TTC33	ENSG00000113638	protein_coding	0.604199	1.38655e-38	0.604851	0
USP34	ENSG00000115464	protein_coding	0.623089	1.33097e-41	0.604833	0
SMG1	ENSG00000157106	protein_coding	0.616944	1.34395e-40	0.604772	0
ARID1A	ENSG00000117713	protein_coding	0.613776	4.33921e-40	0.60437	0
NAPEPLD	ENSG00000161048	protein_coding	0.614034	3.94558e-40	0.604272	0
DYRK1A	ENSG00000157540	protein_coding	0.625308	5.70126e-42	0.603656	0
ICE2	ENSG00000128915	protein_coding	0.619497	5.17409e-41	0.603564	0
CFLAR	ENSG00000003402	protein_coding	0.595531	2.88632e-37	0.603539	0
KIDINS220	ENSG00000134313	protein_coding	0.613187	5.38822e-40	0.60353	0
TAOK1	ENSG00000160551	protein_coding	0.620388	3.70035e-41	0.603389	0
SPEN	ENSG00000065526	protein_coding	0.622055	1.97053e-41	0.603373	0
NR2C2	ENSG00000177463	protein_coding	0.604622	1.19263e-38	0.603326	0
KLHL20	ENSG00000076321	protein_coding	0.60372	1.64392e-38	0.603326	0
RSF1	ENSG00000048649	protein_coding	0.617463	1.10747e-40	0.603324	0
SPTY2D1	ENSG00000179119	protein_coding	0.621206	2.71718e-41	0.603324	0
ATF7	ENSG00000170653	protein_coding	0.616218	1.75992e-40	0.60318	0
HBP1	ENSG00000105856	protein_coding	0.601904	3.12583e-38	0.603155	0
USP42	ENSG00000106346	protein_coding	0.620854	3.10361e-41	0.603016	0
ATRX	ENSG00000085224	protein_coding	0.609514	2.0575e-39	0.602886	0
CLASP2	ENSG00000163539	protein_coding	0.61357	4.68076e-40	0.602783	0
CGGBP1	ENSG00000163320	protein_coding	0.617258	1.19543e-40	0.602777	0
MFAP3	ENSG00000037749	protein_coding	0.607056	4.99367e-39	0.602764	0
BAZ1B	ENSG00000009954	protein_coding	0.62385	9.95971e-42	0.602576	0
PLEKHA7	ENSG00000166689	protein_coding	0.59796	1.24439e-37	0.60233	0
RANBP6	ENSG00000137040	protein_coding	0.605132	9.94472e-39	0.602183	0
USP8	ENSG00000138592	protein_coding	0.613693	4.4732e-40	0.602097	0
FBXO11	ENSG00000138081	protein_coding	0.616778	1.42914e-40	0.601973	0
SMARCC2	ENSG00000139613	protein_coding	0.607268	4.62789e-39	0.601953	0
RABGAP1	ENSG00000011454	protein_coding	0.617966	9.18106e-41	0.601654	0
DYNC1LI2	ENSG00000135720	protein_coding	0.608171	3.34336e-39	0.601625	0
BBS1	ENSG00000174483	protein_coding	0.541609	6.80845e-30	0.601567	0
KIF27	ENSG00000165115	protein_coding	0.582984	1.99287e-35	0.601382	0
TRAF6	ENSG00000175104	protein_coding	0.616432	1.62521e-40	0.601359	0
SP1	ENSG00000185591	protein_coding	0.613349	5.07662e-40	0.601298	0
ANKRD40	ENSG00000154945	protein_coding	0.627426	2.52249e-42	0.601143	0
UBR2	ENSG00000024048	protein_coding	0.606274	6.61109e-39	0.60103	0
ZNF318	ENSG00000171467	protein_coding	0.612121	7.96209e-40	0.600934	0
KLHL15	ENSG00000174010	protein_coding	0.594829	3.67602e-37	0.600018	0
MKLN1	ENSG00000128585	protein_coding	0.613877	4.18055e-40	0.599859	0
TMF1	ENSG00000144747	protein_coding	0.617036	1.29858e-40	0.599814	0
SIN3A	ENSG00000169375	protein_coding	0.634627	1.50346e-43	0.599755	0
POM121	ENSG00000196313	protein_coding	0.60244	2.5867e-38	0.599718	0
DDX17	ENSG00000100201	protein_coding	0.594496	4.12334e-37	0.599596	0
RIF1	ENSG00000080345	protein_coding	0.610493	1.44219e-39	0.599459	0
TASOR2	ENSG00000108021	protein_coding	0.619326	5.51692e-41	0.599294	0
CENPC	ENSG00000145241	protein_coding	0.616627	1.51208e-40	0.599225	0
CCDC121	ENSG00000176714	protein_coding	0.599741	6.6842e-38	0.598968	0
MED13	ENSG00000108510	protein_coding	0.624567	7.57275e-42	0.598903	0
USP53	ENSG00000145390	protein_coding	0.559798	3.13224e-32	0.598901	0
MTMR12	ENSG00000150712	protein_coding	0.598664	9.73897e-38	0.59887	0
INTS2	ENSG00000108506	protein_coding	0.621403	2.52294e-41	0.59849	0
BRD3	ENSG00000169925	protein_coding	0.615602	2.21137e-40	0.598478	0
TNRC6B	ENSG00000100354	protein_coding	0.600662	4.84019e-38	0.598467	0
CEP44	ENSG00000164118	protein_coding	0.579133	7.04983e-35	0.598371	0
TNKS2	ENSG00000107854	protein_coding	0.615419	2.36636e-40	0.597767	0
ARID1B	ENSG00000049618	protein_coding	0.62387	9.88422e-42	0.597534	0
BCL9L	ENSG00000186174	protein_coding	0.588578	3.0861e-36	0.59739	0
FAN1	ENSG00000198690	protein_coding	0.612708	6.4226e-40	0.597368	0
ZMYND11	ENSG00000015171	protein_coding	0.599278	7.85952e-38	0.597312	0
ZNF510	ENSG00000081386	protein_coding	0.616505	1.58185e-40	0.597311	0
ANKRD50	ENSG00000151458	protein_coding	0.593078	6.70321e-37	0.597109	0
GOSR1	ENSG00000108587	protein_coding	0.607568	4.154e-39	0.597031	0
VEZF1	ENSG00000136451	protein_coding	0.615623	2.19414e-40	0.596835	0
ZNF770	ENSG00000198146	protein_coding	0.596552	2.02829e-37	0.596646	0
MIER3	ENSG00000155545	protein_coding	0.614223	3.68002e-40	0.596453	0
NEMF	ENSG00000165525	protein_coding	0.60238	2.64242e-38	0.596443	0
ZNF654	ENSG00000175105	protein_coding	0.620196	3.97745e-41	0.596002	0
LRIG2	ENSG00000198799	protein_coding	0.588974	2.70092e-36	0.595973	0
BDP1	ENSG00000145734	protein_coding	0.608501	2.9682e-39	0.595551	0
NFE2L2	ENSG00000116044	protein_coding	0.591543	1.13153e-36	0.595452	0
MACF1	ENSG00000127603	protein_coding	0.595782	2.64752e-37	0.595398	0
CREB1	ENSG00000118260	protein_coding	0.608498	2.97141e-39	0.595362	0
SPTBN1	ENSG00000115306	protein_coding	0.608206	3.30169e-39	0.595062	0
MRPS31P5	ENSG00000243406	transcribed_unprocessed_pseudogene	0.506938	8.19568e-26	0.594989	3.47911e-37
FBXL3	ENSG00000005812	protein_coding	0.591538	1.13364e-36	0.594984	0
FRYL	ENSG00000075539	protein_coding	0.590795	1.45901e-36	0.594888	0
PREPL	ENSG00000138078	protein_coding	0.587035	5.18185e-36	0.594672	0
ASAP2	ENSG00000151693	protein_coding	0.574957	2.72209e-34	0.594539	0
ATM	ENSG00000149311	protein_coding	0.597231	1.60318e-37	0.594484	0
BRAF	ENSG00000157764	protein_coding	0.610301	1.54615e-39	0.594452	0
ZNF148	ENSG00000163848	protein_coding	0.609353	2.1812e-39	0.594273	0
HMGXB4	ENSG00000100281	protein_coding	0.59722	1.60959e-37	0.594213	0
YTHDC1	ENSG00000083896	protein_coding	0.606415	6.28547e-39	0.594175	0
PRRC2B	ENSG00000130723	protein_coding	0.601004	4.29171e-38	0.594047	0
RFX1	ENSG00000132005	protein_coding	0.604879	1.0883e-38	0.593935	0
ORC2	ENSG00000115942	protein_coding	0.604937	1.06617e-38	0.593597	0
ZNF638	ENSG00000075292	protein_coding	0.60199	3.03191e-38	0.593394	0
ZFR	ENSG00000056097	protein_coding	0.603778	1.61041e-38	0.593096	0
REST	ENSG00000084093	protein_coding	0.606336	6.46525e-39	0.593015	0
SOS1	ENSG00000115904	protein_coding	0.591656	1.08907e-36	0.592826	0
DCAF17	ENSG00000115827	protein_coding	0.607009	5.07883e-39	0.59282	0
PCF11	ENSG00000165494	protein_coding	0.604418	1.28277e-38	0.592783	0
FOXJ3	ENSG00000198815	protein_coding	0.607408	4.40072e-39	0.592749	0
BAZ2B	ENSG00000123636	protein_coding	0.610427	1.47678e-39	0.592716	0
R3HDM2	ENSG00000179912	protein_coding	0.611119	1.14813e-39	0.592524	0
UBR1	ENSG00000159459	protein_coding	0.599247	7.94373e-38	0.592492	0
DHX36	ENSG00000174953	protein_coding	0.614748	3.033e-40	0.592351	0
FBXL14	ENSG00000171823	protein_coding	0.588678	2.98412e-36	0.59191	0
PKD1P6	ENSG00000250251	transcribed_unprocessed_pseudogene	0.580247	4.90071e-35	0.591885	1.00717e-36
RHOT1	ENSG00000126858	protein_coding	0.615035	2.72803e-40	0.59167	0
RTTN	ENSG00000176225	protein_coding	0.604842	1.10274e-38	0.591631	0
ZFHX3	ENSG00000140836	protein_coding	0.61612	1.82479e-40	0.591606	0
SOS2	ENSG00000100485	protein_coding	0.608458	3.01429e-39	0.591551	0
TAB2	ENSG00000055208	protein_coding	0.607752	3.8885e-39	0.591237	0
KRR1	ENSG00000111615	protein_coding	0.593601	5.60493e-37	0.591207	0
UBE3A	ENSG00000114062	protein_coding	0.603779	1.6097e-38	0.591187	0
ATXN7L3B	ENSG00000253719	protein_coding	0.585193	9.5851e-36	0.590724	0
CDKL5	ENSG00000008086	protein_coding	0.540257	1.00262e-29	0.5906	0
ATAD2B	ENSG00000119778	protein_coding	0.606967	5.15669e-39	0.590585	0
TMEM106B	ENSG00000106460	protein_coding	0.610036	1.70232e-39	0.590526	0
ARL5A	ENSG00000162980	protein_coding	0.595186	3.2511e-37	0.590358	0
APPBP2	ENSG00000062725	protein_coding	0.621155	2.77102e-41	0.590178	0
ZBED6	ENSG00000257315	protein_coding	0.601219	3.97843e-38	0.590164	1.8072e-36
CTCF	ENSG00000102974	protein_coding	0.607143	4.84044e-39	0.590032	0
EMSY	ENSG00000158636	protein_coding	0.620792	3.17743e-41	0.589855	0
PHF12	ENSG00000109118	protein_coding	0.618318	8.04848e-41	0.58974	0
HIPK1	ENSG00000163349	protein_coding	0.614257	3.63503e-40	0.589659	0
STX17	ENSG00000136874	protein_coding	0.614856	2.91434e-40	0.589645	0
STRN3	ENSG00000196792	protein_coding	0.575824	2.05967e-34	0.589557	0
GAB1	ENSG00000109458	protein_coding	0.584742	1.1135e-35	0.589471	0
UBR3	ENSG00000144357	protein_coding	0.59087	1.42219e-36	0.589054	0
TRIM4	ENSG00000146833	protein_coding	0.581693	3.04996e-35	0.589018	0
BRD2	ENSG00000204256	protein_coding	0.607353	4.48866e-39	0.588987	0
DNAJC24	ENSG00000170946	protein_coding	0.587354	4.65708e-36	0.588928	0
RBAK	ENSG00000146587	protein_coding	0.608734	2.72808e-39	0.588924	0
TMEM131	ENSG00000075568	protein_coding	0.606067	7.12119e-39	0.588827	0
KBTBD7	ENSG00000120696	protein_coding	0.578601	8.38378e-35	0.588782	0
ANKRD26	ENSG00000107890	protein_coding	0.578135	9.75321e-35	0.588749	0
ZNF644	ENSG00000122482	protein_coding	0.604096	1.43833e-38	0.58867	0
FRS2	ENSG00000166225	protein_coding	0.597164	1.64097e-37	0.588307	0
HECTD1	ENSG00000092148	protein_coding	0.603721	1.64324e-38	0.588019	0
TRAPPC8	ENSG00000153339	protein_coding	0.588216	3.4865e-36	0.587913	0
FGD5-AS1	ENSG00000225733	lncRNA	0.586351	6.51371e-36	0.587835	0
SCAI	ENSG00000173611	protein_coding	0.585585	8.41089e-36	0.587823	0
SLK	ENSG00000065613	protein_coding	0.590435	1.64839e-36	0.587608	0
ZBTB44	ENSG00000196323	protein_coding	0.56816	2.35623e-33	0.587466	0
SMC1A	ENSG00000072501	protein_coding	0.586091	7.10363e-36	0.587138	0
RAD54L2	ENSG00000164080	protein_coding	0.594391	4.2741e-37	0.586839	0
TNRC6A	ENSG00000090905	protein_coding	0.613491	4.81906e-40	0.586777	0
PHF3	ENSG00000118482	protein_coding	0.60283	2.25352e-38	0.586646	0
TRAPPC11	ENSG00000168538	protein_coding	0.592011	9.64877e-37	0.586621	0
ZNF12	ENSG00000164631	protein_coding	0.592147	9.21264e-37	0.586592	0
UBXN7	ENSG00000163960	protein_coding	0.60298	2.13707e-38	0.586389	0
ZNF451	ENSG00000112200	protein_coding	0.605172	9.80555e-39	0.586353	0
PEX13	ENSG00000162928	protein_coding	0.586205	6.83893e-36	0.586175	0
NF1	ENSG00000196712	protein_coding	0.592914	7.08951e-37	0.586125	0
SP2	ENSG00000167182	protein_coding	0.616789	1.42363e-40	0.586073	0
CDK12	ENSG00000167258	protein_coding	0.594465	4.16637e-37	0.586058	0
PUM1	ENSG00000134644	protein_coding	0.595817	2.61537e-37	0.586017	0
NHLRC2	ENSG00000196865	protein_coding	0.605802	7.82941e-39	0.58571	0
CNOT6L	ENSG00000138767	protein_coding	0.587076	5.11115e-36	0.58556	0
GABPA	ENSG00000154727	protein_coding	0.595801	2.63017e-37	0.58546	0
AMMECR1L	ENSG00000144233	protein_coding	0.594161	4.62477e-37	0.585459	0
ZNF507	ENSG00000168813	protein_coding	0.592256	8.87712e-37	0.585418	0
APAF1	ENSG00000120868	protein_coding	0.592028	9.59376e-37	0.58535	0
SP3	ENSG00000172845	protein_coding	0.615028	2.73457e-40	0.585276	0
ERCC6L2	ENSG00000182150	protein_coding	0.593527	5.74783e-37	0.585099	0
ZBTB38	ENSG00000177311	protein_coding	0.581851	2.89519e-35	0.584873	0
CHD6	ENSG00000124177	protein_coding	0.602215	2.80064e-38	0.584824	0
CEP120	ENSG00000168944	protein_coding	0.59662	1.98119e-37	0.584765	0
WAC	ENSG00000095787	protein_coding	0.597646	1.38806e-37	0.584728	0
SMC6	ENSG00000163029	protein_coding	0.607368	4.464e-39	0.584608	0
PRR14L	ENSG00000183530	protein_coding	0.592537	8.0656e-37	0.584529	0
XRN1	ENSG00000114127	protein_coding	0.608938	2.5347e-39	0.584383	0
EFCAB14	ENSG00000159658	protein_coding	0.610334	1.52793e-39	0.584318	0
KIF13A	ENSG00000137177	protein_coding	0.592634	7.80198e-37	0.583998	0
TTC30B	ENSG00000196659	protein_coding	0.585561	8.47899e-36	0.583987	0
RAPGEF2	ENSG00000109756	protein_coding	0.585578	8.43048e-36	0.583935	0
RALGAPA1P1	ENSG00000229419	processed_pseudogene	0.573934	3.77915e-34	0.583753	1.54568e-35
USP47	ENSG00000170242	protein_coding	0.594509	4.10375e-37	0.583748	0
EPB41L5	ENSG00000115109	protein_coding	0.57695	1.43214e-34	0.5836	0
CALCOCO1	ENSG00000012822	protein_coding	0.594453	4.18388e-37	0.583536	0
ATG16L1	ENSG00000085978	protein_coding	0.592729	7.55366e-37	0.583338	0
ZNF280D	ENSG00000137871	protein_coding	0.600215	5.6621e-38	0.582721	0
INO80	ENSG00000128908	protein_coding	0.583539	1.65905e-35	0.582692	0
THRAP3	ENSG00000054118	protein_coding	0.606497	6.10303e-39	0.582657	0
ZSCAN25	ENSG00000197037	protein_coding	0.597819	1.307e-37	0.582443	0
TJP1	ENSG00000104067	protein_coding	0.594542	4.05869e-37	0.582425	0
SF3A1	ENSG00000099995	protein_coding	0.593975	4.93106e-37	0.582388	0
RASA2	ENSG00000155903	protein_coding	0.616351	1.67513e-40	0.582312	0
SETX	ENSG00000107290	protein_coding	0.603167	2.00029e-38	0.582213	0
RBBP6	ENSG00000122257	protein_coding	0.608508	2.96046e-39	0.58218	0
IPO8	ENSG00000133704	protein_coding	0.578119	9.80364e-35	0.582099	0
ZNF776	ENSG00000152443	protein_coding	0.595176	3.26243e-37	0.581865	0
LRRC58	ENSG00000163428	protein_coding	0.596425	2.11978e-37	0.58186	0
DENND5B	ENSG00000170456	protein_coding	0.577026	1.39723e-34	0.581797	0
TUT4	ENSG00000134744	protein_coding	0.587671	4.18635e-36	0.581769	0
DIDO1	ENSG00000101191	protein_coding	0.593003	6.87733e-37	0.581638	0
CSNK1A1	ENSG00000113712	protein_coding	0.588458	3.21426e-36	0.581516	0
AC005288.1	ENSG00000266469	lncRNA	0.5899	1.97602e-36	0.581249	0
PIK3R4	ENSG00000196455	protein_coding	0.579529	6.19565e-35	0.581208	0
PAPOLG	ENSG00000115421	protein_coding	0.604993	1.04491e-38	0.581133	0
SMAD4	ENSG00000141646	protein_coding	0.583545	1.65585e-35	0.581109	0
DDX6	ENSG00000110367	protein_coding	0.590884	1.41547e-36	0.581077	0
SOCS6	ENSG00000170677	protein_coding	0.610316	1.53801e-39	0.580848	0
PURB	ENSG00000146676	protein_coding	0.627559	2.39593e-42	0.580278	0
WDR47	ENSG00000085433	protein_coding	0.5886	3.06359e-36	0.580217	0
RNF41	ENSG00000181852	protein_coding	0.589358	2.37252e-36	0.580158	0
ZZZ3	ENSG00000036549	protein_coding	0.591728	1.06247e-36	0.580138	0
UPF2	ENSG00000151461	protein_coding	0.575678	2.15846e-34	0.580125	0
CTNND1	ENSG00000198561	protein_coding	0.580847	4.0264e-35	0.580084	0
SMARCAD1	ENSG00000163104	protein_coding	0.584994	1.02382e-35	0.580011	0
ZBTB39	ENSG00000166860	protein_coding	0.570221	1.23117e-33	0.579999	0
ZNF805	ENSG00000204524	protein_coding	0.597279	1.57687e-37	0.579966	0
NBEAL1	ENSG00000144426	protein_coding	0.572244	6.48025e-34	0.579756	0
AC110079.1	ENSG00000260404	transcribed_unprocessed_pseudogene	0.57347	4.38367e-34	0.579499	6.25561e-35
SLC35A5	ENSG00000138459	protein_coding	0.6007	4.77619e-38	0.579468	0
DNAJC14	ENSG00000135392	protein_coding	0.579665	5.92617e-35	0.579416	0
DST	ENSG00000151914	protein_coding	0.591865	1.01403e-36	0.579364	0
TOB2	ENSG00000183864	protein_coding	0.597344	1.5413e-37	0.57934	0
LINC00630	ENSG00000223546	lncRNA	0.5294	2.10786e-28	0.579251	6.78324e-35
BRPF3	ENSG00000096070	protein_coding	0.585607	8.35006e-36	0.579155	0
CWC22	ENSG00000163510	protein_coding	0.604022	1.47646e-38	0.579149	0
ANKS1A	ENSG00000064999	protein_coding	0.590917	1.39966e-36	0.579126	0
DCAF12	ENSG00000198876	protein_coding	0.593102	6.64953e-37	0.578694	0
SNX13	ENSG00000071189	protein_coding	0.594272	4.45319e-37	0.578625	0
LRRC37A16P	ENSG00000267023	transcribed_unprocessed_pseudogene	0.590509	1.60777e-36	0.57852	0
C2orf49	ENSG00000135974	protein_coding	0.584719	1.12175e-35	0.578481	0
LATS2	ENSG00000150457	protein_coding	0.603297	1.90964e-38	0.578476	0
HERC3	ENSG00000138641	protein_coding	0.592359	8.57119e-37	0.578328	0
PLEKHM3	ENSG00000178385	protein_coding	0.577567	1.1727e-34	0.578284	0
CCNK	ENSG00000090061	protein_coding	0.597051	1.70655e-37	0.578278	9.30938e-35
ELF1	ENSG00000120690	protein_coding	0.580165	5.03324e-35	0.578027	0
GOLGA2	ENSG00000167110	protein_coding	0.596345	2.17905e-37	0.577982	0
MYSM1	ENSG00000162601	protein_coding	0.588827	2.83823e-36	0.577945	0
RANBP2	ENSG00000153201	protein_coding	0.594951	3.52492e-37	0.577724	0
CCDC186	ENSG00000165813	protein_coding	0.589533	2.23698e-36	0.577633	0
FBXL20	ENSG00000108306	protein_coding	0.601428	3.6962e-38	0.577623	0
GTF3C4	ENSG00000125484	protein_coding	0.583429	1.72061e-35	0.577495	0
AC000123.3	ENSG00000280347	TEC	0.563089	1.14139e-32	0.577441	0
GPATCH2L	ENSG00000089916	protein_coding	0.576368	1.72837e-34	0.577265	0
ZNF384	ENSG00000126746	protein_coding	0.589921	1.96162e-36	0.577199	0
FRMD4B	ENSG00000114541	protein_coding	0.605592	8.43936e-39	0.577192	0
RTF1	ENSG00000137815	protein_coding	0.59384	5.16477e-37	0.577179	0
SETD5	ENSG00000168137	protein_coding	0.597694	1.36494e-37	0.577116	0
PPIG	ENSG00000138398	protein_coding	0.590085	1.85585e-36	0.577037	0
TET3	ENSG00000187605	protein_coding	0.583181	1.86736e-35	0.576894	0
NUMA1	ENSG00000137497	protein_coding	0.59261	7.8671e-37	0.576628	0
CMIP	ENSG00000153815	protein_coding	0.588367	3.31373e-36	0.576622	0
ZNF592	ENSG00000166716	protein_coding	0.572938	5.19498e-34	0.576545	0
LNPK	ENSG00000144320	protein_coding	0.581434	3.32043e-35	0.576495	0
RAB11FIP2	ENSG00000107560	protein_coding	0.585913	7.53952e-36	0.576426	0
POGZ	ENSG00000143442	protein_coding	0.597088	1.68485e-37	0.576223	0
TTC21B	ENSG00000123607	protein_coding	0.59885	9.12678e-38	0.576213	0
SYNE2	ENSG00000054654	protein_coding	0.585901	7.57035e-36	0.576192	0
ZNF621	ENSG00000172888	protein_coding	0.580972	3.86429e-35	0.57619	0
ZNF460	ENSG00000197714	protein_coding	0.582751	2.15213e-35	0.576044	1.91873e-34
UBXN4	ENSG00000144224	protein_coding	0.585093	9.90736e-36	0.57579	0
NCOA6	ENSG00000198646	protein_coding	0.594441	4.20122e-37	0.575786	0
ZNF445	ENSG00000185219	protein_coding	0.58347	1.69716e-35	0.575734	0
CNNM3	ENSG00000168763	protein_coding	0.585149	9.72419e-36	0.575685	0
PLEKHA5	ENSG00000052126	protein_coding	0.574964	2.71562e-34	0.575348	0
AC073046.1	ENSG00000235499	lncRNA	0.562563	1.34224e-32	0.575277	2.4565e-34
LATS1	ENSG00000131023	protein_coding	0.609914	1.77963e-39	0.57513	0
CELF1	ENSG00000149187	protein_coding	0.592419	8.39667e-37	0.574833	0
AC007382.1	ENSG00000279519	TEC	0.555852	1.03554e-31	0.574736	2.92204e-34
ZFYVE9	ENSG00000157077	protein_coding	0.59418	4.59594e-37	0.574673	0
MICAL3	ENSG00000243156	protein_coding	0.550182	5.61344e-31	0.574629	0
PIK3C2A	ENSG00000011405	protein_coding	0.59258	7.9482e-37	0.574434	0
GTF2A1	ENSG00000165417	protein_coding	0.584498	1.20718e-35	0.574364	0
ZBTB14	ENSG00000198081	protein_coding	0.603211	1.96891e-38	0.574315	0
ANKRD17	ENSG00000132466	protein_coding	0.5702	1.23917e-33	0.574304	0
MBTD1	ENSG00000011258	protein_coding	0.599774	6.60662e-38	0.574265	0
MAPK1	ENSG00000100030	protein_coding	0.574768	2.89293e-34	0.57399	0
AC007406.5	ENSG00000261799	lncRNA	0.57164	7.85181e-34	0.573936	0
KANK1	ENSG00000107104	protein_coding	0.549589	6.68792e-31	0.57385	0
WDR82	ENSG00000164091	protein_coding	0.586794	5.61761e-36	0.573725	0
SNRK	ENSG00000163788	protein_coding	0.581355	3.40757e-35	0.573585	0
MAP4K5	ENSG00000012983	protein_coding	0.579814	5.6446e-35	0.573573	0
ADNP	ENSG00000101126	protein_coding	0.584036	1.40708e-35	0.573569	0
TCF20	ENSG00000100207	protein_coding	0.582436	2.38787e-35	0.573473	0
IKZF5	ENSG00000095574	protein_coding	0.586872	5.47223e-36	0.573336	0
COG5	ENSG00000164597	protein_coding	0.561607	1.8009e-32	0.573244	0
ARHGAP21	ENSG00000107863	protein_coding	0.581443	3.31082e-35	0.57323	0
KDM3A	ENSG00000115548	protein_coding	0.59189	1.00544e-36	0.573177	0
MAU2	ENSG00000129933	protein_coding	0.565624	5.20351e-33	0.573155	0
SPAG9	ENSG00000008294	protein_coding	0.591996	9.69902e-37	0.573126	0
SMG8	ENSG00000167447	protein_coding	0.575628	2.19402e-34	0.573098	0
RLIM	ENSG00000131263	protein_coding	0.567258	3.12558e-33	0.57305	0
RCOR1	ENSG00000089902	protein_coding	0.580476	4.54683e-35	0.573009	0
UBE4A	ENSG00000110344	protein_coding	0.578919	7.55883e-35	0.572925	0
SLC35F5	ENSG00000115084	protein_coding	0.555346	1.20542e-31	0.572678	0
GARRE1	ENSG00000166398	protein_coding	0.576812	1.4972e-34	0.572656	0
PTPN9	ENSG00000169410	protein_coding	0.563786	9.20163e-33	0.572477	0
CEP350	ENSG00000135837	protein_coding	0.58312	1.90565e-35	0.572405	0
ZNF518A	ENSG00000177853	protein_coding	0.566634	3.79884e-33	0.572322	0
ESYT2	ENSG00000117868	protein_coding	0.584253	1.30978e-35	0.572185	0
SLAIN2	ENSG00000109171	protein_coding	0.581522	3.22554e-35	0.572128	0
AC018638.8	ENSG00000281896	transcribed_unprocessed_pseudogene	0.574124	3.55545e-34	0.5721	6.78381e-34
YLPM1	ENSG00000119596	protein_coding	0.5856	8.37001e-36	0.571987	0
DMXL1	ENSG00000172869	protein_coding	0.582652	2.22373e-35	0.571934	0
RYBP	ENSG00000163602	protein_coding	0.569135	1.73426e-33	0.57186	0
ZNF619	ENSG00000177873	protein_coding	0.581891	2.85789e-35	0.571816	0
SNRNP200	ENSG00000144028	protein_coding	0.591405	1.18591e-36	0.571611	0
PRPF40A	ENSG00000196504	protein_coding	0.588877	2.79061e-36	0.571565	0
SMURF2	ENSG00000108854	protein_coding	0.596792	1.86673e-37	0.571561	0
CUL5	ENSG00000166266	protein_coding	0.552064	3.21434e-31	0.57141	0
WDR60	ENSG00000126870	protein_coding	0.557253	6.78395e-32	0.571372	0
SRRM2	ENSG00000167978	protein_coding	0.595221	3.21276e-37	0.571172	0
ZNF184	ENSG00000096654	protein_coding	0.585454	8.78649e-36	0.571095	0
MGA	ENSG00000174197	protein_coding	0.563226	1.09404e-32	0.571008	0
PAN3	ENSG00000152520	protein_coding	0.583155	1.88348e-35	0.570694	0
OSBPL8	ENSG00000091039	protein_coding	0.566647	3.78313e-33	0.570445	0
RMND5A	ENSG00000153561	protein_coding	0.571689	7.7311e-34	0.570429	0
NPTN-IT1	ENSG00000281183	lncRNA	0.535023	4.41385e-29	0.570378	1.1714e-33
ERN1	ENSG00000178607	protein_coding	0.580652	4.29126e-35	0.570347	0
ZNF81	ENSG00000197779	protein_coding	0.565179	5.97553e-33	0.57012	0
MIDEAS	ENSG00000156030	protein_coding	0.589718	2.10146e-36	0.570076	0
POLH	ENSG00000170734	protein_coding	0.581022	3.80132e-35	0.570038	0
MINDY2	ENSG00000128923	protein_coding	0.558369	4.8378e-32	0.570034	0
CLOCK	ENSG00000134852	protein_coding	0.567713	2.7108e-33	0.570005	0
ZNF627	ENSG00000198551	protein_coding	0.563506	1.00358e-32	0.569866	0
TMEM248	ENSG00000106609	protein_coding	0.586744	5.71283e-36	0.569846	0
KAT7	ENSG00000136504	protein_coding	0.601317	3.84343e-38	0.569739	0
CCNT2	ENSG00000082258	protein_coding	0.59741	1.50669e-37	0.569642	0
METTL14	ENSG00000145388	protein_coding	0.558266	4.99244e-32	0.56962	0
AKAP13	ENSG00000170776	protein_coding	0.56802	2.46187e-33	0.569567	0
CHD9	ENSG00000177200	protein_coding	0.572333	6.30049e-34	0.569553	0
PTPRK	ENSG00000152894	protein_coding	0.574772	2.88875e-34	0.569445	0
CNST	ENSG00000162852	protein_coding	0.581446	3.30786e-35	0.569266	0
ZNF264	ENSG00000083844	protein_coding	0.564695	6.94432e-33	0.5692	0
VKORC1L1	ENSG00000196715	protein_coding	0.580986	3.84602e-35	0.569001	0
ANKRD18EP	ENSG00000217165	processed_pseudogene	0.557183	6.92933e-32	0.569001	1.80885e-33
CCDC126	ENSG00000169193	protein_coding	0.578192	9.5738e-35	0.568879	0
MRTFB	ENSG00000186260	protein_coding	0.553622	2.02103e-31	0.568866	0
PLEKHA3	ENSG00000116095	protein_coding	0.589346	2.38234e-36	0.568729	0
CREBRF	ENSG00000164463	protein_coding	0.579981	5.3446e-35	0.56848	0
STAT5B	ENSG00000173757	protein_coding	0.574041	3.65209e-34	0.568475	0
CWF19L2	ENSG00000152404	protein_coding	0.563733	9.35461e-33	0.568395	0
PPIP5K2	ENSG00000145725	protein_coding	0.583513	1.67339e-35	0.568375	0
KDM5A	ENSG00000073614	protein_coding	0.585882	7.61825e-36	0.568308	0
SLMAP	ENSG00000163681	protein_coding	0.594454	4.18281e-37	0.568201	0
PBRM1	ENSG00000163939	protein_coding	0.587641	4.2288e-36	0.568134	0
RAVER1	ENSG00000161847	protein_coding	0.55762	6.07196e-32	0.567738	0
MTR	ENSG00000116984	protein_coding	0.549538	6.78907e-31	0.567708	0
WDR37	ENSG00000047056	protein_coding	0.566903	3.49222e-33	0.567664	0
ICE1	ENSG00000164151	protein_coding	0.580355	4.72916e-35	0.56757	0
PRKCA	ENSG00000154229	protein_coding	0.582866	2.07235e-35	0.567316	0
VPS39	ENSG00000166887	protein_coding	0.569025	1.7949e-33	0.567241	0
MED1	ENSG00000125686	protein_coding	0.594454	4.1826e-37	0.566986	0
PPFIA1	ENSG00000131626	protein_coding	0.573752	4.00495e-34	0.566894	0
SKI	ENSG00000157933	protein_coding	0.582919	2.03637e-35	0.566855	0
TGFBRAP1	ENSG00000135966	protein_coding	0.560805	2.30246e-32	0.566748	0
ADNP2	ENSG00000101544	protein_coding	0.589169	2.52947e-36	0.566743	0
TP53BP1	ENSG00000067369	protein_coding	0.570807	1.02274e-33	0.566698	0
IRF2	ENSG00000168310	protein_coding	0.554996	1.33927e-31	0.566607	0
RSBN1L	ENSG00000187257	protein_coding	0.582504	2.33531e-35	0.566605	0
POLK	ENSG00000122008	protein_coding	0.583124	1.90283e-35	0.566564	0
ZC3H11A	ENSG00000058673	protein_coding	0.587232	4.85106e-36	0.566528	0
LRRC37A17P	ENSG00000263142	transcribed_unprocessed_pseudogene	0.537203	2.38829e-29	0.566519	0
CNOT1	ENSG00000125107	protein_coding	0.576738	1.53355e-34	0.566303	0
PPP1R12A	ENSG00000058272	protein_coding	0.587436	4.53067e-36	0.566286	0
ACAP2	ENSG00000114331	protein_coding	0.58893	2.74174e-36	0.566223	0
BTAF1	ENSG00000095564	protein_coding	0.573414	4.46268e-34	0.566219	0
SENP1	ENSG00000079387	protein_coding	0.577529	1.18726e-34	0.566152	0
MAP4K3	ENSG00000011566	protein_coding	0.550005	5.91459e-31	0.566148	0
XIAP	ENSG00000101966	protein_coding	0.549431	7.00678e-31	0.565921	0
GALNT4	ENSG00000257594	protein_coding	0.460313	5.18151e-21	0.565909	4.76138e-33
RBM33	ENSG00000184863	protein_coding	0.590543	1.5892e-36	0.565878	0
AC008267.2	ENSG00000230189	transcribed_unprocessed_pseudogene	0.539809	1.13948e-29	0.565648	5.16467e-33
AGO3	ENSG00000126070	protein_coding	0.571799	7.4668e-34	0.56559	0
LRRC37A2	ENSG00000238083	protein_coding	0.561882	1.65486e-32	0.565573	5.28675e-33
AKAP9	ENSG00000127914	protein_coding	0.566087	4.50498e-33	0.565505	0
C18orf25	ENSG00000152242	protein_coding	0.581849	2.89747e-35	0.565491	0
ZNF791	ENSG00000173875	protein_coding	0.581775	2.96824e-35	0.565404	0
COG6	ENSG00000133103	protein_coding	0.560295	2.69094e-32	0.565317	0
MED23	ENSG00000112282	protein_coding	0.596177	2.30965e-37	0.565316	0
NCOA1	ENSG00000084676	protein_coding	0.588787	2.8764e-36	0.565316	0
ANKRD12	ENSG00000101745	protein_coding	0.592227	8.9652e-37	0.565315	0
RTEL1	ENSG00000258366	protein_coding	0.562334	1.4401e-32	0.565258	5.83195e-33
SENP7	ENSG00000138468	protein_coding	0.564157	8.2044e-33	0.565206	0
WDR73	ENSG00000177082	protein_coding	0.52351	1.05104e-27	0.565153	0
ARL13B	ENSG00000169379	protein_coding	0.585518	8.602e-36	0.565129	0
HERC1	ENSG00000103657	protein_coding	0.562053	1.57018e-32	0.565082	0
ZC3H7A	ENSG00000122299	protein_coding	0.568985	1.81777e-33	0.565044	0
AC104447.1	ENSG00000280173	TEC	0.548523	9.14968e-31	0.565027	6.26462e-33
KDM6A	ENSG00000147050	protein_coding	0.560782	2.31895e-32	0.564893	0
CNNM4	ENSG00000158158	protein_coding	0.554155	1.72321e-31	0.564835	0
PRKD3	ENSG00000115825	protein_coding	0.587641	4.22958e-36	0.564806	0
CREB3L2	ENSG00000182158	protein_coding	0.574366	3.29048e-34	0.564734	0
STK36	ENSG00000163482	protein_coding	0.58064	4.30889e-35	0.564507	0
BTBD7	ENSG00000011114	protein_coding	0.57472	2.93727e-34	0.564473	0
KIF16B	ENSG00000089177	protein_coding	0.564431	7.53669e-33	0.564472	0
DCP1A	ENSG00000272886	protein_coding	0.579343	6.58339e-35	0.564422	0
ZDHHC17	ENSG00000186908	protein_coding	0.582605	2.2584e-35	0.564404	0
LPP	ENSG00000145012	protein_coding	0.572664	5.66954e-34	0.564298	0
PUS7L	ENSG00000129317	protein_coding	0.570673	1.06697e-33	0.5642	0
VPS13C	ENSG00000129003	protein_coding	0.578467	8.75524e-35	0.564189	0
NAF1	ENSG00000145414	protein_coding	0.568127	2.38083e-33	0.564157	0
FBXO34	ENSG00000178974	protein_coding	0.58071	4.21064e-35	0.563999	0
SCAF8	ENSG00000213079	protein_coding	0.586331	6.55818e-36	0.563997	0
BLOC1S6	ENSG00000104164	protein_coding	0.567754	2.67618e-33	0.563784	0
MLLT10	ENSG00000078403	protein_coding	0.554436	1.58427e-31	0.563766	0
ZNF609	ENSG00000180357	protein_coding	0.569163	1.71903e-33	0.563652	0
MTPN	ENSG00000105887	protein_coding	0.5849	1.05653e-35	0.56362	0
PAXIP1	ENSG00000157212	protein_coding	0.568475	2.13419e-33	0.563438	0
USP25	ENSG00000155313	protein_coding	0.570904	9.91792e-34	0.563403	0
DPY19L2P3	ENSG00000227855	transcribed_unprocessed_pseudogene	0.514649	1.11216e-26	0.563381	0
PEAK1	ENSG00000173517	protein_coding	0.537682	2.08568e-29	0.563354	0
SP4	ENSG00000105866	protein_coding	0.579949	5.40061e-35	0.563297	0
ANAPC1	ENSG00000153107	protein_coding	0.560851	2.27025e-32	0.563271	0
MYCBP2	ENSG00000005810	protein_coding	0.565088	6.14749e-33	0.563138	0
CHD1	ENSG00000153922	protein_coding	0.596113	2.3612e-37	0.56313	0
CHM	ENSG00000188419	protein_coding	0.553133	2.33876e-31	0.56313	0
C1orf109	ENSG00000116922	protein_coding	0.560958	2.19692e-32	0.563057	0
ZNF189	ENSG00000136870	protein_coding	0.592414	8.40936e-37	0.562948	0
AC018638.4	ENSG00000243302	processed_pseudogene	0.579118	7.0845e-35	0.562865	1.22298e-32
ZNF33A	ENSG00000189180	protein_coding	0.555039	1.32198e-31	0.562771	0
ROCK1	ENSG00000067900	protein_coding	0.583273	1.81183e-35	0.562624	0
GATAD1	ENSG00000157259	protein_coding	0.550856	4.59999e-31	0.562522	0
EXOC5	ENSG00000070367	protein_coding	0.583133	1.89758e-35	0.562452	0
ZNF337	ENSG00000130684	protein_coding	0.54375	3.67509e-30	0.562277	1.46562e-32
CERT1	ENSG00000113163	protein_coding	0.539513	1.23982e-29	0.562202	0
MAML1	ENSG00000161021	protein_coding	0.577137	1.34788e-34	0.562094	0
ARL6IP6	ENSG00000177917	protein_coding	0.566688	3.7354e-33	0.562075	0
DCAF7	ENSG00000136485	protein_coding	0.584461	1.2224e-35	0.562031	0
EIF4H	ENSG00000106682	protein_coding	0.562121	1.53748e-32	0.562028	0
SREK1	ENSG00000153914	protein_coding	0.575637	2.1877e-34	0.562021	0
ZNRF3	ENSG00000183579	protein_coding	0.431303	2.24157e-18	0.562006	1.59322e-32
ARID4B	ENSG00000054267	protein_coding	0.58005	5.22562e-35	0.561983	0
MED14	ENSG00000180182	protein_coding	0.569781	1.41473e-33	0.561982	0
PHF20	ENSG00000025293	protein_coding	0.56999	1.32421e-33	0.561934	0
ASB7	ENSG00000183475	protein_coding	0.539291	1.32056e-29	0.561923	0
KLHL9	ENSG00000198642	protein_coding	0.536367	3.02417e-29	0.561879	0
PER3	ENSG00000049246	protein_coding	0.594031	4.83634e-37	0.561795	0
FKTN	ENSG00000106692	protein_coding	0.583871	1.48655e-35	0.561759	0
BRWD1	ENSG00000185658	protein_coding	0.58017	5.02535e-35	0.561689	0
ZNF646	ENSG00000167395	protein_coding	0.582149	2.62505e-35	0.561663	0
MBD5	ENSG00000204406	protein_coding	0.535795	3.55304e-29	0.561395	0
KMT5B	ENSG00000110066	protein_coding	0.538903	1.47481e-29	0.561061	0
DEK	ENSG00000124795	protein_coding	0.578943	7.5e-35	0.561044	0
NGRN	ENSG00000182768	protein_coding	0.560201	2.7694e-32	0.560986	0
TMEM184C	ENSG00000164168	protein_coding	0.561874	1.6591e-32	0.560879	0
MOSMO	ENSG00000185716	protein_coding	0.574011	3.68666e-34	0.560792	0
RPRD2	ENSG00000163125	protein_coding	0.560515	2.51643e-32	0.560736	0
SYNRG	ENSG00000275066	protein_coding	0.586502	6.19341e-36	0.560635	0
ZNF24	ENSG00000172466	protein_coding	0.581267	3.5078e-35	0.560623	0
POLR2M	ENSG00000255529	protein_coding	0.571574	8.01789e-34	0.560569	0
GNAQ	ENSG00000156052	protein_coding	0.572433	6.10147e-34	0.56047	0
GPBP1L1	ENSG00000159592	protein_coding	0.560562	2.48006e-32	0.560444	0
AC010203.1	ENSG00000257489	transcribed_unprocessed_pseudogene	0.502417	2.58184e-25	0.560423	2.58797e-32
TBC1D5	ENSG00000131374	protein_coding	0.565595	5.25024e-33	0.560334	0
ZNRD1ASP	ENSG00000204623	transcribed_unitary_pseudogene	0.555807	1.04942e-31	0.560256	0
ZSCAN29	ENSG00000140265	protein_coding	0.574261	3.40308e-34	0.560193	0
EPG5	ENSG00000152223	protein_coding	0.569478	1.55661e-33	0.560167	0
ZFP91	ENSG00000186660	protein_coding	0.582019	2.73975e-35	0.560137	0
SMAD3	ENSG00000166949	protein_coding	0.568641	2.02582e-33	0.560056	0
Z68871.1	ENSG00000239407	lncRNA	0.531882	1.06099e-28	0.560056	2.8952e-32
TMEM39A	ENSG00000176142	protein_coding	0.588505	3.16344e-36	0.560042	0
CTNNB1	ENSG00000168036	protein_coding	0.551431	3.87925e-31	0.559932	0
MFSD14A	ENSG00000156875	protein_coding	0.568453	2.14859e-33	0.559915	0
AP000766.1	ENSG00000261098	lncRNA	0.556229	9.24202e-32	0.559839	0
ANKIB1	ENSG00000001629	protein_coding	0.557471	6.35143e-32	0.55972	0
GPATCH11	ENSG00000152133	protein_coding	0.572285	6.39776e-34	0.559623	0
KBTBD4	ENSG00000123444	protein_coding	0.559256	3.69435e-32	0.559464	0
ZNF561	ENSG00000171469	protein_coding	0.552398	2.91099e-31	0.559436	0
FOXJ2	ENSG00000065970	protein_coding	0.553468	2.11566e-31	0.559369	0
BRD1	ENSG00000100425	protein_coding	0.572575	5.83164e-34	0.559338	0
BCLAF3	ENSG00000173681	protein_coding	0.534188	5.5766e-29	0.559193	0
TEAD1	ENSG00000187079	protein_coding	0.561446	1.89161e-32	0.559146	0
PCNX1	ENSG00000100731	protein_coding	0.57036	1.17819e-33	0.558821	0
RFX7	ENSG00000181827	protein_coding	0.5575	6.29581e-32	0.558709	0
KAT6B	ENSG00000156650	protein_coding	0.57695	1.43199e-34	0.558667	0
FANCM	ENSG00000187790	protein_coding	0.556251	9.18287e-32	0.558649	0
SACM1L	ENSG00000211456	protein_coding	0.566083	4.51069e-33	0.558604	0
RASA1	ENSG00000145715	protein_coding	0.572923	5.22068e-34	0.558538	0
UBE3B	ENSG00000151148	protein_coding	0.574523	3.12924e-34	0.558518	0
DIS3	ENSG00000083520	protein_coding	0.534885	4.58834e-29	0.558516	0
LYSMD3	ENSG00000176018	protein_coding	0.555243	1.2434e-31	0.558431	0
GAPVD1	ENSG00000165219	protein_coding	0.586104	7.07452e-36	0.558412	0
RNMT	ENSG00000101654	protein_coding	0.560307	2.68108e-32	0.558264	0
MARCHF7	ENSG00000136536	protein_coding	0.577746	1.10647e-34	0.558179	0
CEP295	ENSG00000166004	protein_coding	0.558616	4.48807e-32	0.558145	0
TAPT1-AS1	ENSG00000263327	lncRNA	0.518866	3.65025e-27	0.558121	0
FAM122A	ENSG00000187866	protein_coding	0.560234	2.74187e-32	0.558108	0
MED12	ENSG00000184634	protein_coding	0.58716	4.96954e-36	0.558049	0
NKTR	ENSG00000114857	protein_coding	0.578482	8.7121e-35	0.558041	0
PIGN	ENSG00000197563	protein_coding	0.590414	1.66025e-36	0.558009	0
AL021707.3	ENSG00000230149	lncRNA	0.512451	1.97556e-26	0.558001	5.41033e-32
VPS41	ENSG00000006715	protein_coding	0.544808	2.70576e-30	0.557961	0
JARID2	ENSG00000008083	protein_coding	0.575391	2.36803e-34	0.557945	0
RBFOX2	ENSG00000100320	protein_coding	0.542145	5.83657e-30	0.557942	0
ABHD13	ENSG00000139826	protein_coding	0.552156	3.12812e-31	0.557911	0
XPC	ENSG00000154767	protein_coding	0.550933	4.4962e-31	0.557888	0
KAT6A	ENSG00000083168	protein_coding	0.573237	4.7218e-34	0.55775	0
EVI5	ENSG00000067208	protein_coding	0.569102	1.7523e-33	0.55765	0
ARNT	ENSG00000143437	protein_coding	0.567103	3.28078e-33	0.557621	0
DNAJC27	ENSG00000115137	protein_coding	0.531869	1.06461e-28	0.557619	0
AL669831.1	ENSG00000228327	transcribed_unprocessed_pseudogene	0.548474	9.28296e-31	0.557604	6.10044e-32
TXNDC5	ENSG00000239264	protein_coding	0.552593	2.7469e-31	0.557486	6.32224e-32
AC108010.1	ENSG00000242588	lncRNA	0.561017	2.15781e-32	0.557276	6.73829e-32
AC015971.1	ENSG00000228363	lncRNA	0.487036	1.13019e-23	0.557179	6.93911e-32
CASP8AP2	ENSG00000118412	protein_coding	0.575751	2.10858e-34	0.557153	0
NEO1	ENSG00000067141	protein_coding	0.553956	1.8286e-31	0.55708	0
MIER1	ENSG00000198160	protein_coding	0.572496	5.98068e-34	0.556889	0
WASL	ENSG00000106299	protein_coding	0.570586	1.09675e-33	0.556769	0
FNBP1L	ENSG00000137942	protein_coding	0.575428	2.33996e-34	0.556759	0
ZBTB5	ENSG00000168795	protein_coding	0.560414	2.59531e-32	0.556718	0
PIGCP1	ENSG00000213713	processed_pseudogene	0.566192	4.36052e-33	0.55648	8.56914e-32
ABHD18	ENSG00000164074	protein_coding	0.558394	4.80198e-32	0.556454	0
CHAMP1	ENSG00000198824	protein_coding	0.556738	7.92833e-32	0.55641	0
ERC1	ENSG00000082805	protein_coding	0.557861	5.64357e-32	0.556396	0
PRORP	ENSG00000100890	protein_coding	0.576642	1.58195e-34	0.556394	0
PCMTD2	ENSG00000203880	protein_coding	0.554691	1.4676e-31	0.55639	0
KDM3B	ENSG00000120733	protein_coding	0.57604	1.92082e-34	0.556337	0
SAMD8	ENSG00000156671	protein_coding	0.574155	3.521e-34	0.556291	0
ERBIN	ENSG00000112851	protein_coding	0.576241	1.80061e-34	0.556271	0
DOCK7	ENSG00000116641	protein_coding	0.563844	9.03859e-33	0.556114	0
PHACTR4	ENSG00000204138	protein_coding	0.587492	4.44565e-36	0.556097	0
MBLAC2	ENSG00000176055	protein_coding	0.543168	4.34811e-30	0.556007	0
AFF1	ENSG00000172493	protein_coding	0.551754	3.52472e-31	0.555985	0
THAP5	ENSG00000177683	protein_coding	0.546963	1.44487e-30	0.555937	0
OPA1	ENSG00000198836	protein_coding	0.575294	2.44257e-34	0.555824	0
SETD1B	ENSG00000139718	protein_coding	0.576288	1.7736e-34	0.555814	0
SPICE1	ENSG00000163611	protein_coding	0.556714	7.98517e-32	0.55556	0
BAZ2A	ENSG00000076108	protein_coding	0.574732	2.92652e-34	0.555288	0
ING3	ENSG00000071243	protein_coding	0.5813	3.47e-35	0.555281	0
NONOP2	ENSG00000237522	processed_pseudogene	0.552578	2.75887e-31	0.555065	1.31188e-31
HNRNPK	ENSG00000165119	protein_coding	0.574173	3.50045e-34	0.555057	0
KLHL24	ENSG00000114796	protein_coding	0.549541	6.78305e-31	0.554947	0
ATF7IP	ENSG00000171681	protein_coding	0.559882	3.05236e-32	0.55486	0
MAPK8	ENSG00000107643	protein_coding	0.570715	1.05286e-33	0.554846	0
AVL9	ENSG00000105778	protein_coding	0.564009	8.58932e-33	0.554811	0
GTF3C3	ENSG00000119041	protein_coding	0.572758	5.50184e-34	0.55473	0
GDAP2	ENSG00000196505	protein_coding	0.572299	6.36752e-34	0.554728	0
LIMS1	ENSG00000169756	protein_coding	0.571882	7.27188e-34	0.554727	0
ZNF440	ENSG00000171295	protein_coding	0.550851	4.60627e-31	0.554698	0
AC126755.1	ENSG00000205746	transcribed_unprocessed_pseudogene	0.507187	7.68928e-26	0.55469	1.46778e-31
ZNF317	ENSG00000130803	protein_coding	0.558832	4.20333e-32	0.55459	0
CNOT4	ENSG00000080802	protein_coding	0.577165	1.33592e-34	0.554533	0
ALMS1	ENSG00000116127	protein_coding	0.57103	9.52897e-34	0.554429	0
RIPK1	ENSG00000137275	protein_coding	0.562778	1.25605e-32	0.554429	0
ZNF490	ENSG00000188033	protein_coding	0.524574	7.88132e-28	0.554359	0
USP9X	ENSG00000124486	protein_coding	0.544192	3.23441e-30	0.554255	0
AC138932.1	ENSG00000183458	transcribed_unprocessed_pseudogene	0.538605	1.6053e-29	0.554194	1.70292e-31
PPP1R15B	ENSG00000158615	protein_coding	0.572957	5.16301e-34	0.554153	0
ARCN1	ENSG00000095139	protein_coding	0.558682	4.39926e-32	0.55403	0
RNF213-AS1	ENSG00000263069	lncRNA	0.516641	6.58339e-27	0.553961	1.82587e-31
ELK4	ENSG00000158711	protein_coding	0.565153	6.0246e-33	0.553822	0
INTS3	ENSG00000143624	protein_coding	0.552289	3.00709e-31	0.553786	0
NMD3	ENSG00000169251	protein_coding	0.56733	3.05561e-33	0.553755	0
RAB5A	ENSG00000144566	protein_coding	0.574194	3.47715e-34	0.553623	0
RAB23	ENSG00000112210	protein_coding	0.570172	1.25037e-33	0.55352	0
MIB1	ENSG00000101752	protein_coding	0.566435	4.04244e-33	0.553172	0
ZNF674	ENSG00000251192	protein_coding	0.5451	2.48568e-30	0.553143	0
VGLL4	ENSG00000144560	protein_coding	0.564485	7.41182e-33	0.553105	0
ZNF140	ENSG00000196387	protein_coding	0.547282	1.31634e-30	0.553026	0
ZNF852	ENSG00000178917	protein_coding	0.523528	1.04599e-27	0.552959	0
RNF6	ENSG00000127870	protein_coding	0.564128	8.27967e-33	0.552828	0
MARCHF6	ENSG00000145495	protein_coding	0.56515	6.03101e-33	0.552755	0
EIF2AK4	ENSG00000128829	protein_coding	0.562215	1.49374e-32	0.552614	0
MID1IP1-AS1	ENSG00000238123	lncRNA	0.539916	1.10523e-29	0.552456	2.86068e-31
PRDM10	ENSG00000170325	protein_coding	0.558575	4.5445e-32	0.552366	0
MBNL1	ENSG00000152601	protein_coding	0.569141	1.73058e-33	0.552343	0
TNRC18	ENSG00000182095	protein_coding	0.568909	1.86185e-33	0.552182	0
MEF2A	ENSG00000068305	protein_coding	0.560714	2.36755e-32	0.552158	0
ZRANB3	ENSG00000121988	protein_coding	0.538354	1.72385e-29	0.552038	0
NDFIP2	ENSG00000102471	protein_coding	0.54123	7.58992e-30	0.551905	0
LMO7	ENSG00000136153	protein_coding	0.548321	9.70919e-31	0.5519	0
ZMYM4	ENSG00000146463	protein_coding	0.559113	3.85867e-32	0.551896	0
PGAP1	ENSG00000197121	protein_coding	0.567696	2.72465e-33	0.551826	0
ARFGEF2	ENSG00000124198	protein_coding	0.55174	3.53908e-31	0.551745	0
ITPRID2	ENSG00000138434	protein_coding	0.564006	8.59693e-33	0.551692	0
MAN1A2	ENSG00000198162	protein_coding	0.570888	9.96928e-34	0.551468	0
NUP58	ENSG00000139496	protein_coding	0.5689	1.86698e-33	0.551458	0
BRWD3	ENSG00000165288	protein_coding	0.555946	1.00641e-31	0.551432	0
TMED8	ENSG00000100580	protein_coding	0.554231	1.68413e-31	0.551271	0
TMEM170A	ENSG00000166822	protein_coding	0.566496	3.96608e-33	0.551269	0
YAP1	ENSG00000137693	protein_coding	0.549662	6.54564e-31	0.551252	0
CHD8	ENSG00000100888	protein_coding	0.57408	3.60621e-34	0.551197	0
ABRAXAS1	ENSG00000163322	protein_coding	0.540878	8.39515e-30	0.551054	0
SRFBP1	ENSG00000151304	protein_coding	0.554731	1.4502e-31	0.551014	0
LNPEP	ENSG00000113441	protein_coding	0.54252	5.23967e-30	0.550867	0
TMEM168	ENSG00000146802	protein_coding	0.576748	1.52879e-34	0.550794	0
G2E3	ENSG00000092140	protein_coding	0.552727	2.6392e-31	0.550764	0
AC093752.3	ENSG00000260091	lncRNA	0.54166	6.7099e-30	0.550645	4.89669e-31
SNIP1	ENSG00000163877	protein_coding	0.570915	9.8835e-34	0.550589	0
ITCH	ENSG00000078747	protein_coding	0.54563	2.13118e-30	0.550581	0
TCAF1P1	ENSG00000223459	unprocessed_pseudogene	0.512365	2.01984e-26	0.550403	5.25862e-31
STARD13	ENSG00000133121	protein_coding	0.536895	2.60528e-29	0.550354	0
QSER1	ENSG00000060749	protein_coding	0.575994	1.94971e-34	0.550267	0
NORAD	ENSG00000260032	lncRNA	0.530733	1.45878e-28	0.550264	0
ATXN1-AS1	ENSG00000229931	lncRNA	0.540118	1.04311e-29	0.550248	5.50485e-31
MPP5	ENSG00000072415	protein_coding	0.558344	4.87471e-32	0.550248	0
GZF1	ENSG00000125812	protein_coding	0.579113	7.09479e-35	0.550168	0
LINC01521	ENSG00000213888	lncRNA	0.512843	1.7834e-26	0.550158	5.65429e-31
EBLN2	ENSG00000255423	protein_coding	0.53255	8.81005e-29	0.550115	5.72551e-31
NFXL1	ENSG00000170448	protein_coding	0.491264	4.07598e-24	0.549891	0
RAB21	ENSG00000080371	protein_coding	0.554169	1.71567e-31	0.549875	0
EXOC6B	ENSG00000144036	protein_coding	0.514566	1.13647e-26	0.549848	0
ETV3	ENSG00000117036	protein_coding	0.56029	2.69532e-32	0.549824	0
ZNF136	ENSG00000196646	protein_coding	0.561041	2.14163e-32	0.549795	0
SRCAP	ENSG00000080603	protein_coding	0.557253	6.78416e-32	0.549777	0
NEK1	ENSG00000137601	protein_coding	0.561227	2.02314e-32	0.549728	0
THOC2	ENSG00000125676	protein_coding	0.561176	2.05526e-32	0.549696	0
DDX18	ENSG00000088205	protein_coding	0.556959	7.4158e-32	0.549664	0
TBC1D14	ENSG00000132405	protein_coding	0.558667	4.42009e-32	0.549583	0
NUP98	ENSG00000110713	protein_coding	0.564506	7.36418e-33	0.549355	0
TCF7L2	ENSG00000148737	protein_coding	0.55747	6.35334e-32	0.549351	0
TRUB1	ENSG00000165832	protein_coding	0.555209	1.25631e-31	0.549232	0
AC138035.1	ENSG00000238035	lncRNA	0.503324	2.054e-25	0.549158	7.59221e-31
MED21	ENSG00000152944	protein_coding	0.564151	8.21888e-33	0.549057	0
SDE2	ENSG00000143751	protein_coding	0.549906	6.08982e-31	0.548977	0
GXYLT1	ENSG00000151233	protein_coding	0.558211	5.0758e-32	0.548962	0
ATP7A	ENSG00000165240	protein_coding	0.555055	1.31565e-31	0.54892	0
NAA16	ENSG00000172766	protein_coding	0.552141	3.14192e-31	0.548917	0
PCNX4	ENSG00000126773	protein_coding	0.54915	7.60944e-31	0.54886	0
AC092645.1	ENSG00000278962	TEC	0.534407	5.24592e-29	0.548668	8.76963e-31
HIVEP2	ENSG00000010818	protein_coding	0.582037	2.72311e-35	0.548602	0
PPM1D	ENSG00000170836	protein_coding	0.576877	1.46608e-34	0.548573	0
AL139396.1	ENSG00000227329	processed_pseudogene	0.535795	3.55246e-29	0.54848	9.26633e-31
NAB1	ENSG00000138386	protein_coding	0.556333	8.95639e-32	0.548459	0
TASP1	ENSG00000089123	protein_coding	0.532523	8.87727e-29	0.548384	0
PRRC2C	ENSG00000117523	protein_coding	0.567266	3.11742e-33	0.548348	0
LINC01347	ENSG00000214837	transcribed_unprocessed_pseudogene	0.438823	4.91213e-19	0.548301	9.76528e-31
IPPK	ENSG00000127080	protein_coding	0.555197	1.26086e-31	0.548234	9.9597e-31
TRIP11	ENSG00000100815	protein_coding	0.549954	6.00388e-31	0.548175	0
SPAST	ENSG00000021574	protein_coding	0.568148	2.36464e-33	0.548148	0
NEK4	ENSG00000114904	protein_coding	0.565956	4.69285e-33	0.547938	0
KIAA0825	ENSG00000185261	protein_coding	0.507716	6.71419e-26	0.547887	1.10257e-30
MYNN	ENSG00000085274	protein_coding	0.578789	7.88493e-35	0.547851	0
ADAM17	ENSG00000151694	protein_coding	0.556834	7.70127e-32	0.547787	0
SMARCA2	ENSG00000080503	protein_coding	0.522904	1.23804e-27	0.547778	0
RESF1	ENSG00000174718	protein_coding	0.560364	2.63532e-32	0.547771	0
CSNK1G1	ENSG00000169118	protein_coding	0.544799	2.71279e-30	0.547703	0
NR1D2	ENSG00000174738	protein_coding	0.561529	1.84424e-32	0.547693	0
TTC5	ENSG00000136319	protein_coding	0.546296	1.75558e-30	0.547643	0
LRRFIP1	ENSG00000124831	protein_coding	0.553822	1.90335e-31	0.547458	0
ZNF484	ENSG00000127081	protein_coding	0.57565	2.17863e-34	0.547287	0
MCM9	ENSG00000111877	protein_coding	0.566876	3.52227e-33	0.547189	0
PIP5K1A	ENSG00000143398	protein_coding	0.573684	4.09329e-34	0.547175	0
ZMYM5	ENSG00000132950	protein_coding	0.567627	2.78435e-33	0.546939	0
TRIM33	ENSG00000197323	protein_coding	0.545436	2.25459e-30	0.546906	0
RO60	ENSG00000116747	protein_coding	0.560425	2.58664e-32	0.546902	0
AEBP2	ENSG00000139154	protein_coding	0.557982	5.44152e-32	0.546891	0
SMG6	ENSG00000070366	protein_coding	0.542443	5.35815e-30	0.546885	0
PIGK	ENSG00000142892	protein_coding	0.572849	5.34524e-34	0.546783	0
CREBZF	ENSG00000137504	protein_coding	0.559951	2.98902e-32	0.546769	0
ERCC4	ENSG00000175595	protein_coding	0.562698	1.2873e-32	0.546723	0
USP46	ENSG00000109189	protein_coding	0.56324	1.08926e-32	0.546697	0
ZNF92	ENSG00000146757	protein_coding	0.570139	1.26343e-33	0.546481	0
AP1AR	ENSG00000138660	protein_coding	0.538033	1.88778e-29	0.546447	0
ZNF441	ENSG00000197044	protein_coding	0.546539	1.63536e-30	0.546421	0
PTPRG	ENSG00000144724	protein_coding	0.555466	1.16295e-31	0.546393	0
DOCK1	ENSG00000150760	protein_coding	0.543866	3.55456e-30	0.546259	0
CPEB2	ENSG00000137449	protein_coding	0.54912	7.67821e-31	0.546026	0
DDX3X	ENSG00000215301	protein_coding	0.551609	3.67964e-31	0.545979	0
RELCH	ENSG00000134444	protein_coding	0.578292	9.26882e-35	0.545979	0
HUWE1	ENSG00000086758	protein_coding	0.553752	1.94397e-31	0.545898	0
ATG14	ENSG00000126775	protein_coding	0.558522	4.61818e-32	0.545868	0
AMBRA1	ENSG00000110497	protein_coding	0.552524	2.80332e-31	0.545737	0
HIPK3	ENSG00000110422	protein_coding	0.567854	2.59305e-33	0.545719	0
SRBD1	ENSG00000068784	protein_coding	0.563924	8.81678e-33	0.545693	0
TYW5	ENSG00000162971	protein_coding	0.574149	3.52793e-34	0.545652	0
QTRT2	ENSG00000151576	protein_coding	0.560683	2.38972e-32	0.545646	0
AC005034.5	ENSG00000271452	lncRNA	0.547731	1.15441e-30	0.54558	2.16233e-30
HERC2	ENSG00000128731	protein_coding	0.550211	5.56675e-31	0.545537	0
WAPL	ENSG00000062650	protein_coding	0.558056	5.31963e-32	0.545385	0
BCLAF1	ENSG00000029363	protein_coding	0.576042	1.91998e-34	0.545312	0
WDR48	ENSG00000114742	protein_coding	0.546664	1.5769e-30	0.545234	0
NUMB	ENSG00000133961	protein_coding	0.560688	2.3861e-32	0.545159	0
ZBTB43	ENSG00000169155	protein_coding	0.574798	2.86447e-34	0.545075	0
ACVR2A	ENSG00000121989	protein_coding	0.558237	5.03589e-32	0.545071	0
ZNF2	ENSG00000275111	protein_coding	0.549559	6.74683e-31	0.545067	0
EIF1AX	ENSG00000173674	protein_coding	0.515246	9.50621e-27	0.545007	0
NCKAP1	ENSG00000061676	protein_coding	0.563583	9.79767e-33	0.544918	0
ZNF699	ENSG00000196110	protein_coding	0.530802	1.43116e-28	0.544882	2.64847e-30
CEPT1	ENSG00000134255	protein_coding	0.563215	1.09791e-32	0.544826	0
TUBGCP3	ENSG00000126216	protein_coding	0.540408	9.60357e-30	0.544771	0
SLX4IP	ENSG00000149346	protein_coding	0.542715	4.95443e-30	0.544758	0
ERCC6	ENSG00000225830	protein_coding	0.545098	2.48744e-30	0.544634	0
LRRC40	ENSG00000066557	protein_coding	0.537261	2.34953e-29	0.544615	0
USP7	ENSG00000187555	protein_coding	0.563155	1.11823e-32	0.544588	0
TRIM32	ENSG00000119401	protein_coding	0.560218	2.75551e-32	0.544586	0
MAPKBP1	ENSG00000137802	protein_coding	0.564742	6.84367e-33	0.544554	0
PMS2	ENSG00000122512	protein_coding	0.542191	5.76109e-30	0.544452	0
GOLGA1	ENSG00000136935	protein_coding	0.574235	3.43222e-34	0.544432	0
TPP2	ENSG00000134900	protein_coding	0.5433	4.18553e-30	0.54437	0
C11orf58	ENSG00000110696	protein_coding	0.545081	2.5e-30	0.544289	0
ZNF429	ENSG00000197013	protein_coding	0.52638	4.82369e-28	0.544281	0
SDAD1	ENSG00000198301	protein_coding	0.538079	1.86364e-29	0.544203	0
WDPCP	ENSG00000143951	protein_coding	0.508312	5.76198e-26	0.544119	0
TNS1	ENSG00000079308	protein_coding	0.534692	4.84266e-29	0.544113	0
AL132989.1	ENSG00000258682	lncRNA	0.53882	1.50988e-29	0.54407	3.35067e-30
MYD88	ENSG00000172936	protein_coding	0.55159	3.70013e-31	0.544069	0
MYO5C	ENSG00000128833	protein_coding	0.551396	3.91952e-31	0.544049	0
SART3	ENSG00000075856	protein_coding	0.56662	3.81535e-33	0.543768	0
MARF1	ENSG00000166783	protein_coding	0.558487	4.66852e-32	0.543758	0
JAK1	ENSG00000162434	protein_coding	0.559955	2.98574e-32	0.54375	0
PPM1B	ENSG00000138032	protein_coding	0.526198	5.06909e-28	0.543721	0
TNKS	ENSG00000173273	protein_coding	0.565193	5.94919e-33	0.543707	0
PROSER3	ENSG00000167595	protein_coding	0.521935	1.60668e-27	0.543593	0
TRAK1	ENSG00000182606	protein_coding	0.553803	1.91457e-31	0.543592	0
AMER1	ENSG00000184675	protein_coding	0.51341	1.53815e-26	0.5435	0
ZSCAN30	ENSG00000186814	protein_coding	0.54071	8.80842e-30	0.543215	0
RERE	ENSG00000142599	protein_coding	0.54581	2.0225e-30	0.543125	0
ATXN7L1	ENSG00000146776	protein_coding	0.530972	1.36554e-28	0.543087	0
TUBGCP4	ENSG00000137822	protein_coding	0.555015	1.33173e-31	0.542978	0
LIN54	ENSG00000189308	protein_coding	0.539955	1.09309e-29	0.542921	0
RALGAPB	ENSG00000170471	protein_coding	0.550598	4.96448e-31	0.542878	0
GPALPP1	ENSG00000133114	protein_coding	0.54963	6.60722e-31	0.542874	0
SMC3	ENSG00000108055	protein_coding	0.556735	7.93381e-32	0.542616	0
LIN7C	ENSG00000148943	protein_coding	0.560237	2.73937e-32	0.54259	0
GSK3B	ENSG00000082701	protein_coding	0.562367	1.42547e-32	0.542518	0
FAM214A	ENSG00000047346	protein_coding	0.563164	1.11531e-32	0.542472	0
CEP192	ENSG00000101639	protein_coding	0.567992	2.48308e-33	0.54243	0
TRRAP	ENSG00000196367	protein_coding	0.557495	6.3051e-32	0.542379	0
AC025917.1	ENSG00000260618	lncRNA	0.519954	2.73143e-27	0.542244	5.67399e-30
AC009237.8	ENSG00000236431	processed_pseudogene	0.525457	6.20106e-28	0.542222	5.70881e-30
APC	ENSG00000134982	protein_coding	0.556021	9.83918e-32	0.542209	0
LINC01278	ENSG00000235437	lncRNA	0.545346	2.31465e-30	0.542161	0
GON4L	ENSG00000116580	protein_coding	0.556438	8.6794e-32	0.541969	0
FOXO3	ENSG00000118689	protein_coding	0.566356	4.14272e-33	0.541876	0
CDKN2AIP	ENSG00000168564	protein_coding	0.554047	1.77986e-31	0.541839	0
ZXDA	ENSG00000198205	protein_coding	0.550916	4.5188e-31	0.541764	0
ATL2	ENSG00000119787	protein_coding	0.55048	5.14038e-31	0.541736	0
SRRM1	ENSG00000133226	protein_coding	0.586455	6.29187e-36	0.541683	0
YME1L1	ENSG00000136758	protein_coding	0.541373	7.28569e-30	0.541681	0
CEP63	ENSG00000182923	protein_coding	0.557126	7.05046e-32	0.541674	0
RDX	ENSG00000137710	protein_coding	0.522318	1.44955e-27	0.541659	0
EEF2K	ENSG00000103319	protein_coding	0.566552	3.89721e-33	0.541598	0
ZNF155	ENSG00000204920	protein_coding	0.529928	1.82206e-28	0.541595	6.83549e-30
SUSD6	ENSG00000100647	protein_coding	0.545704	2.08592e-30	0.541481	0
PJA2	ENSG00000198961	protein_coding	0.550274	5.46308e-31	0.541364	0
MAP3K3	ENSG00000198909	protein_coding	0.560913	2.22763e-32	0.541242	0
STK4	ENSG00000101109	protein_coding	0.551855	3.42049e-31	0.541235	0
LCORL	ENSG00000178177	protein_coding	0.515395	9.14077e-27	0.541197	0
MBTPS2	ENSG00000012174	protein_coding	0.550474	5.15052e-31	0.541082	0
GBF1	ENSG00000107862	protein_coding	0.544118	3.30442e-30	0.541034	0
RPL23AP64	ENSG00000240970	processed_pseudogene	0.530069	1.75289e-28	0.541028	8.0415e-30
PPP1CB	ENSG00000213639	protein_coding	0.557485	6.32575e-32	0.541005	0
AHCYL2	ENSG00000158467	protein_coding	0.569218	1.68932e-33	0.54098	0
CSTF2T	ENSG00000177613	protein_coding	0.555957	1.00313e-31	0.54094	0
FGFR1OP2	ENSG00000111790	protein_coding	0.557935	5.51971e-32	0.54093	0
RBM18	ENSG00000119446	protein_coding	0.567342	3.04448e-33	0.540914	0
SUN1	ENSG00000164828	protein_coding	0.572707	5.59136e-34	0.540853	0
PDGFC	ENSG00000145431	protein_coding	0.522224	1.48672e-27	0.540848	0
ALS2	ENSG00000003393	protein_coding	0.553422	2.14507e-31	0.540809	0
TBCCD1	ENSG00000113838	protein_coding	0.551536	3.76039e-31	0.540745	0
DMXL2	ENSG00000104093	protein_coding	0.531079	1.32553e-28	0.54057	0
GOPC	ENSG00000047932	protein_coding	0.570168	1.25174e-33	0.540515	0
AL031846.2	ENSG00000279833	lncRNA	0.505521	1.17644e-25	0.54046	9.46234e-30
SMC2	ENSG00000136824	protein_coding	0.564144	8.23669e-33	0.540407	0
UVRAG	ENSG00000198382	protein_coding	0.574734	2.92431e-34	0.540274	0
SENP2	ENSG00000163904	protein_coding	0.55344	2.13399e-31	0.540267	0
RHOQP1	ENSG00000258568	processed_pseudogene	0.474302	2.24093e-22	0.540232	1.00974e-29
ENTPD1-AS1	ENSG00000226688	lncRNA	0.528113	3.00274e-28	0.540086	0
SMC5	ENSG00000198887	protein_coding	0.563252	1.08521e-32	0.54007	0
MPHOSPH8	ENSG00000196199	protein_coding	0.551721	3.55906e-31	0.539993	0
PDCD6IP	ENSG00000170248	protein_coding	0.54096	8.20146e-30	0.539988	0
BNIP2	ENSG00000140299	protein_coding	0.556621	8.21251e-32	0.539898	0
CEP97	ENSG00000182504	protein_coding	0.563217	1.0972e-32	0.53988	0
NUP54	ENSG00000138750	protein_coding	0.552119	3.16277e-31	0.539874	0
BIRC2	ENSG00000110330	protein_coding	0.543003	4.56018e-30	0.53976	0
PPTC7	ENSG00000196850	protein_coding	0.547178	1.3571e-30	0.53973	0
CALCOCO2	ENSG00000136436	protein_coding	0.570389	1.16734e-33	0.539711	0
TOM1L1	ENSG00000141198	protein_coding	0.549426	7.01673e-31	0.539707	0
ZBTB1	ENSG00000126804	protein_coding	0.557227	6.83817e-32	0.53969	0
MFN1	ENSG00000171109	protein_coding	0.550412	5.24522e-31	0.539667	0
ZXDC	ENSG00000070476	protein_coding	0.553681	1.98522e-31	0.539632	0
PIBF1	ENSG00000083535	protein_coding	0.541231	7.58842e-30	0.539532	0
NEK9	ENSG00000119638	protein_coding	0.566143	4.42751e-33	0.53942	0
DNAJC13	ENSG00000138246	protein_coding	0.557873	5.624e-32	0.539277	0
RBL2	ENSG00000103479	protein_coding	0.551723	3.55705e-31	0.539224	0
WBP11	ENSG00000084463	protein_coding	0.55591	1.01743e-31	0.539188	0
KDM5C	ENSG00000126012	protein_coding	0.534902	4.56565e-29	0.539017	0
XRN2	ENSG00000088930	protein_coding	0.540918	8.29981e-30	0.538999	0
PRRC2A	ENSG00000204469	protein_coding	0.570319	1.19339e-33	0.538943	0
TXNDC16	ENSG00000087301	protein_coding	0.560629	2.42999e-32	0.538924	0
EPM2AIP1	ENSG00000178567	protein_coding	0.548616	8.90312e-31	0.538917	0
APPL2	ENSG00000136044	protein_coding	0.553199	2.29255e-31	0.538847	0
RBM7	ENSG00000076053	protein_coding	0.52763	3.42716e-28	0.538844	0
ZNF37A	ENSG00000075407	protein_coding	0.546397	1.70459e-30	0.538666	0
AC090114.3	ENSG00000280828	unprocessed_pseudogene	0.537856	1.98502e-29	0.538635	1.5916e-29
PAXIP1-AS2	ENSG00000214106	lncRNA	0.531856	1.0685e-28	0.538572	0
TRAPPC10	ENSG00000160218	protein_coding	0.547557	1.21475e-30	0.538558	0
NUFIP2	ENSG00000108256	protein_coding	0.56716	3.2227e-33	0.538478	0
ZC3H4	ENSG00000130749	protein_coding	0.558931	4.0792e-32	0.538399	0
ZNF721	ENSG00000182903	protein_coding	0.54912	7.67814e-31	0.538363	0
RECQL	ENSG00000004700	protein_coding	0.560283	2.70107e-32	0.53836	0
ZNF680	ENSG00000173041	protein_coding	0.568008	2.47109e-33	0.538332	0
G3BP2	ENSG00000138757	protein_coding	0.530922	1.38452e-28	0.538316	0
HACE1	ENSG00000085382	protein_coding	0.537384	2.26927e-29	0.538294	0
ZNF197	ENSG00000186448	protein_coding	0.527511	3.54114e-28	0.53824	0
AC005104.1	ENSG00000223374	lncRNA	0.537016	2.51816e-29	0.538168	1.81687e-29
RBM12B	ENSG00000183808	protein_coding	0.545109	2.47933e-30	0.538066	0
C1GALT1	ENSG00000106392	protein_coding	0.524442	8.16861e-28	0.537956	0
CIPC	ENSG00000198894	protein_coding	0.536733	2.72765e-29	0.537941	0
N4BP2L2	ENSG00000244754	protein_coding	0.534221	5.52605e-29	0.537938	0
CNOT8	ENSG00000155508	protein_coding	0.567738	2.68925e-33	0.537753	0
RC3H2	ENSG00000056586	protein_coding	0.576363	1.73086e-34	0.537696	0
LRRC57	ENSG00000180979	protein_coding	0.543543	3.90211e-30	0.537686	0
CDK17	ENSG00000059758	protein_coding	0.558331	4.89476e-32	0.53763	0
CNTRL	ENSG00000119397	protein_coding	0.542986	4.58195e-30	0.53759	0
CASC3	ENSG00000108349	protein_coding	0.561391	1.92428e-32	0.537547	0
RSPRY1	ENSG00000159579	protein_coding	0.547873	1.10728e-30	0.537408	0
STK24	ENSG00000102572	protein_coding	0.542408	5.41259e-30	0.537405	0
DDX42	ENSG00000198231	protein_coding	0.569959	1.33714e-33	0.537333	0
DMTF1	ENSG00000135164	protein_coding	0.561985	1.6033e-32	0.537313	0
TGOLN2	ENSG00000152291	protein_coding	0.53606	3.29742e-29	0.537278	0
TIPARP	ENSG00000163659	protein_coding	0.553805	1.91337e-31	0.537277	0
BAG5	ENSG00000166170	protein_coding	0.564913	6.4908e-33	0.537243	0
LANCL1	ENSG00000115365	protein_coding	0.531693	1.11804e-28	0.537183	0
ZNF548	ENSG00000188785	protein_coding	0.553327	2.20705e-31	0.53717	0
C16orf72	ENSG00000182831	protein_coding	0.543432	4.02879e-30	0.537145	0
WDR19	ENSG00000157796	protein_coding	0.554412	1.59531e-31	0.53706	0
XPO4	ENSG00000132953	protein_coding	0.52851	2.69278e-28	0.53689	0
CCDC14	ENSG00000175455	protein_coding	0.556731	7.94425e-32	0.536887	0
MARCHF8	ENSG00000165406	protein_coding	0.542763	4.88607e-30	0.536806	0
DSP	ENSG00000096696	protein_coding	0.530433	1.58501e-28	0.536697	0
KDM1B	ENSG00000165097	protein_coding	0.54018	1.02503e-29	0.536697	0
RC3H1	ENSG00000135870	protein_coding	0.562588	1.33194e-32	0.536433	0
FER	ENSG00000151422	protein_coding	0.519789	2.85438e-27	0.536408	0
LINC01001	ENSG00000230724	lncRNA	0.469913	6.09812e-22	0.536396	2.99936e-29
PROX1	ENSG00000117707	protein_coding	0.512431	1.98589e-26	0.536317	0
GATAD2B	ENSG00000143614	protein_coding	0.554456	1.57456e-31	0.536286	0
PDZD8	ENSG00000165650	protein_coding	0.533662	6.46161e-29	0.536178	0
SEC23A	ENSG00000100934	protein_coding	0.550059	5.82114e-31	0.536152	0
AL391121.1	ENSG00000272933	lncRNA	0.524597	7.83157e-28	0.53615	0
RPS6KB1	ENSG00000108443	protein_coding	0.567783	2.652e-33	0.536149	0
RCBTB1	ENSG00000136144	protein_coding	0.527134	3.92591e-28	0.536134	0
TXLNG	ENSG00000086712	protein_coding	0.528891	2.42467e-28	0.536042	0
USP12	ENSG00000152484	protein_coding	0.552289	3.00665e-31	0.536021	0
TOP1	ENSG00000198900	protein_coding	0.552131	3.15092e-31	0.535983	0
CFAP97	ENSG00000164323	protein_coding	0.541283	7.47482e-30	0.535905	0
FAM219B	ENSG00000178761	protein_coding	0.529521	2.03881e-28	0.535872	0
WDR5B	ENSG00000196981	protein_coding	0.537349	2.29175e-29	0.535683	0
DHX35	ENSG00000101452	protein_coding	0.541046	8.00114e-30	0.535368	0
TYW1	ENSG00000198874	protein_coding	0.543061	4.48441e-30	0.535335	0
AC027644.1	ENSG00000232546	unprocessed_pseudogene	0.518932	3.58722e-27	0.535293	4.09161e-29
ZNF616	ENSG00000204611	protein_coding	0.528538	2.67219e-28	0.535288	0
TTC31	ENSG00000115282	protein_coding	0.534767	4.74249e-29	0.535268	0
YY1	ENSG00000100811	protein_coding	0.550851	4.60627e-31	0.535235	0
MPHOSPH9	ENSG00000051825	protein_coding	0.555598	1.11756e-31	0.535217	0
L2HGDH	ENSG00000087299	protein_coding	0.540794	8.59932e-30	0.535127	0
ZMYM1	ENSG00000197056	protein_coding	0.549372	7.12836e-31	0.535121	0
ZNF720	ENSG00000197302	protein_coding	0.538047	1.8806e-29	0.535062	0
TBC1D8	ENSG00000204634	protein_coding	0.553972	1.81985e-31	0.535025	0
ZNF106	ENSG00000103994	protein_coding	0.533307	7.13395e-29	0.534905	0
PATL1	ENSG00000166889	protein_coding	0.556597	8.27094e-32	0.53483	0
ZNF292	ENSG00000188994	protein_coding	0.521453	1.82882e-27	0.534527	0
AC021106.1	ENSG00000249863	processed_pseudogene	0.460153	5.36715e-21	0.534347	5.33474e-29
SMG1P3	ENSG00000180747	transcribed_unprocessed_pseudogene	0.527816	3.25685e-28	0.534325	5.36757e-29
KLF3-AS1	ENSG00000231160	lncRNA	0.464651	1.98669e-21	0.534269	0
HNRNPCP7	ENSG00000228653	processed_pseudogene	0.530202	1.68959e-28	0.534112	5.69704e-29
VHL	ENSG00000134086	protein_coding	0.540468	9.44057e-30	0.534004	0
TWF1	ENSG00000151239	protein_coding	0.544226	3.20272e-30	0.533999	0
SPATA13	ENSG00000182957	protein_coding	0.567398	2.99184e-33	0.533968	0
SUPT20H	ENSG00000102710	protein_coding	0.53993	1.10066e-29	0.533863	0
AC109460.2	ENSG00000260853	lncRNA	0.522222	1.48751e-27	0.533755	6.2958e-29
SEC24C	ENSG00000176986	protein_coding	0.529225	2.21168e-28	0.533613	0
RBM12	ENSG00000244462	protein_coding	0.545058	2.51657e-30	0.53345	0
AC011815.3	ENSG00000279989	TEC	0.50674	8.62169e-26	0.53334	7.069e-29
GSTCD	ENSG00000138780	protein_coding	0.543769	3.65556e-30	0.533334	0
BBS9	ENSG00000122507	protein_coding	0.549065	7.80275e-31	0.533257	0
AC007878.1	ENSG00000281195	lncRNA	0.496551	1.11605e-24	0.533202	7.3457e-29
GNA13	ENSG00000120063	protein_coding	0.563788	9.19599e-33	0.533146	0
ZNF248	ENSG00000198105	protein_coding	0.537775	2.03147e-29	0.533074	0
RNF20	ENSG00000155827	protein_coding	0.545013	2.54951e-30	0.533035	0
IPO7	ENSG00000205339	protein_coding	0.543174	4.34077e-30	0.533008	0
CAMK2D	ENSG00000145349	protein_coding	0.545904	1.96798e-30	0.532918	0
POLI	ENSG00000101751	protein_coding	0.538886	1.48195e-29	0.532905	0
MALT1	ENSG00000172175	protein_coding	0.544565	2.90357e-30	0.532861	0
MTMR6	ENSG00000139505	protein_coding	0.546975	1.43986e-30	0.532836	0
DHX40	ENSG00000108406	protein_coding	0.567306	3.07908e-33	0.532814	0
ARMC8	ENSG00000114098	protein_coding	0.565754	4.99813e-33	0.532743	0
HDHD2	ENSG00000167220	protein_coding	0.52141	1.85001e-27	0.532741	0
AC113191.1	ENSG00000254198	processed_pseudogene	0.530632	1.50036e-28	0.532714	8.41636e-29
CYP20A1	ENSG00000119004	protein_coding	0.555073	1.30876e-31	0.532698	0
ZNF558	ENSG00000167785	protein_coding	0.525623	5.92813e-28	0.532656	0
ANKRD13C	ENSG00000118454	protein_coding	0.55298	2.44786e-31	0.532584	0
NCBP1	ENSG00000136937	protein_coding	0.553906	1.85642e-31	0.532543	0
USP3	ENSG00000140455	protein_coding	0.531385	1.21768e-28	0.532448	0
FOXN3	ENSG00000053254	protein_coding	0.559772	3.15737e-32	0.532448	0
PPP1R2	ENSG00000184203	protein_coding	0.551126	4.24573e-31	0.532338	0
SCYL2	ENSG00000136021	protein_coding	0.545197	2.41719e-30	0.532336	0
BTN2A1	ENSG00000112763	protein_coding	0.553829	1.8996e-31	0.532242	0
MBIP	ENSG00000151332	protein_coding	0.552328	2.97211e-31	0.532236	0
SERINC3	ENSG00000132824	protein_coding	0.541558	6.90895e-30	0.53223	0
EIF4G2	ENSG00000110321	protein_coding	0.555051	1.31743e-31	0.532199	0
ZBTB37	ENSG00000185278	protein_coding	0.521384	1.86275e-27	0.53216	0
WIPF2	ENSG00000171475	protein_coding	0.563317	1.06369e-32	0.531922	0
ZYG11B	ENSG00000162378	protein_coding	0.557688	5.94762e-32	0.5319	0
DCAF5	ENSG00000139990	protein_coding	0.563168	1.11388e-32	0.531806	0
RYK	ENSG00000163785	protein_coding	0.551782	3.49551e-31	0.531772	0
SUZ12	ENSG00000178691	protein_coding	0.567156	3.22671e-33	0.531683	0
CICP14	ENSG00000281490	processed_pseudogene	0.532071	1.00657e-28	0.531544	1.16523e-28
ZBTB26	ENSG00000171448	protein_coding	0.539147	1.37594e-29	0.531472	0
TBC1D15	ENSG00000121749	protein_coding	0.531374	1.22152e-28	0.531329	0
AC132872.4	ENSG00000280407	TEC	0.489762	5.86435e-24	0.531246	1.26548e-28
MIS18BP1	ENSG00000129534	protein_coding	0.542989	4.57841e-30	0.531245	0
AC120114.1	ENSG00000247735	lncRNA	0.499292	5.65089e-25	0.531185	1.28734e-28
CYB5D1	ENSG00000182224	protein_coding	0.5181	4.47434e-27	0.53112	1.31063e-28
LMBRD2	ENSG00000164187	protein_coding	0.537568	2.15385e-29	0.530981	0
ERI2	ENSG00000196678	protein_coding	0.526135	5.15641e-28	0.530909	0
NAA30	ENSG00000139977	protein_coding	0.55041	5.2481e-31	0.53089	0
ARHGAP26	ENSG00000145819	protein_coding	0.545751	2.05753e-30	0.530882	0
TOR1AIP1	ENSG00000143337	protein_coding	0.538702	1.56133e-29	0.5308	0
ADAM10	ENSG00000137845	protein_coding	0.539866	1.12092e-29	0.530748	0
SPOPL	ENSG00000144228	protein_coding	0.548013	1.06259e-30	0.530557	0
RPS6KA5	ENSG00000100784	protein_coding	0.474988	1.91393e-22	0.530549	0
FEM1B	ENSG00000169018	protein_coding	0.544858	2.6668e-30	0.53053	0
SRGAP2B	ENSG00000196369	protein_coding	0.515772	8.27943e-27	0.530489	1.56054e-28
CPLANE1	ENSG00000197603	protein_coding	0.517471	5.28597e-27	0.530461	0
KIF5B	ENSG00000170759	protein_coding	0.544532	2.93113e-30	0.530447	0
SNX4	ENSG00000114520	protein_coding	0.541999	6.08702e-30	0.530397	0
UFL1	ENSG00000014123	protein_coding	0.536875	2.62039e-29	0.53038	0
NEK7	ENSG00000151414	protein_coding	0.524839	7.33573e-28	0.530266	0
VPS50	ENSG00000004766	protein_coding	0.531468	1.19001e-28	0.530258	0
STRIP1	ENSG00000143093	protein_coding	0.548924	8.13266e-31	0.529804	0
NFIX	ENSG00000008441	protein_coding	0.535404	3.96585e-29	0.529727	0
SSH1	ENSG00000084112	protein_coding	0.540985	8.14208e-30	0.529518	0
SCRN3	ENSG00000144306	protein_coding	0.543909	3.50999e-30	0.529199	0
PTPN21	ENSG00000070778	protein_coding	0.542188	5.76624e-30	0.529169	0
PHIP	ENSG00000146247	protein_coding	0.557207	6.88051e-32	0.529021	0
CASD1	ENSG00000127995	protein_coding	0.544002	3.41754e-30	0.529004	0
UHRF2	ENSG00000147854	protein_coding	0.546186	1.81268e-30	0.528962	0
FAM107B	ENSG00000065809	protein_coding	0.529663	1.96037e-28	0.528954	0
RBM41	ENSG00000089682	protein_coding	0.532104	9.97423e-29	0.528953	0
ZMYM2	ENSG00000121741	protein_coding	0.562866	1.22254e-32	0.528933	0
AL354733.3	ENSG00000235298	lncRNA	0.537101	2.45777e-29	0.528827	2.46792e-28
NFATC3	ENSG00000072736	protein_coding	0.54684	1.49787e-30	0.528805	0
SAP130	ENSG00000136715	protein_coding	0.554292	1.65372e-31	0.528792	0
AC132938.6	ENSG00000279744	TEC	0.493289	2.48838e-24	0.52874	2.5276e-28
SEPTIN7	ENSG00000122545	protein_coding	0.545099	2.48669e-30	0.528645	0
FCHO2	ENSG00000157107	protein_coding	0.551776	3.50182e-31	0.528582	0
CASK	ENSG00000147044	protein_coding	0.512324	2.04187e-26	0.528572	0
ZNF410	ENSG00000119725	protein_coding	0.543168	4.34788e-30	0.528404	0
NOM1	ENSG00000146909	protein_coding	0.537422	2.24499e-29	0.528347	0
AC069282.1	ENSG00000225507	processed_pseudogene	0.540888	8.37187e-30	0.528333	2.82661e-28
ACVR1	ENSG00000115170	protein_coding	0.538291	1.75476e-29	0.528255	0
QRICH1	ENSG00000198218	protein_coding	0.545009	2.55266e-30	0.528245	0
GTF2IP23	ENSG00000230295	unprocessed_pseudogene	0.529313	2.15869e-28	0.528212	2.92227e-28
GOLM2	ENSG00000166734	protein_coding	0.536518	2.89783e-29	0.528198	0
U2SURP	ENSG00000163714	protein_coding	0.549838	6.21367e-31	0.528063	0
POM121C	ENSG00000272391	protein_coding	0.543944	3.4746e-30	0.527988	0
TRIO	ENSG00000038382	protein_coding	0.542842	4.77617e-30	0.527962	0
DCK	ENSG00000156136	protein_coding	0.534466	5.16008e-29	0.527943	0
USPL1	ENSG00000132952	protein_coding	0.53774	2.0513e-29	0.527926	0
RBM5	ENSG00000003756	protein_coding	0.541504	7.01642e-30	0.527868	0
PMS1	ENSG00000064933	protein_coding	0.543215	4.28917e-30	0.527754	0
RAB5B	ENSG00000111540	protein_coding	0.553827	1.90056e-31	0.527734	0
RNF31	ENSG00000092098	protein_coding	0.53836	1.72056e-29	0.527728	0
PRPS1P2	ENSG00000232630	processed_pseudogene	0.549946	6.01811e-31	0.527698	3.36421e-28
ZSCAN32	ENSG00000140987	protein_coding	0.5137	1.42606e-26	0.52768	0
POLR2B	ENSG00000047315	protein_coding	0.532587	8.71922e-29	0.527588	0
TOX4	ENSG00000092203	protein_coding	0.543116	4.41393e-30	0.527535	0
TIMM23B	ENSG00000204152	protein_coding	0.545682	2.09901e-30	0.527522	0
ZNF443	ENSG00000180855	protein_coding	0.530887	1.39783e-28	0.527401	0
AL157392.3	ENSG00000239665	lncRNA	0.492705	2.87008e-24	0.52738	0
RICTOR	ENSG00000164327	protein_coding	0.539523	1.23631e-29	0.52738	0
RANBP9	ENSG00000010017	protein_coding	0.552118	3.16378e-31	0.527339	0
UBA6	ENSG00000033178	protein_coding	0.540704	8.8245e-30	0.52733	0
GLYR1	ENSG00000140632	protein_coding	0.531868	1.06496e-28	0.527223	0
DNAJB14	ENSG00000164031	protein_coding	0.534462	5.16514e-29	0.527142	0
KLHL7	ENSG00000122550	protein_coding	0.549041	7.85832e-31	0.52705	0
LSM14B	ENSG00000149657	protein_coding	0.533643	6.49581e-29	0.526901	0
TAF8	ENSG00000137413	protein_coding	0.555916	1.01556e-31	0.526844	0
PTPRA	ENSG00000132670	protein_coding	0.529094	2.29301e-28	0.526823	0
LINC01881	ENSG00000220804	transcribed_unprocessed_pseudogene	0.526974	4.10144e-28	0.526732	0
USP24	ENSG00000162402	protein_coding	0.554	1.80468e-31	0.526723	0
TWISTNB	ENSG00000105849	protein_coding	0.540212	1.0155e-29	0.526629	0
TIA1	ENSG00000116001	protein_coding	0.545972	1.92923e-30	0.526484	0
NEPRO	ENSG00000163608	protein_coding	0.562694	1.2891e-32	0.526466	0
CWC25	ENSG00000273559	protein_coding	0.558852	4.17791e-32	0.526448	0
AC093110.1	ENSG00000238018	lncRNA	0.521331	1.88959e-27	0.526381	4.82194e-28
TRIM52	ENSG00000183718	protein_coding	0.530834	1.41864e-28	0.52634	0
SHOC2	ENSG00000108061	protein_coding	0.540886	8.37596e-30	0.526304	0
EPS15	ENSG00000085832	protein_coding	0.539304	1.31591e-29	0.526192	0
ZNF689	ENSG00000156853	protein_coding	0.54598	1.92469e-30	0.526149	0
FAM160B1	ENSG00000151553	protein_coding	0.54285	4.76532e-30	0.526134	0
LIG4	ENSG00000174405	protein_coding	0.509067	4.74468e-26	0.526121	0
NADK2-AS1	ENSG00000245711	lncRNA	0.502694	2.40787e-25	0.52601	5.33504e-28
TAF4	ENSG00000130699	protein_coding	0.529236	2.20493e-28	0.52601	0
PCNP	ENSG00000081154	protein_coding	0.548399	9.49059e-31	0.525904	0
ZNF543	ENSG00000178229	protein_coding	0.540898	8.34646e-30	0.52583	0
ANKRD36C	ENSG00000174501	protein_coding	0.463279	2.69415e-21	0.525803	5.64422e-28
WDFY3	ENSG00000163625	protein_coding	0.516233	7.33148e-27	0.525655	0
GSE1	ENSG00000131149	protein_coding	0.52014	2.59884e-27	0.525629	0
WDR11	ENSG00000120008	protein_coding	0.544137	3.28592e-30	0.525542	0
C9orf72	ENSG00000147894	protein_coding	0.561457	1.88548e-32	0.525469	0
TMEM209	ENSG00000146842	protein_coding	0.533942	5.97416e-29	0.525383	0
DCUN1D3	ENSG00000188215	protein_coding	0.537669	2.09308e-29	0.525374	0
ZNF830	ENSG00000198783	protein_coding	0.551946	3.32907e-31	0.525362	0
ABLIM1	ENSG00000099204	protein_coding	0.512364	2.02057e-26	0.525313	0
PPP3R1	ENSG00000221823	protein_coding	0.562398	1.41194e-32	0.525308	0
NET1	ENSG00000173848	protein_coding	0.532377	9.24511e-29	0.525218	0
STAM	ENSG00000136738	protein_coding	0.527662	3.39789e-28	0.525205	0
ZNF417	ENSG00000173480	protein_coding	0.553099	2.36227e-31	0.525163	0
SLC10A7	ENSG00000120519	protein_coding	0.521493	1.80929e-27	0.525122	0
PDCL	ENSG00000136940	protein_coding	0.547593	1.20172e-30	0.525075	0
SLC30A6	ENSG00000152683	protein_coding	0.540941	8.24547e-30	0.525049	0
RAPH1	ENSG00000173166	protein_coding	0.501936	2.9143e-25	0.525042	0
SENP6	ENSG00000112701	protein_coding	0.556207	9.30431e-32	0.524984	0
BACE1	ENSG00000186318	protein_coding	0.512692	1.85518e-26	0.52493	0
USP16	ENSG00000156256	protein_coding	0.535286	4.09951e-29	0.524902	0
RBM25	ENSG00000119707	protein_coding	0.555872	1.0293e-31	0.524854	0
VN1R83P	ENSG00000268521	unprocessed_pseudogene	0.482505	3.31859e-23	0.524805	7.40265e-28
ATF6B	ENSG00000213676	protein_coding	0.527286	3.76549e-28	0.524782	0
EXOC7	ENSG00000182473	protein_coding	0.549998	5.92758e-31	0.524764	0
MED17	ENSG00000042429	protein_coding	0.515877	8.05374e-27	0.524762	0
ZKSCAN1	ENSG00000106261	protein_coding	0.523964	9.29736e-28	0.524681	0
FBXO38	ENSG00000145868	protein_coding	0.556884	7.58623e-32	0.524522	0
CALM2P2	ENSG00000229097	processed_pseudogene	0.534369	5.30183e-29	0.524519	7.99951e-28
AC135050.5	ENSG00000262766	lncRNA	0.521346	1.88219e-27	0.524483	8.07845e-28
EIF4A2	ENSG00000156976	protein_coding	0.526685	4.43811e-28	0.52443	0
HECTD2	ENSG00000165338	protein_coding	0.514038	1.30527e-26	0.524419	0
KRAS	ENSG00000133703	protein_coding	0.511083	2.81829e-26	0.524373	0
ALG11	ENSG00000253710	protein_coding	0.52953	2.03392e-28	0.524337	0
THAP6	ENSG00000174796	protein_coding	0.532904	7.98265e-29	0.524335	0
ZNF398	ENSG00000197024	protein_coding	0.545556	2.17723e-30	0.524252	0
ZBTB34	ENSG00000177125	protein_coding	0.540532	9.26894e-30	0.524195	0
AC007390.1	ENSG00000272054	lncRNA	0.516028	7.73806e-27	0.524165	0
ZNF142	ENSG00000115568	protein_coding	0.538348	1.72685e-29	0.524104	0
CLDND1	ENSG00000080822	protein_coding	0.563299	1.06958e-32	0.524063	0
GALNT1	ENSG00000141429	protein_coding	0.549184	7.53502e-31	0.524048	0
ZNF217	ENSG00000171940	protein_coding	0.518583	3.93592e-27	0.524029	0
OIP5-AS1	ENSG00000247556	lncRNA	0.535272	4.11516e-29	0.524015	0
ZC3H7B	ENSG00000100403	protein_coding	0.505106	1.30743e-25	0.523978	0
SEC62	ENSG00000008952	protein_coding	0.540307	9.8848e-30	0.523962	0
SEC31A	ENSG00000138674	protein_coding	0.521743	1.69179e-27	0.523898	0
RUFY2	ENSG00000204130	protein_coding	0.532044	1.01428e-28	0.52382	0
CPSF7	ENSG00000149532	protein_coding	0.555451	1.16811e-31	0.523593	0
DIP2B	ENSG00000066084	protein_coding	0.530354	1.61991e-28	0.523593	0
BBX	ENSG00000114439	protein_coding	0.550744	4.7551e-31	0.523557	0
LRIG3	ENSG00000139263	protein_coding	0.533757	6.29221e-29	0.52354	0
HPS4	ENSG00000100099	protein_coding	0.526342	4.87369e-28	0.523493	0
PDPK1	ENSG00000140992	protein_coding	0.521339	1.8856e-27	0.523344	0
EAF1	ENSG00000144597	protein_coding	0.514571	1.13515e-26	0.523334	0
USP33	ENSG00000077254	protein_coding	0.548764	8.52506e-31	0.523299	0
MIOS	ENSG00000164654	protein_coding	0.544323	3.11377e-30	0.52322	0
MREG	ENSG00000118242	protein_coding	0.51644	6.94134e-27	0.523206	0
MDC1	ENSG00000137337	protein_coding	0.545131	2.46349e-30	0.523203	0
RBM43	ENSG00000184898	protein_coding	0.522071	1.54921e-27	0.523149	0
MOB1A	ENSG00000114978	protein_coding	0.541899	6.26465e-30	0.523071	0
DUSP19	ENSG00000162999	protein_coding	0.515346	9.26159e-27	0.52299	0
SMCHD1	ENSG00000101596	protein_coding	0.546552	1.62917e-30	0.522954	0
DICER1	ENSG00000100697	protein_coding	0.534643	4.90932e-29	0.522809	0
FAM168B	ENSG00000152102	protein_coding	0.519817	2.83359e-27	0.522807	0
MAPK14	ENSG00000112062	protein_coding	0.528141	2.97959e-28	0.522728	0
USP49	ENSG00000164663	protein_coding	0.533629	6.5211e-29	0.522649	0
STARD4-AS1	ENSG00000246859	lncRNA	0.479181	7.23985e-23	0.522636	1.33068e-27
GORASP1	ENSG00000114745	protein_coding	0.541276	7.49181e-30	0.522521	0
SH3BP4	ENSG00000130147	protein_coding	0.52676	4.34809e-28	0.52248	0
ANKRD11	ENSG00000167522	protein_coding	0.521132	1.99342e-27	0.522479	0
FBXO3	ENSG00000110429	protein_coding	0.517966	4.63593e-27	0.522445	0
POT1	ENSG00000128513	protein_coding	0.535638	3.71337e-29	0.522389	0
MBTPS1	ENSG00000140943	protein_coding	0.536083	3.27617e-29	0.522331	0
NFRKB	ENSG00000170322	protein_coding	0.522859	1.25289e-27	0.522319	0
FAM13B	ENSG00000031003	protein_coding	0.536451	2.95345e-29	0.522291	0
CEP290	ENSG00000198707	protein_coding	0.531881	1.06107e-28	0.52226	0
TIRAP	ENSG00000150455	protein_coding	0.508722	5.18537e-26	0.522249	0
TMOD3	ENSG00000138594	protein_coding	0.528322	2.83526e-28	0.522176	0
HCFC1	ENSG00000172534	protein_coding	0.527405	3.64485e-28	0.522128	0
NT5C1B	ENSG00000185013	protein_coding	0.533705	6.38327e-29	0.522122	1.52795e-27
AL133230.1	ENSG00000232043	lncRNA	0.46992	6.08828e-22	0.521977	1.58855e-27
YPEL1	ENSG00000100027	protein_coding	0.472273	3.56634e-22	0.521921	0
AC108449.2	ENSG00000259366	lncRNA	0.534405	5.248e-29	0.521828	1.65368e-27
NSUN3	ENSG00000178694	protein_coding	0.532345	9.32869e-29	0.521716	0
AP1G1	ENSG00000166747	protein_coding	0.542882	4.72181e-30	0.521666	0
TMEM198B	ENSG00000182796	transcribed_unitary_pseudogene	0.527882	3.19901e-28	0.521566	0
AC027290.2	ENSG00000280138	TEC	0.459546	6.13026e-21	0.521533	0
ATP11B	ENSG00000058063	protein_coding	0.547725	1.15614e-30	0.521496	0
CDC5L	ENSG00000096401	protein_coding	0.542086	5.93777e-30	0.521462	0
CILK1	ENSG00000112144	protein_coding	0.520458	2.38767e-27	0.521437	0
CTDSP2	ENSG00000175215	protein_coding	0.51399	1.32164e-26	0.521416	0
TTC28	ENSG00000100154	protein_coding	0.509234	4.54528e-26	0.521397	0
NFKB1	ENSG00000109320	protein_coding	0.528841	2.45864e-28	0.521353	0
RCHY1	ENSG00000163743	protein_coding	0.508649	5.28416e-26	0.521346	0
RNF141	ENSG00000110315	protein_coding	0.528571	2.6476e-28	0.521319	0
SMAD1	ENSG00000170365	protein_coding	0.528285	2.86412e-28	0.521254	1.92897e-27
Y_RNA	ENSG00000199332	misc_RNA	0.504816	1.40732e-25	0.521225	1.94407e-27
ZNF639	ENSG00000121864	protein_coding	0.549776	6.32846e-31	0.521213	0
KIAA0232	ENSG00000170871	protein_coding	0.524322	8.43813e-28	0.521209	0
PPM1A	ENSG00000100614	protein_coding	0.531327	1.23751e-28	0.521151	0
AC104532.2	ENSG00000267571	lncRNA	0.500173	4.53574e-25	0.521129	1.99466e-27
MCFD2	ENSG00000180398	protein_coding	0.503363	2.03344e-25	0.520978	0
ANKRD36	ENSG00000135976	protein_coding	0.469187	7.18592e-22	0.520932	2.10273e-27
TBC1D12	ENSG00000108239	protein_coding	0.527874	3.20607e-28	0.520841	0
GMCL1	ENSG00000087338	protein_coding	0.531256	1.26228e-28	0.520814	0
PHLDB2	ENSG00000144824	protein_coding	0.512028	2.20526e-26	0.520652	0
EXOC8	ENSG00000116903	protein_coding	0.521562	1.77599e-27	0.520581	0
HSPA13	ENSG00000155304	protein_coding	0.528402	2.7736e-28	0.520569	0
AL360181.2	ENSG00000235245	lncRNA	0.535787	3.56047e-29	0.520533	2.34026e-27
EDC4	ENSG00000038358	protein_coding	0.532751	8.33017e-29	0.520488	0
USP28	ENSG00000048028	protein_coding	0.540206	1.01749e-29	0.520334	0
NECAP1	ENSG00000089818	protein_coding	0.521107	2.00669e-27	0.52014	0
DDI2	ENSG00000197312	protein_coding	0.528639	2.59899e-28	0.520051	0
MIGA1	ENSG00000180488	protein_coding	0.515807	8.20203e-27	0.519914	0
HAUS2	ENSG00000137814	protein_coding	0.532823	8.16649e-29	0.519898	0
PIK3C3	ENSG00000078142	protein_coding	0.53658	2.84744e-29	0.519886	0
CEP170	ENSG00000143702	protein_coding	0.534325	5.3679e-29	0.519775	0
RNF168	ENSG00000163961	protein_coding	0.553876	1.87321e-31	0.51965	0
ZFAND4	ENSG00000172671	protein_coding	0.548483	9.25977e-31	0.519645	0
CCDC82	ENSG00000149231	protein_coding	0.541038	8.01986e-30	0.519644	0
SPIN4	ENSG00000186767	protein_coding	0.505843	1.08374e-25	0.519638	0
AC093162.1	ENSG00000246575	unprocessed_pseudogene	0.480272	5.60967e-23	0.519607	2.9967e-27
PDS5A	ENSG00000121892	protein_coding	0.529591	1.9998e-28	0.519547	0
RIMKLBP2	ENSG00000225920	processed_pseudogene	0.494562	1.82182e-24	0.519532	3.05738e-27
ZCCHC14	ENSG00000140948	protein_coding	0.519651	2.96189e-27	0.519528	0
DOP1A	ENSG00000083097	protein_coding	0.532532	8.85576e-29	0.519492	0
PARG	ENSG00000227345	protein_coding	0.539509	1.24106e-29	0.519321	0
AASDH	ENSG00000157426	protein_coding	0.531357	1.22732e-28	0.519299	0
UHMK1	ENSG00000152332	protein_coding	0.530011	1.78105e-28	0.51929	0
HP1BP3	ENSG00000127483	protein_coding	0.562322	1.44539e-32	0.519288	0
ZRANB1	ENSG00000019995	protein_coding	0.526677	4.44731e-28	0.519199	0
C5orf24	ENSG00000181904	protein_coding	0.519341	3.21635e-27	0.519188	0
RAB18	ENSG00000099246	protein_coding	0.507285	7.49839e-26	0.519089	0
IPP	ENSG00000197429	protein_coding	0.510314	3.43951e-26	0.519074	0
GNG10	ENSG00000242616	protein_coding	0.525511	6.11143e-28	0.519065	0
KIF21A	ENSG00000139116	protein_coding	0.510012	3.71886e-26	0.519034	0
TNS3	ENSG00000136205	protein_coding	0.536121	3.2408e-29	0.519016	0
PAXBP1	ENSG00000159086	protein_coding	0.5423	5.58293e-30	0.518979	0
FASTKD2	ENSG00000118246	protein_coding	0.529918	1.82717e-28	0.518956	0
AL353804.1	ENSG00000228906	lncRNA	0.522934	1.22799e-27	0.518924	3.594e-27
TAOK3	ENSG00000135090	protein_coding	0.551246	4.09795e-31	0.518923	0
JMJD7-PLA2G4B	ENSG00000168970	protein_coding	0.510519	3.26147e-26	0.518833	0
PRPF38B	ENSG00000134186	protein_coding	0.542611	5.10437e-30	0.51883	0
SMG1P5	ENSG00000183604	transcribed_unprocessed_pseudogene	0.513694	1.42826e-26	0.518815	3.6997e-27
RFXAP	ENSG00000133111	protein_coding	0.507372	7.33416e-26	0.518731	0
CCDC142	ENSG00000135637	protein_coding	0.512485	1.95796e-26	0.518655	0
TRAPPC6B	ENSG00000182400	protein_coding	0.528109	3.00571e-28	0.51865	0
TADA2B	ENSG00000173011	protein_coding	0.530864	1.40681e-28	0.518607	0
TTC14	ENSG00000163728	protein_coding	0.530825	1.42216e-28	0.518582	0
AC115837.1	ENSG00000253341	processed_pseudogene	0.525425	6.25631e-28	0.518503	0
ATP13A3	ENSG00000133657	protein_coding	0.514623	1.11962e-26	0.518481	0
EHBP1	ENSG00000115504	protein_coding	0.537709	2.06988e-29	0.518467	0
ZNF304	ENSG00000131845	protein_coding	0.543656	3.77641e-30	0.518277	0
POMK	ENSG00000185900	protein_coding	0.512429	1.9868e-26	0.51824	4.31075e-27
CAND1	ENSG00000111530	protein_coding	0.535092	4.32865e-29	0.518175	0
ANKAR	ENSG00000151687	protein_coding	0.520624	2.2836e-27	0.518131	0
YPEL2	ENSG00000175155	protein_coding	0.522357	1.43444e-27	0.5181	0
INPP5B	ENSG00000204084	protein_coding	0.526208	5.05529e-28	0.517963	0
CCDC191	ENSG00000163617	protein_coding	0.489761	5.8663e-24	0.517897	0
TAF3	ENSG00000165632	protein_coding	0.532472	9.00497e-29	0.517896	0
CCDC15	ENSG00000149548	protein_coding	0.517326	5.49249e-27	0.517867	0
TUG1	ENSG00000253352	protein_coding	0.525621	5.9317e-28	0.517812	0
YWHAG	ENSG00000170027	protein_coding	0.529478	2.06327e-28	0.517805	0
AP4E1	ENSG00000081014	protein_coding	0.537822	2.0046e-29	0.517727	0
HNF1A	ENSG00000135100	protein_coding	0.488332	8.27892e-24	0.517687	0
CDC40	ENSG00000168438	protein_coding	0.551382	3.93612e-31	0.517661	0
TECPR2	ENSG00000196663	protein_coding	0.519913	2.76157e-27	0.517444	0
TMTC3	ENSG00000139324	protein_coding	0.545146	2.45288e-30	0.517278	0
VEGFA	ENSG00000112715	protein_coding	0.548388	9.51957e-31	0.517269	0
B3GNT10	ENSG00000214654	protein_coding	0.519278	3.27135e-27	0.517032	5.93705e-27
RBSN	ENSG00000131381	protein_coding	0.528717	2.54335e-28	0.516967	0
ZNF687	ENSG00000143373	protein_coding	0.533862	6.10996e-29	0.516967	0
PPP3CA	ENSG00000138814	protein_coding	0.512152	2.13546e-26	0.516957	0
FBXL4	ENSG00000112234	protein_coding	0.532779	8.2662e-29	0.516944	0
ACTR2	ENSG00000138071	protein_coding	0.541276	7.48979e-30	0.516854	0
ABRAXAS2	ENSG00000165660	protein_coding	0.530823	1.42292e-28	0.516848	0
AL118506.1	ENSG00000268858	lncRNA	0.517686	4.99272e-27	0.516798	0
ZNF25	ENSG00000175395	protein_coding	0.497718	8.35988e-25	0.516761	0
B3GALNT2	ENSG00000162885	protein_coding	0.52792	3.16551e-28	0.516722	0
FAM172A	ENSG00000113391	protein_coding	0.526811	4.2875e-28	0.516539	0
WDR35	ENSG00000118965	protein_coding	0.522598	1.34415e-27	0.516493	0
AL136981.2	ENSG00000275318	unprocessed_pseudogene	0.533552	6.66352e-29	0.51647	6.88696e-27
NFX1	ENSG00000086102	protein_coding	0.521149	1.98436e-27	0.516446	0
CLK1	ENSG00000013441	protein_coding	0.537366	2.28031e-29	0.516441	0
RTEL1-TNFRSF6B	ENSG00000026036	protein_coding	0.499535	5.3187e-25	0.516388	0
NCAPD3	ENSG00000151503	protein_coding	0.532099	9.98708e-29	0.516379	0
FKBP14	ENSG00000106080	protein_coding	0.521718	1.70308e-27	0.51635	0
AP003392.1	ENSG00000254428	lncRNA	0.511637	2.44122e-26	0.516276	7.24928e-27
RMI1	ENSG00000178966	protein_coding	0.527554	3.49991e-28	0.516252	0
ZNRF2P2	ENSG00000225264	transcribed_processed_pseudogene	0.476011	1.51185e-22	0.516233	7.33085e-27
AC037459.2	ENSG00000253200	lncRNA	0.494836	1.70289e-24	0.516194	7.40698e-27
KIAA0586	ENSG00000100578	protein_coding	0.523887	9.49316e-28	0.51618	0
AL049697.1	ENSG00000213204	protein_coding	0.484919	1.87297e-23	0.516176	7.44333e-27
LONRF3	ENSG00000175556	protein_coding	0.527996	3.10009e-28	0.516077	0
RRN3	ENSG00000085721	protein_coding	0.527045	4.02254e-28	0.516072	0
NCK1	ENSG00000158092	protein_coding	0.527029	4.04023e-28	0.516057	0
NT5C2	ENSG00000076685	protein_coding	0.530732	1.45919e-28	0.516013	0
SRSF11	ENSG00000116754	protein_coding	0.533996	5.88546e-29	0.515937	0
USP15	ENSG00000135655	protein_coding	0.537074	2.47673e-29	0.515915	0
AZI2	ENSG00000163512	protein_coding	0.541465	7.09496e-30	0.515905	0
NBAS	ENSG00000151779	protein_coding	0.522021	1.57003e-27	0.515901	0
PARD3B	ENSG00000116117	protein_coding	0.526722	4.39392e-28	0.515836	0
EIF3L	ENSG00000100129	protein_coding	0.500193	4.5127e-25	0.515771	0
ZNF718	ENSG00000250312	protein_coding	0.524334	8.41081e-28	0.515645	0
VAMP4	ENSG00000117533	protein_coding	0.519891	2.77769e-27	0.515644	0
HDAC4	ENSG00000068024	protein_coding	0.515194	9.63732e-27	0.515582	0
RNF40	ENSG00000103549	protein_coding	0.527293	3.75841e-28	0.515503	0
UBN1	ENSG00000118900	protein_coding	0.519919	2.75694e-27	0.515432	0
SPRED2	ENSG00000198369	protein_coding	0.538824	1.50833e-29	0.5153	0
AL604028.2	ENSG00000234329	processed_pseudogene	0.504402	1.56335e-25	0.515277	9.42905e-27
UMAD1	ENSG00000219545	protein_coding	0.528325	2.83257e-28	0.515213	0
EEA1	ENSG00000102189	protein_coding	0.534666	4.87833e-29	0.515198	0
TNPO1	ENSG00000083312	protein_coding	0.534557	5.029e-29	0.515109	0
MAP2K1	ENSG00000169032	protein_coding	0.522422	1.40963e-27	0.515085	0
SETD1A	ENSG00000099381	protein_coding	0.545785	2.03745e-30	0.515006	0
DTWD1	ENSG00000104047	protein_coding	0.509183	4.60538e-26	0.514941	0
CCNL1	ENSG00000163660	protein_coding	0.556237	9.22039e-32	0.514917	0
SEC23IP	ENSG00000107651	protein_coding	0.53285	8.10377e-29	0.514753	0
ZNF708	ENSG00000182141	protein_coding	0.501034	3.65595e-25	0.514725	0
NEDD1	ENSG00000139350	protein_coding	0.530624	1.50367e-28	0.51468	0
ABHD16A	ENSG00000204427	protein_coding	0.537151	2.4236e-29	0.514671	0
MSH5	ENSG00000204410	protein_coding	0.511144	2.77451e-26	0.51465	0
HAUS6	ENSG00000147874	protein_coding	0.503568	1.93073e-25	0.514632	0
ZCCHC4	ENSG00000168228	protein_coding	0.532698	8.45482e-29	0.514611	0
ZSCAN21	ENSG00000166529	protein_coding	0.539018	1.42752e-29	0.514538	0
ZBTB20	ENSG00000181722	protein_coding	0.516941	6.08189e-27	0.514525	0
DCUN1D4	ENSG00000109184	protein_coding	0.529323	2.15318e-28	0.514469	0
SLC4A1AP	ENSG00000163798	protein_coding	0.52676	4.34848e-28	0.514461	0
LMBR1	ENSG00000105983	protein_coding	0.529729	1.92515e-28	0.51445	0
DLG5	ENSG00000151208	protein_coding	0.532633	8.60813e-29	0.514418	0
PTPN11	ENSG00000179295	protein_coding	0.524371	8.32823e-28	0.514397	0
MAP3K1	ENSG00000095015	protein_coding	0.512172	2.12414e-26	0.514394	0
ZSWIM8	ENSG00000214655	protein_coding	0.528276	2.87121e-28	0.514338	0
GGNBP2	ENSG00000278311	protein_coding	0.543419	4.04431e-30	0.514263	0
L3MBTL2-AS1	ENSG00000235513	lncRNA	0.465719	1.56592e-21	0.51416	1.26404e-26
C9orf64	ENSG00000165118	protein_coding	0.516531	6.7777e-27	0.514124	0
ZNF146	ENSG00000167635	protein_coding	0.504612	1.48213e-25	0.514116	0
SMC4	ENSG00000113810	protein_coding	0.543497	3.95427e-30	0.514074	0
XPO1	ENSG00000082898	protein_coding	0.557198	6.89885e-32	0.514062	0
FYCO1	ENSG00000163820	protein_coding	0.526546	4.60974e-28	0.514023	0
TRIM23	ENSG00000113595	protein_coding	0.522252	1.47566e-27	0.514011	0
CSNK1G3	ENSG00000151292	protein_coding	0.519201	3.33928e-27	0.513997	0
WDR7	ENSG00000091157	protein_coding	0.540326	9.8303e-30	0.513928	0
UBE2Q2P1	ENSG00000189136	transcribed_unprocessed_pseudogene	0.487716	9.60124e-24	0.513922	1.34558e-26
GTF3C2-AS1	ENSG00000234945	lncRNA	0.498209	7.39929e-25	0.513909	1.3499e-26
SPRY2	ENSG00000136158	protein_coding	0.512928	1.74456e-26	0.513877	0
CUL2	ENSG00000108094	protein_coding	0.524921	7.17329e-28	0.513607	0
TNPO3	ENSG00000064419	protein_coding	0.5342	5.55817e-29	0.513576	0
AL161891.1	ENSG00000276672	lncRNA	0.448621	6.41707e-20	0.513561	1.47866e-26
EIF3A	ENSG00000107581	protein_coding	0.51424	1.2378e-26	0.513393	0
AC241952.1	ENSG00000275131	transcribed_unprocessed_pseudogene	0.486689	1.22794e-23	0.513376	1.55185e-26
DLSTP1	ENSG00000181227	processed_pseudogene	0.485136	1.77897e-23	0.513304	1.58153e-26
PRDM2	ENSG00000116731	protein_coding	0.529516	2.04157e-28	0.513176	0
KIAA1958	ENSG00000165185	protein_coding	0.52431	8.46593e-28	0.513167	0
FAM193A	ENSG00000125386	protein_coding	0.537759	2.04035e-29	0.513117	0
TPR	ENSG00000047410	protein_coding	0.535021	4.41601e-29	0.513102	0
INTU	ENSG00000164066	protein_coding	0.509662	4.07087e-26	0.513083	0
FNIP1	ENSG00000217128	protein_coding	0.510834	3.00626e-26	0.513052	0
AC012676.5	ENSG00000280063	TEC	0.481023	4.70382e-23	0.513016	1.70502e-26
C2CD3	ENSG00000168014	protein_coding	0.522365	1.43125e-27	0.51301	0
RNF214	ENSG00000167257	protein_coding	0.517168	5.72735e-27	0.512976	0
UTP20	ENSG00000120800	protein_coding	0.514099	1.28463e-26	0.512938	0
NKAPD1	ENSG00000150776	protein_coding	0.513375	1.55225e-26	0.512919	0
LCOR	ENSG00000196233	protein_coding	0.531885	1.06008e-28	0.512916	0
AC141586.1	ENSG00000215154	transcribed_unprocessed_pseudogene	0.472988	3.02886e-22	0.512865	0
DIP2A	ENSG00000160305	protein_coding	0.519154	3.38092e-27	0.512821	0
SAV1	ENSG00000151748	protein_coding	0.52736	3.69077e-28	0.512801	0
AC009053.1	ENSG00000214331	transcribed_unprocessed_pseudogene	0.513651	1.44431e-26	0.512788	0
AC024075.1	ENSG00000267904	lncRNA	0.504166	1.65969e-25	0.512784	1.81126e-26
SZT2	ENSG00000198198	protein_coding	0.535567	3.78776e-29	0.512712	0
ANKRD28	ENSG00000206560	protein_coding	0.507671	6.79291e-26	0.51262	0
SUPT16HP1	ENSG00000256238	processed_pseudogene	0.437238	6.78634e-19	0.5126	1.90021e-26
HELQ	ENSG00000163312	protein_coding	0.515829	8.15469e-27	0.512599	0
SLC24A1	ENSG00000074621	protein_coding	0.497735	8.3245e-25	0.512596	0
SNTB2	ENSG00000168807	protein_coding	0.536672	2.77436e-29	0.512569	0
TBC1D8B	ENSG00000133138	protein_coding	0.519831	2.82294e-27	0.512494	0
AFDN	ENSG00000130396	protein_coding	0.535775	3.57288e-29	0.512489	0
WDR20	ENSG00000140153	protein_coding	0.507967	6.29681e-26	0.512477	0
RASAL2	ENSG00000075391	protein_coding	0.501158	3.5436e-25	0.512465	0
ABL1	ENSG00000097007	protein_coding	0.523616	1.02134e-27	0.512451	0
ZBED1	ENSG00000214717	protein_coding	0.499798	4.98034e-25	0.512428	0
BMPR1A	ENSG00000107779	protein_coding	0.518723	3.792e-27	0.512337	0
AC010834.3	ENSG00000253854	lncRNA	0.491325	4.0162e-24	0.51221	2.10329e-26
HNRNPF	ENSG00000169813	protein_coding	0.52675	4.36032e-28	0.512146	0
RPL28P2	ENSG00000237641	processed_pseudogene	0.496486	1.13408e-24	0.512142	2.14063e-26
GCFC2	ENSG00000005436	protein_coding	0.514899	1.04132e-26	0.512127	0
RPAP2	ENSG00000122484	protein_coding	0.519464	3.11324e-27	0.512113	0
GTF2IP9	ENSG00000251451	transcribed_unprocessed_pseudogene	0.504853	1.39413e-25	0.512101	2.16382e-26
PPWD1	ENSG00000113593	protein_coding	0.537966	1.92415e-29	0.512077	0
TMEM30A	ENSG00000112697	protein_coding	0.555156	1.27629e-31	0.512054	0
GNL3L	ENSG00000130119	protein_coding	0.518414	4.11595e-27	0.512015	0
FAM199X	ENSG00000123575	protein_coding	0.528582	2.63972e-28	0.51193	0
AC034102.6	ENSG00000258317	lncRNA	0.468939	7.59915e-22	0.511849	2.31056e-26
FBXW2	ENSG00000119402	protein_coding	0.521691	1.71548e-27	0.51184	0
NUS1P1	ENSG00000235636	processed_pseudogene	0.528633	2.60331e-28	0.511827	2.32374e-26
AL445309.1	ENSG00000272320	lncRNA	0.462191	3.4271e-21	0.511784	2.34948e-26
ZC3H13	ENSG00000123200	protein_coding	0.519532	3.05679e-27	0.511776	0
SF1	ENSG00000168066	protein_coding	0.539058	1.41102e-29	0.511721	0
TAPT1	ENSG00000169762	protein_coding	0.521092	2.01477e-27	0.511719	0
RFC3	ENSG00000133119	protein_coding	0.5057	1.12406e-25	0.511651	0
ADPGK	ENSG00000159322	protein_coding	0.536201	3.16891e-29	0.511606	0
RBM27	ENSG00000091009	protein_coding	0.545637	2.12667e-30	0.511314	0
QKI	ENSG00000112531	protein_coding	0.52768	3.38126e-28	0.511266	0
VPS52	ENSG00000223501	protein_coding	0.521424	1.84321e-27	0.511226	0
UBE2V1	ENSG00000244687	protein_coding	0.522707	1.30548e-27	0.511203	0
ZNF280C	ENSG00000056277	protein_coding	0.519169	3.36736e-27	0.511195	0
SOCS4	ENSG00000180008	protein_coding	0.53212	9.92868e-29	0.511014	0
TCP11L2	ENSG00000166046	protein_coding	0.497648	8.50554e-25	0.511	0
ZNF567	ENSG00000189042	protein_coding	0.515357	9.23483e-27	0.510991	0
AGFG1	ENSG00000173744	protein_coding	0.541584	6.85711e-30	0.510957	0
CLCN3	ENSG00000109572	protein_coding	0.506663	8.79145e-26	0.51093	0
UBE2H	ENSG00000186591	protein_coding	0.511552	2.49529e-26	0.510925	0
SIKE1	ENSG00000052723	protein_coding	0.529828	1.87306e-28	0.51091	0
PCSK7	ENSG00000160613	protein_coding	0.542169	5.79675e-30	0.510847	0
CD2AP	ENSG00000198087	protein_coding	0.530468	1.56977e-28	0.510766	0
DARS1	ENSG00000115866	protein_coding	0.510277	3.47242e-26	0.510727	0
PICALM	ENSG00000073921	protein_coding	0.528714	2.54576e-28	0.510633	0
SETDB1	ENSG00000143379	protein_coding	0.520177	2.57347e-27	0.510612	0
VPS8	ENSG00000156931	protein_coding	0.537543	2.1693e-29	0.510604	0
PHF6	ENSG00000156531	protein_coding	0.524106	8.94747e-28	0.51059	0
IRF2BPL	ENSG00000119669	protein_coding	0.520549	2.33027e-27	0.510541	0
BICD2	ENSG00000185963	protein_coding	0.522205	1.49426e-27	0.510467	0
HNRNPR	ENSG00000125944	protein_coding	0.529884	1.84443e-28	0.510324	0
KAT2B	ENSG00000114166	protein_coding	0.509238	4.54072e-26	0.510312	0
CSDE1	ENSG00000009307	protein_coding	0.529474	2.06548e-28	0.510253	0
ZNF397	ENSG00000186812	protein_coding	0.515836	8.14003e-27	0.510239	0
ITGA6	ENSG00000091409	protein_coding	0.536485	2.92535e-29	0.510169	0
DCAF10	ENSG00000122741	protein_coding	0.514346	1.20411e-26	0.510146	0
NAA35	ENSG00000135040	protein_coding	0.526486	4.6852e-28	0.510122	0
DAAM1	ENSG00000100592	protein_coding	0.491716	3.65151e-24	0.510106	0
LRCH4	ENSG00000077454	protein_coding	0.519216	3.32583e-27	0.510057	0
AL157786.1	ENSG00000232934	lncRNA	0.47663	1.31003e-22	0.510015	0
PRPF40B	ENSG00000110844	protein_coding	0.527632	3.42588e-28	0.509932	0
DIS3L	ENSG00000166938	protein_coding	0.527387	3.66362e-28	0.509924	0
POU2F1	ENSG00000143190	protein_coding	0.531732	1.10608e-28	0.50989	0
AL157838.1	ENSG00000197670	lncRNA	0.433859	1.34371e-18	0.509864	3.86332e-26
ARHGEF11	ENSG00000132694	protein_coding	0.509726	4.00418e-26	0.509842	0
GCC1	ENSG00000179562	protein_coding	0.506256	9.75481e-26	0.509827	0
SPATA5	ENSG00000145375	protein_coding	0.503766	1.83668e-25	0.509811	0
PCBP1	ENSG00000169564	protein_coding	0.459534	6.14646e-21	0.50979	0
CAAP1	ENSG00000120159	protein_coding	0.50558	1.15898e-25	0.509782	0
GALNT11	ENSG00000178234	protein_coding	0.499229	5.74153e-25	0.509734	0
BRPF1	ENSG00000156983	protein_coding	0.542354	5.49713e-30	0.509702	0
PIAS3	ENSG00000131788	protein_coding	0.546614	1.59977e-30	0.509667	0
AC007731.1	ENSG00000215493	processed_pseudogene	0.453902	2.08391e-20	0.509662	4.07095e-26
AC023818.1	ENSG00000280067	TEC	0.485742	1.53985e-23	0.50965	4.08304e-26
TOP3B	ENSG00000100038	protein_coding	0.487	1.13995e-23	0.509604	4.13141e-26
AC018752.1	ENSG00000250015	lncRNA	0.490428	4.9916e-24	0.509599	4.13697e-26
ALKBH8	ENSG00000137760	protein_coding	0.501493	3.25731e-25	0.509587	0
BMI1	ENSG00000168283	protein_coding	0.544234	3.19542e-30	0.509579	0
UBAP1	ENSG00000165006	protein_coding	0.506858	8.36536e-26	0.509564	0
SNRNP48	ENSG00000168566	protein_coding	0.517533	5.20054e-27	0.509532	0
C5orf51	ENSG00000205765	protein_coding	0.535858	3.49067e-29	0.509391	0
DAPK1	ENSG00000196730	protein_coding	0.51743	5.34348e-27	0.509347	0
KHSRP	ENSG00000088247	protein_coding	0.529586	2.00228e-28	0.509298	0
EML4	ENSG00000143924	protein_coding	0.541251	7.54538e-30	0.509285	0
DHX16	ENSG00000204560	protein_coding	0.520961	2.08686e-27	0.509242	0
HMGN4	ENSG00000182952	protein_coding	0.50592	1.06263e-25	0.509183	0
PNPLA8	ENSG00000135241	protein_coding	0.512417	1.99277e-26	0.509106	0
DCLRE1B	ENSG00000118655	protein_coding	0.51895	3.56997e-27	0.509103	0
SUPT16H	ENSG00000092201	protein_coding	0.524686	7.64674e-28	0.509048	0
ANO8	ENSG00000074855	protein_coding	0.513843	1.3735e-26	0.509017	0
RP2	ENSG00000102218	protein_coding	0.520026	2.67966e-27	0.508983	0
DHX9	ENSG00000135829	protein_coding	0.526785	4.31902e-28	0.5089	0
ZNF281	ENSG00000162702	protein_coding	0.52758	3.47431e-28	0.508891	0
GTF2H4	ENSG00000213780	protein_coding	0.536325	3.06011e-29	0.508887	0
SMNDC1	ENSG00000119953	protein_coding	0.536791	2.68286e-29	0.508855	0
AL662795.2	ENSG00000280128	TEC	0.499326	5.60432e-25	0.508838	0
NUP205	ENSG00000155561	protein_coding	0.51546	8.9874e-27	0.508763	0
N4BP1	ENSG00000102921	protein_coding	0.523518	1.0489e-27	0.508723	0
SNX19	ENSG00000120451	protein_coding	0.445668	1.19332e-19	0.508719	0
MAGI1	ENSG00000151276	protein_coding	0.504272	1.61551e-25	0.508716	0
ZNF395	ENSG00000186918	protein_coding	0.497475	8.87835e-25	0.508709	0
COPB2	ENSG00000184432	protein_coding	0.524853	7.30754e-28	0.508656	0
GIT2	ENSG00000139436	protein_coding	0.521321	1.8949e-27	0.508644	0
NSRP1	ENSG00000126653	protein_coding	0.512208	2.10418e-26	0.508616	0
CEP162	ENSG00000135315	protein_coding	0.525374	6.34252e-28	0.508593	0
AL391422.1	ENSG00000219992	processed_pseudogene	0.500405	4.27997e-25	0.508585	5.37245e-26
ARL2BP	ENSG00000102931	protein_coding	0.506228	9.82372e-26	0.508571	5.39105e-26
KDM7A	ENSG00000006459	protein_coding	0.531273	1.25623e-28	0.508533	0
KDM2B	ENSG00000089094	protein_coding	0.532615	8.65345e-29	0.508491	0
RHBDD1	ENSG00000144468	protein_coding	0.499501	5.36397e-25	0.508433	0
ANKRD10-IT1	ENSG00000229152	lncRNA	0.524769	7.47483e-28	0.508426	0
CHERP	ENSG00000085872	protein_coding	0.521087	2.01716e-27	0.508373	0
WASHC4	ENSG00000136051	protein_coding	0.520133	2.60397e-27	0.508294	0
AL353807.4	ENSG00000271267	processed_pseudogene	0.516561	6.72372e-27	0.508258	5.84224e-26
ZNF225	ENSG00000256294	protein_coding	0.488293	8.35787e-24	0.50822	0
AL132639.2	ENSG00000258940	lncRNA	0.501905	2.93744e-25	0.508208	5.91813e-26
TRIM56	ENSG00000169871	protein_coding	0.494443	1.87555e-24	0.508181	0
TACC1	ENSG00000147526	protein_coding	0.517551	5.1756e-27	0.508136	0
GTF3C2	ENSG00000115207	protein_coding	0.531314	1.24198e-28	0.508055	0
ETAA1	ENSG00000143971	protein_coding	0.530606	1.51085e-28	0.507941	0
ASXL1	ENSG00000171456	protein_coding	0.520205	2.5545e-27	0.507853	0
USP1	ENSG00000162607	protein_coding	0.531377	1.22045e-28	0.507852	0
AC007191.1	ENSG00000279407	TEC	0.451544	3.45153e-20	0.507802	6.56904e-26
IRS1	ENSG00000169047	protein_coding	0.498143	7.52259e-25	0.507718	0
OCRL	ENSG00000122126	protein_coding	0.506365	9.48808e-26	0.507677	0
UBE3C	ENSG00000009335	protein_coding	0.516946	6.07385e-27	0.507647	0
TAB3	ENSG00000157625	protein_coding	0.496335	1.17721e-24	0.507605	0
DHX8	ENSG00000067596	protein_coding	0.560937	2.21098e-32	0.507553	0
SNAPC3	ENSG00000164975	protein_coding	0.521109	2.00566e-27	0.50751	0
DOCK9	ENSG00000088387	protein_coding	0.521138	1.99002e-27	0.507493	0
WDR36	ENSG00000134987	protein_coding	0.523254	1.12625e-27	0.507464	0
SPIN1	ENSG00000106723	protein_coding	0.529118	2.27829e-28	0.507462	0
ZFAND3	ENSG00000156639	protein_coding	0.497905	7.98044e-25	0.507431	0
NNAT	ENSG00000053438	protein_coding	0.44836	6.7801e-20	0.507403	7.27608e-26
STRADA	ENSG00000266173	protein_coding	0.532562	8.78112e-29	0.507389	0
MTPAP	ENSG00000107951	protein_coding	0.51573	8.37068e-27	0.507372	0
PHBP9	ENSG00000230224	processed_pseudogene	0.487157	1.09792e-23	0.507328	7.41695e-26
AC010976.1	ENSG00000231731	lncRNA	0.484644	1.99955e-23	0.507289	7.49159e-26
PPP1R26	ENSG00000196422	protein_coding	0.504151	1.66613e-25	0.506981	0
DYNC1I2	ENSG00000077380	protein_coding	0.493557	2.33024e-24	0.506954	0
PPIL4	ENSG00000131013	protein_coding	0.54807	1.04508e-30	0.506936	0
ZNF615	ENSG00000197619	protein_coding	0.508592	5.36162e-26	0.506893	0
SPPL2A	ENSG00000138600	protein_coding	0.511584	2.4748e-26	0.506788	0
VPS36	ENSG00000136100	protein_coding	0.506903	8.26919e-26	0.506751	0
ATP2C1	ENSG00000017260	protein_coding	0.540626	9.02219e-30	0.506749	0
AASDHPPT	ENSG00000149313	protein_coding	0.495798	1.34383e-24	0.506645	0
NCOA3	ENSG00000124151	protein_coding	0.499186	5.80303e-25	0.506592	0
SLC33A1	ENSG00000169359	protein_coding	0.507269	7.52973e-26	0.506551	0
ARPP19	ENSG00000128989	protein_coding	0.521125	1.99684e-27	0.506498	0
ATG2B	ENSG00000066739	protein_coding	0.527597	3.45888e-28	0.506444	0
RBBP9	ENSG00000089050	protein_coding	0.498655	6.62365e-25	0.506362	0
COX11	ENSG00000166260	protein_coding	0.533448	6.85926e-29	0.50634	0
CDC73	ENSG00000134371	protein_coding	0.527297	3.75454e-28	0.506271	0
BAHCC1	ENSG00000266074	protein_coding	0.5013	3.41915e-25	0.506261	0
PLAGL2	ENSG00000126003	protein_coding	0.504583	1.49313e-25	0.506251	0
DENND5A	ENSG00000184014	protein_coding	0.533245	7.25913e-29	0.506189	0
AHCTF1	ENSG00000153207	protein_coding	0.526367	4.84002e-28	0.506134	0
EIF2AK2	ENSG00000055332	protein_coding	0.51919	3.34893e-27	0.506103	0
ZNF131	ENSG00000172262	protein_coding	0.528806	2.48197e-28	0.50602	0
SMPD4	ENSG00000136699	protein_coding	0.527443	3.60792e-28	0.506002	0
ZNF587	ENSG00000198466	protein_coding	0.492421	3.07574e-24	0.505939	0
ZNF799	ENSG00000196466	protein_coding	0.522514	1.37487e-27	0.505753	0
VPS13A	ENSG00000197969	protein_coding	0.496118	1.24187e-24	0.505743	0
ZNF566	ENSG00000186017	protein_coding	0.485792	1.52161e-23	0.505699	0
YIPF4	ENSG00000119820	protein_coding	0.523016	1.20099e-27	0.505657	0
RBM48	ENSG00000127993	protein_coding	0.509824	3.90383e-26	0.505519	0
MGRN1	ENSG00000102858	protein_coding	0.514183	1.25657e-26	0.505452	0
ALG10	ENSG00000139133	protein_coding	0.526725	4.39029e-28	0.505446	0
ITGB1	ENSG00000150093	protein_coding	0.510904	2.95263e-26	0.505435	0
ARHGEF12	ENSG00000196914	protein_coding	0.500116	4.6003e-25	0.505403	0
ZNF546	ENSG00000187187	protein_coding	0.494333	1.92708e-24	0.505369	0
WDR33	ENSG00000136709	protein_coding	0.531919	1.05002e-28	0.505367	0
YPEL5	ENSG00000119801	protein_coding	0.508081	6.11389e-26	0.505311	0
KLF12	ENSG00000118922	protein_coding	0.498005	7.78544e-25	0.505284	0
JADE3	ENSG00000102221	protein_coding	0.515387	9.16225e-27	0.505216	0
CCDC93	ENSG00000125633	protein_coding	0.509226	4.55506e-26	0.505168	0
POLR2A	ENSG00000181222	protein_coding	0.504509	1.5214e-25	0.505112	0
NUDT21	ENSG00000167005	protein_coding	0.503551	1.93908e-25	0.50511	0
JRKL	ENSG00000183340	protein_coding	0.514153	1.26652e-26	0.505098	0
EXOC2	ENSG00000112685	protein_coding	0.530871	1.40407e-28	0.505006	0
API5	ENSG00000166181	protein_coding	0.522945	1.22423e-27	0.504779	0
AC015849.3	ENSG00000270871	lncRNA	0.505843	1.08385e-25	0.504739	1.43507e-25
OGT	ENSG00000147162	protein_coding	0.515849	8.11273e-27	0.504601	0
AC036108.3	ENSG00000261616	lncRNA	0.444801	1.43019e-19	0.50457	1.49798e-25
EYA3	ENSG00000158161	protein_coding	0.522767	1.28436e-27	0.504465	0
ASTE1	ENSG00000034533	protein_coding	0.532139	9.87714e-29	0.504456	0
ERCC3	ENSG00000163161	protein_coding	0.51325	1.60391e-26	0.50441	0
PARP4	ENSG00000102699	protein_coding	0.518708	3.80698e-27	0.504384	0
MEX3D	ENSG00000181588	protein_coding	0.508707	5.20603e-26	0.504299	0
AC099677.1	ENSG00000230953	processed_pseudogene	0.505623	1.14615e-25	0.50426	1.62072e-25
FRRS1	ENSG00000156869	protein_coding	0.510528	3.25437e-26	0.504232	0
BTRC	ENSG00000166167	protein_coding	0.508801	5.08097e-26	0.504222	0
ZNF175	ENSG00000105497	protein_coding	0.510267	3.48177e-26	0.504145	0
TOPBP1	ENSG00000163781	protein_coding	0.535664	3.68634e-29	0.504005	0
CBLL1	ENSG00000105879	protein_coding	0.514319	1.21254e-26	0.503987	0
AHNAK	ENSG00000124942	protein_coding	0.516347	7.11491e-27	0.50396	0
BRD4	ENSG00000141867	protein_coding	0.506383	9.44366e-26	0.503925	0
ZSCAN12	ENSG00000158691	protein_coding	0.520495	2.36417e-27	0.503888	0
AC073349.2	ENSG00000234338	processed_pseudogene	0.372179	9.87462e-14	0.503882	1.78339e-25
ZNF267	ENSG00000185947	protein_coding	0.518721	3.79354e-27	0.503827	0
PPP6C	ENSG00000119414	protein_coding	0.530255	1.66511e-28	0.5038	0
USP54	ENSG00000166348	protein_coding	0.477129	1.1671e-22	0.503775	0
PDE8A	ENSG00000073417	protein_coding	0.506754	8.59074e-26	0.503743	0
ZNF326	ENSG00000162664	protein_coding	0.522316	1.45032e-27	0.503714	0
ZNF23	ENSG00000167377	protein_coding	0.481779	3.93837e-23	0.503691	1.8719e-25
ABHD17B	ENSG00000107362	protein_coding	0.508855	5.01143e-26	0.503648	0
RAD50	ENSG00000113522	protein_coding	0.510844	2.99862e-26	0.503575	0
ZNF169	ENSG00000175787	protein_coding	0.492014	3.39611e-24	0.503568	0
DDX50P1	ENSG00000229816	processed_pseudogene	0.479635	6.51208e-23	0.503503	1.96319e-25
POFUT1	ENSG00000101346	protein_coding	0.497718	8.35969e-25	0.50345	0
ZEB1-AS1	ENSG00000237036	lncRNA	0.490707	4.66582e-24	0.503332	0
MSANTD2	ENSG00000120458	protein_coding	0.508935	4.90967e-26	0.503318	0
RNF13	ENSG00000082996	protein_coding	0.505882	1.07297e-25	0.503163	0
LAPTM4A	ENSG00000068697	protein_coding	0.513284	1.58949e-26	0.503125	0
CCNY	ENSG00000108100	protein_coding	0.489331	6.50857e-24	0.50309	0
SASS6	ENSG00000156876	protein_coding	0.510715	3.10084e-26	0.503056	0
OSBPL11	ENSG00000144909	protein_coding	0.523532	1.04499e-27	0.503049	0
EFCAB13	ENSG00000178852	protein_coding	0.502417	2.5822e-25	0.503004	0
VRK2	ENSG00000028116	protein_coding	0.512401	2.00103e-26	0.502998	0
STAU1	ENSG00000124214	protein_coding	0.489305	6.54948e-24	0.502974	0
SNX6	ENSG00000129515	protein_coding	0.50741	7.26331e-26	0.502942	0
BRMS1L	ENSG00000100916	protein_coding	0.529332	2.14773e-28	0.502924	0
ANKRD42	ENSG00000137494	protein_coding	0.510333	3.42226e-26	0.502853	0
PROSER1	ENSG00000120685	protein_coding	0.509838	3.88948e-26	0.50267	0
AL137003.1	ENSG00000272341	lncRNA	0.493998	2.09173e-24	0.502584	0
ATL1	ENSG00000198513	protein_coding	0.436281	8.24173e-19	0.502548	2.49787e-25
ARHGEF18	ENSG00000104880	protein_coding	0.50274	2.38008e-25	0.502525	0
RPAP1	ENSG00000103932	protein_coding	0.49609	1.2506e-24	0.502524	0
LCMT2	ENSG00000168806	protein_coding	0.509938	3.79029e-26	0.502518	0
IL1R1	ENSG00000115594	protein_coding	0.509842	3.88567e-26	0.502496	0
COPS2	ENSG00000166200	protein_coding	0.522274	1.46677e-27	0.502483	0
ZFP90	ENSG00000184939	protein_coding	0.516008	7.77869e-27	0.502346	0
RNF146	ENSG00000118518	protein_coding	0.523623	1.01945e-27	0.502332	0
LRBA	ENSG00000198589	protein_coding	0.495875	1.31877e-24	0.502304	0
NBR1	ENSG00000188554	protein_coding	0.52295	1.22271e-27	0.502283	0
ZNF17	ENSG00000186272	protein_coding	0.518062	4.51975e-27	0.502278	0
KLHDC1	ENSG00000197776	protein_coding	0.505814	1.09177e-25	0.502219	0
NOL8	ENSG00000198000	protein_coding	0.51745	5.31581e-27	0.502169	0
NCOA4	ENSG00000266412	protein_coding	0.503691	1.87199e-25	0.502022	0
POLR1B	ENSG00000125630	protein_coding	0.510093	3.64162e-26	0.502011	0
SLC35A3	ENSG00000117620	protein_coding	0.535313	4.06873e-29	0.501786	0
USP6NL	ENSG00000148429	protein_coding	0.491267	4.07299e-24	0.501739	0
FAM168A	ENSG00000054965	protein_coding	0.506545	9.06172e-26	0.501706	0
ZNRF2P1	ENSG00000237004	transcribed_processed_pseudogene	0.500038	4.69045e-25	0.501674	3.11311e-25
DIS3L2	ENSG00000144535	protein_coding	0.520609	2.29263e-27	0.50163	0
CMTR2	ENSG00000180917	protein_coding	0.509939	3.78988e-26	0.501552	0
MCM3AP	ENSG00000160294	protein_coding	0.509321	4.44488e-26	0.501489	0
MCTS2P	ENSG00000101898	protein_coding	0.494587	1.81041e-24	0.501481	3.26742e-25
ESF1	ENSG00000089048	protein_coding	0.505908	1.06612e-25	0.501444	0
ATE1	ENSG00000107669	protein_coding	0.515598	8.66584e-27	0.501413	0
GEMIN5	ENSG00000082516	protein_coding	0.52407	9.0336e-28	0.501382	0
KRBOX4	ENSG00000147121	protein_coding	0.513033	1.69739e-26	0.501376	0
DNMBP	ENSG00000107554	protein_coding	0.495737	1.36446e-24	0.501337	0
ANO6	ENSG00000177119	protein_coding	0.503055	2.19834e-25	0.501323	0
MSL1	ENSG00000188895	protein_coding	0.532522	8.87863e-29	0.501254	0
TRIM26	ENSG00000234127	protein_coding	0.491317	4.02352e-24	0.501237	0
ZBTB21	ENSG00000173276	protein_coding	0.522292	1.45985e-27	0.501199	0
GGA3	ENSG00000125447	protein_coding	0.525566	6.02119e-28	0.501148	0
RBM26	ENSG00000139746	protein_coding	0.506945	8.17949e-26	0.501131	0
TRMT10B	ENSG00000165275	protein_coding	0.511572	2.4825e-26	0.501118	0
ZFX	ENSG00000005889	protein_coding	0.483547	2.59429e-23	0.501094	0
FAM120A	ENSG00000048828	protein_coding	0.515919	7.96345e-27	0.501067	0
MANEA	ENSG00000172469	protein_coding	0.51913	3.40307e-27	0.501046	0
SIN3B	ENSG00000127511	protein_coding	0.510289	3.46228e-26	0.501015	0
FBXW7	ENSG00000109670	protein_coding	0.519783	2.85916e-27	0.500957	0
DPY19L1	ENSG00000173852	protein_coding	0.520498	2.36223e-27	0.500771	0
TASOR	ENSG00000163946	protein_coding	0.533156	7.44171e-29	0.50075	0
RBBP5	ENSG00000117222	protein_coding	0.517718	4.9505e-27	0.5007	0
DCAF16	ENSG00000163257	protein_coding	0.492207	3.24071e-24	0.500692	0
TAF9B	ENSG00000187325	protein_coding	0.509448	4.30121e-26	0.500604	0
PGBD4	ENSG00000182405	protein_coding	0.51873	3.78464e-27	0.500582	0
CMTR1	ENSG00000137200	protein_coding	0.522294	1.45904e-27	0.500518	0
INIP	ENSG00000148153	protein_coding	0.535475	3.88757e-29	0.500466	0
GAN	ENSG00000261609	protein_coding	0.50412	1.67929e-25	0.500406	0
SEPTIN2	ENSG00000168385	protein_coding	0.508164	5.98626e-26	0.500363	0
MKNK1-AS1	ENSG00000269956	lncRNA	0.450607	4.21346e-20	0.500278	4.41793e-25
AP000866.1	ENSG00000245498	lncRNA	0.438611	5.12969e-19	0.500259	4.43857e-25
AMOTL2	ENSG00000114019	protein_coding	0.500458	4.22359e-25	0.500207	0
SEC22B	ENSG00000265808	protein_coding	0.512458	1.97184e-26	0.500197	0
USP46-DT	ENSG00000248866	lncRNA	0.507733	6.68608e-26	0.500181	0
ZC3H14	ENSG00000100722	protein_coding	0.513072	1.68014e-26	0.500072	0
PRRG1	ENSG00000130962	protein_coding	0.479901	6.11933e-23	0.500068	0
EPS8	ENSG00000151491	protein_coding	0.498703	6.54386e-25	0.500063	0
USP10	ENSG00000103194	protein_coding	0.519226	3.31672e-27	0.500055	0
KCTD20	ENSG00000112078	protein_coding	0.524349	8.37685e-28	0.500019	0
AC016026.1	ENSG00000093100	lncRNA	0.404862	3.48394e-16	0.499985	4.75366e-25
ACER2	ENSG00000177076	protein_coding	0.484208	2.21764e-23	0.49997	4.77189e-25
CDKAL1	ENSG00000145996	protein_coding	0.524399	8.2649e-28	0.499861	0
RSRC2	ENSG00000111011	protein_coding	0.537586	2.1428e-29	0.499849	0
PDCD7	ENSG00000090470	protein_coding	0.506749	8.60115e-26	0.499808	0
PIK3R1	ENSG00000145675	protein_coding	0.512978	1.72201e-26	0.499611	0
ZKSCAN4	ENSG00000187626	protein_coding	0.509611	4.12418e-26	0.499571	0
PLS1	ENSG00000120756	protein_coding	0.492135	3.29768e-24	0.499558	0
RAD23B	ENSG00000119318	protein_coding	0.522191	1.49981e-27	0.499546	0
SCAF4	ENSG00000156304	protein_coding	0.509847	3.88075e-26	0.499426	0
FNBP4	ENSG00000109920	protein_coding	0.523991	9.2289e-28	0.499348	0
USP36	ENSG00000055483	protein_coding	0.532189	9.74035e-29	0.499212	0
AC122129.1	ENSG00000197815	lncRNA	0.451498	3.4858e-20	0.499195	5.79034e-25
NOTCH2	ENSG00000134250	protein_coding	0.497138	9.6517e-25	0.499182	0
PXYLP1	ENSG00000155893	protein_coding	0.515047	1.00173e-26	0.499179	0
DDX39B	ENSG00000198563	protein_coding	0.532614	8.6555e-29	0.499154	0
ZNF32-AS2	ENSG00000230565	lncRNA	0.474088	2.35375e-22	0.499073	5.96783e-25
RBMS1P1	ENSG00000225422	processed_pseudogene	0.468114	9.15349e-22	0.499072	5.96955e-25
ZNF362	ENSG00000160094	protein_coding	0.537532	2.17599e-29	0.499064	0
USP38	ENSG00000170185	protein_coding	0.49475	1.73927e-24	0.499046	0
RUSF1	ENSG00000140688	protein_coding	0.489834	5.7645e-24	0.499023	0
FZD5	ENSG00000163251	protein_coding	0.487126	1.10605e-23	0.498988	0
SLC25A40	ENSG00000075303	protein_coding	0.513516	1.49612e-26	0.498802	0
AC067852.3	ENSG00000267632	lncRNA	0.472801	3.16066e-22	0.498738	6.48841e-25
CEBPZ	ENSG00000115816	protein_coding	0.498999	6.0793e-25	0.498554	0
S100PBP	ENSG00000116497	protein_coding	0.52627	4.9701e-28	0.498528	0
AL732372.2	ENSG00000237094	transcribed_unprocessed_pseudogene	0.360423	6.47933e-13	0.498515	6.85756e-25
PKD2	ENSG00000118762	protein_coding	0.504752	1.43061e-25	0.49851	0
ZNF765	ENSG00000196417	protein_coding	0.504134	1.67334e-25	0.498498	0
TNPO2	ENSG00000105576	protein_coding	0.4974	9.0451e-25	0.498496	0
BBS4	ENSG00000140463	protein_coding	0.49467	1.77378e-24	0.498488	0
TLK1	ENSG00000198586	protein_coding	0.505508	1.18033e-25	0.49847	0
LINS1	ENSG00000140471	protein_coding	0.504686	1.4547e-25	0.498466	0
AC018638.2	ENSG00000230715	processed_pseudogene	0.516636	6.5925e-27	0.49842	0
PTBP3	ENSG00000119314	protein_coding	0.530191	1.69479e-28	0.498395	0
STK35	ENSG00000125834	protein_coding	0.494385	1.90259e-24	0.498382	0
SNX1	ENSG00000028528	protein_coding	0.491904	3.4884e-24	0.498375	0
AC018665.1	ENSG00000279382	TEC	0.494565	1.82035e-24	0.498364	7.12021e-25
MTREX	ENSG00000039123	protein_coding	0.526019	5.32239e-28	0.498262	0
CIC	ENSG00000079432	protein_coding	0.512449	1.97634e-26	0.498199	0
CUL4A	ENSG00000139842	protein_coding	0.483352	2.71695e-23	0.498195	0
AC060780.1	ENSG00000267002	lncRNA	0.432336	1.82375e-18	0.49791	0
KANTR	ENSG00000232593	protein_coding	0.25842	4.03706e-07	0.497899	7.99265e-25
METAP1	ENSG00000164024	protein_coding	0.50678	8.53256e-26	0.497893	0
THAP9	ENSG00000168152	protein_coding	0.499692	5.11491e-25	0.497887	0
SH3D19	ENSG00000109686	protein_coding	0.492009	3.40049e-24	0.49785	0
DNAJB6P1	ENSG00000254612	processed_pseudogene	0.511622	2.45057e-26	0.497848	8.09382e-25
SYDE2	ENSG00000097096	protein_coding	0.513024	1.70121e-26	0.497832	8.12659e-25
AC012615.6	ENSG00000267244	lncRNA	0.474196	2.29644e-22	0.497764	8.26458e-25
ACTG1P3	ENSG00000215388	processed_pseudogene	0.480499	5.31906e-23	0.497761	8.27147e-25
INTS14	ENSG00000138614	protein_coding	0.488501	7.94884e-24	0.497707	0
UNK	ENSG00000132478	protein_coding	0.536226	3.14681e-29	0.497661	0
SLF2	ENSG00000119906	protein_coding	0.500783	3.89248e-25	0.497612	0
CCNYL1	ENSG00000163249	protein_coding	0.519514	3.07201e-27	0.497584	0
MAML3	ENSG00000196782	protein_coding	0.521388	1.86101e-27	0.497537	0
TENT4A	ENSG00000112941	protein_coding	0.512315	2.04631e-26	0.497508	0
ETNK1	ENSG00000139163	protein_coding	0.507359	7.35775e-26	0.497506	0
C6orf89	ENSG00000198663	protein_coding	0.507979	6.27698e-26	0.497468	0
LINC01560	ENSG00000196741	lncRNA	0.500504	4.17452e-25	0.497447	0
FGD4	ENSG00000139132	protein_coding	0.48389	2.39154e-23	0.497185	0
GRB10	ENSG00000106070	protein_coding	0.520438	2.40012e-27	0.497157	0
SRSF10	ENSG00000188529	protein_coding	0.514942	1.02972e-26	0.497144	0
SNRPGP4	ENSG00000267203	processed_pseudogene	0.477873	9.81918e-23	0.497095	9.75608e-25
PPFIBP1	ENSG00000110841	protein_coding	0.47492	1.94404e-22	0.497047	0
CEP104	ENSG00000116198	protein_coding	0.511841	2.31536e-26	0.496887	0
ARHGAP29	ENSG00000137962	protein_coding	0.486162	1.39297e-23	0.496855	0
AL731577.2	ENSG00000249456	lncRNA	0.482462	3.35247e-23	0.496851	1.03618e-24
KDM2A	ENSG00000173120	protein_coding	0.518697	3.81788e-27	0.496811	0
ZC3H12C	ENSG00000149289	protein_coding	0.498406	7.04566e-25	0.496786	0
TRMT13	ENSG00000122435	protein_coding	0.506345	9.53569e-26	0.496761	0
MBNL1-AS1	ENSG00000229619	lncRNA	0.49861	6.69803e-25	0.496751	0
LYST	ENSG00000143669	protein_coding	0.50427	1.61651e-25	0.49675	0
AL583832.1	ENSG00000271580	processed_pseudogene	0.459755	5.85515e-21	0.496719	1.07054e-24
CTDSP1	ENSG00000144579	protein_coding	0.476691	1.29171e-22	0.496697	0
AL355075.2	ENSG00000258515	lncRNA	0.476709	1.28623e-22	0.496694	1.07733e-24
PRMT9	ENSG00000164169	protein_coding	0.526936	4.14385e-28	0.49668	0
SUN2	ENSG00000100242	protein_coding	0.471223	4.52956e-22	0.49663	0
ABCD3	ENSG00000117528	protein_coding	0.500875	3.80447e-25	0.496614	0
CTBP1-DT	ENSG00000196810	lncRNA	0.506572	8.99859e-26	0.496462	0
DOCK4	ENSG00000128512	protein_coding	0.513958	1.33282e-26	0.496416	0
LRIF1	ENSG00000121931	protein_coding	0.504158	1.66312e-25	0.496374	0
ILK	ENSG00000166333	protein_coding	0.502682	2.41512e-25	0.496343	0
KBTBD2	ENSG00000170852	protein_coding	0.535551	3.80455e-29	0.496333	0
DCUN1D1	ENSG00000043093	protein_coding	0.502501	2.52804e-25	0.496328	0
DCTN4	ENSG00000132912	protein_coding	0.508941	4.90228e-26	0.496302	0
ZNF436	ENSG00000125945	protein_coding	0.508301	5.77923e-26	0.496215	0
PTPN1	ENSG00000196396	protein_coding	0.508658	5.27261e-26	0.496205	0
NSD3	ENSG00000147548	protein_coding	0.524672	7.67498e-28	0.496202	0
CFAP44	ENSG00000206530	protein_coding	0.469853	6.18097e-22	0.49611	0
PAN2	ENSG00000135473	protein_coding	0.522348	1.43799e-27	0.496108	0
ATXN2	ENSG00000204842	protein_coding	0.5228	1.273e-27	0.496082	0
RRP1B	ENSG00000160208	protein_coding	0.500839	3.83876e-25	0.496079	0
AL591135.1	ENSG00000218418	processed_pseudogene	0.46036	5.12874e-21	0.496073	1.2557e-24
UBL3	ENSG00000122042	protein_coding	0.512711	1.84614e-26	0.49602	0
ZNF45	ENSG00000124459	protein_coding	0.498969	6.12469e-25	0.496009	0
ZNF235	ENSG00000159917	protein_coding	0.477373	1.1029e-22	0.495989	0
ZC3H18	ENSG00000158545	protein_coding	0.513879	1.36077e-26	0.495968	0
ZNF780B	ENSG00000128000	protein_coding	0.467865	9.6798e-22	0.495962	0
CAPRIN1	ENSG00000135387	protein_coding	0.511008	2.87388e-26	0.495912	0
KDM4C	ENSG00000107077	protein_coding	0.466609	1.2832e-21	0.495883	0
LMAN1	ENSG00000074695	protein_coding	0.515501	8.89055e-27	0.495878	0
AC093495.1	ENSG00000228242	lncRNA	0.494164	2.00827e-24	0.495867	0
MFSD14B	ENSG00000148110	protein_coding	0.514961	1.02455e-26	0.495838	0
PANK3	ENSG00000120137	protein_coding	0.509995	3.73529e-26	0.495829	0
PWWP2A	ENSG00000170234	protein_coding	0.529554	2.02028e-28	0.495778	0
MORF4L1P1	ENSG00000218283	processed_pseudogene	0.487282	1.06543e-23	0.49575	1.36014e-24
ZNF180	ENSG00000167384	protein_coding	0.493971	2.10577e-24	0.495746	0
FTO	ENSG00000140718	protein_coding	0.514689	1.10045e-26	0.495728	0
BTBD3	ENSG00000132640	protein_coding	0.479509	6.70617e-23	0.495606	0
LIG3	ENSG00000005156	protein_coding	0.511626	2.44782e-26	0.495579	0
CCDC50	ENSG00000152492	protein_coding	0.509998	3.73267e-26	0.495486	0
TBC1D4	ENSG00000136111	protein_coding	0.495046	1.6174e-24	0.495471	0
FAM102A	ENSG00000167106	protein_coding	0.522479	1.38807e-27	0.495344	0
MFSD8	ENSG00000164073	protein_coding	0.488668	7.63666e-24	0.495336	0
KPNA4	ENSG00000186432	protein_coding	0.53144	1.19923e-28	0.495278	0
SRPK2	ENSG00000135250	protein_coding	0.522349	1.43743e-27	0.49522	0
PLEKHA1	ENSG00000107679	protein_coding	0.507196	7.67238e-26	0.495193	0
ZMIZ1	ENSG00000108175	protein_coding	0.495951	1.29431e-24	0.495166	0
ZRANB2	ENSG00000132485	protein_coding	0.503006	2.22536e-25	0.495149	0
MDM1	ENSG00000111554	protein_coding	0.512007	2.21757e-26	0.495141	0
DZIP3	ENSG00000198919	protein_coding	0.502998	2.23025e-25	0.495031	0
GNA11	ENSG00000088256	protein_coding	0.502499	2.52927e-25	0.494974	0
ZBTB49	ENSG00000168826	protein_coding	0.521815	1.65923e-27	0.494972	0
COMMD2	ENSG00000114744	protein_coding	0.512718	1.84247e-26	0.494926	0
CDK14	ENSG00000058091	protein_coding	0.491241	4.09907e-24	0.49488	0
NUP214	ENSG00000126883	protein_coding	0.515171	9.69519e-27	0.494846	0
ZNF91	ENSG00000167232	protein_coding	0.490245	5.21856e-24	0.494828	0
ATP6V1A	ENSG00000114573	protein_coding	0.517375	5.42171e-27	0.494788	0
ZNF516	ENSG00000101493	protein_coding	0.499749	5.04245e-25	0.49478	0
TSSK4	ENSG00000139908	protein_coding	0.430636	2.56026e-18	0.494717	1.75368e-24
TRIM37	ENSG00000108395	protein_coding	0.528007	3.09118e-28	0.494666	0
BTBD8	ENSG00000189195	protein_coding	0.481126	4.59188e-23	0.494662	1.77727e-24
TSC1	ENSG00000165699	protein_coding	0.501968	2.89124e-25	0.494639	0
RAB3GAP2	ENSG00000118873	protein_coding	0.495403	1.48132e-24	0.494625	0
BCL2L11	ENSG00000153094	protein_coding	0.495589	1.41496e-24	0.494587	0
JAK2	ENSG00000096968	protein_coding	0.494268	1.95775e-24	0.49455	0
AC090589.3	ENSG00000270060	lncRNA	0.503115	2.16492e-25	0.494481	1.85832e-24
AC016722.2	ENSG00000228925	lncRNA	0.494246	1.96854e-24	0.494444	1.87509e-24
YY2	ENSG00000230797	protein_coding	0.471913	3.87087e-22	0.494377	1.90643e-24
KIF3B	ENSG00000101350	protein_coding	0.475885	1.55643e-22	0.494328	0
TTI1	ENSG00000101407	protein_coding	0.503618	1.90648e-25	0.494153	0
AC092910.3	ENSG00000242622	lncRNA	0.470469	5.37591e-22	0.494053	2.06404e-24
APPL1	ENSG00000157500	protein_coding	0.492802	2.8031e-24	0.494045	0
MRE11	ENSG00000020922	protein_coding	0.490692	4.68322e-24	0.494035	0
TTLL5	ENSG00000119685	protein_coding	0.529592	1.99925e-28	0.494027	0
UFM1	ENSG00000120686	protein_coding	0.481427	4.27809e-23	0.493923	0
RAB33B	ENSG00000172007	protein_coding	0.511773	2.35653e-26	0.493782	0
ENTPD7	ENSG00000198018	protein_coding	0.498464	6.94538e-25	0.493761	0
ANKRA2	ENSG00000164331	protein_coding	0.50425	1.62455e-25	0.493749	0
PPP4R3A	ENSG00000100796	protein_coding	0.520395	2.42765e-27	0.493728	0
FBXL5	ENSG00000118564	protein_coding	0.496817	1.04494e-24	0.493711	0
C2orf69	ENSG00000178074	protein_coding	0.507932	6.35371e-26	0.493704	0
MAK	ENSG00000111837	protein_coding	0.431797	2.03125e-18	0.49356	2.32885e-24
TANK	ENSG00000136560	protein_coding	0.516138	7.5184e-27	0.493535	0
NOC3L	ENSG00000173145	protein_coding	0.498193	7.42865e-25	0.493526	0
RALBP1	ENSG00000017797	protein_coding	0.4963	1.18748e-24	0.493503	0
HIP1	ENSG00000127946	protein_coding	0.484042	2.30697e-23	0.493493	0
SIX5	ENSG00000177045	protein_coding	0.4882	8.54595e-24	0.493484	0
SUPT7L	ENSG00000119760	protein_coding	0.52623	5.02467e-28	0.493262	0
AL035448.1	ENSG00000236526	lncRNA	0.382057	1.9139e-14	0.493261	2.50578e-24
MTF1	ENSG00000188786	protein_coding	0.502499	2.52943e-25	0.493247	0
SLC35B3	ENSG00000124786	protein_coding	0.507042	7.97996e-26	0.493245	0
ZGRF1	ENSG00000138658	protein_coding	0.477275	1.1283e-22	0.493183	0
LRP6	ENSG00000070018	protein_coding	0.495698	1.37751e-24	0.493155	0
CICP16	ENSG00000248213	processed_pseudogene	0.40803	1.94795e-16	0.493112	2.59852e-24
M6PR	ENSG00000003056	protein_coding	0.505786	1.09956e-25	0.493087	0
PHLPP1	ENSG00000081913	protein_coding	0.506165	9.9848e-26	0.493068	0
CLINT1	ENSG00000113282	protein_coding	0.514911	1.03817e-26	0.493061	0
LEPROT	ENSG00000213625	protein_coding	0.500824	3.8535e-25	0.493056	0
AC002401.2	ENSG00000250282	lncRNA	0.472219	3.61018e-22	0.492943	2.70782e-24
RN7SKP23	ENSG00000280039	TEC	0.432824	1.65395e-18	0.492786	2.81395e-24
SIPA1L1	ENSG00000197555	protein_coding	0.500389	4.29673e-25	0.49278	0
SERINC1	ENSG00000111897	protein_coding	0.510918	2.94139e-26	0.492769	0
KPNA1	ENSG00000114030	protein_coding	0.496139	1.23551e-24	0.492765	0
ZNF564	ENSG00000249709	protein_coding	0.49029	5.16128e-24	0.492757	0
MXD1	ENSG00000059728	protein_coding	0.510095	3.63958e-26	0.492748	0
ZFP14	ENSG00000142065	protein_coding	0.461829	3.71206e-21	0.492693	0
DDX46	ENSG00000145833	protein_coding	0.525747	5.73181e-28	0.492687	0
VPS54	ENSG00000143952	protein_coding	0.510091	3.64367e-26	0.492624	0
EIF4E	ENSG00000151247	protein_coding	0.482191	3.5739e-23	0.492602	0
ZNF514	ENSG00000144026	protein_coding	0.499193	5.79322e-25	0.49256	0
MAN2C1	ENSG00000140400	protein_coding	0.48901	7.03227e-24	0.49251	0
GPATCH2	ENSG00000092978	protein_coding	0.509678	4.05355e-26	0.492475	0
TAOK2	ENSG00000149930	protein_coding	0.518351	4.18566e-27	0.492474	0
ZNF891	ENSG00000214029	protein_coding	0.469987	5.99674e-22	0.492297	0
ADD1	ENSG00000087274	protein_coding	0.486752	1.20957e-23	0.492283	0
CDYL	ENSG00000153046	protein_coding	0.518496	4.02729e-27	0.492179	0
EXOC1	ENSG00000090989	protein_coding	0.505061	1.32257e-25	0.492162	0
DDX21	ENSG00000165732	protein_coding	0.487971	9.03015e-24	0.492159	0
PRR12	ENSG00000126464	protein_coding	0.512435	1.98339e-26	0.49205	0
ZNF212	ENSG00000170260	protein_coding	0.516102	7.5883e-27	0.492023	0
BZW1	ENSG00000082153	protein_coding	0.488534	7.88683e-24	0.491981	0
TM9SF4	ENSG00000101337	protein_coding	0.495186	1.56258e-24	0.491753	0
DCLRE1A	ENSG00000198924	protein_coding	0.515182	9.66925e-27	0.491742	0
ZNF527	ENSG00000189164	protein_coding	0.485493	1.63382e-23	0.491664	0
IPMK	ENSG00000151151	protein_coding	0.505629	1.14467e-25	0.491622	0
EP400	ENSG00000183495	protein_coding	0.519615	2.99045e-27	0.491544	0
MOB4	ENSG00000115540	protein_coding	0.504269	1.61699e-25	0.491479	0
ZNF550	ENSG00000251369	protein_coding	0.50267	2.4223e-25	0.491306	0
AC073957.3	ENSG00000273151	lncRNA	0.426611	5.67178e-18	0.491236	0
GNAI1	ENSG00000127955	protein_coding	0.490435	4.98361e-24	0.491222	0
OSBP	ENSG00000110048	protein_coding	0.482054	3.69084e-23	0.491219	0
SECISBP2	ENSG00000187742	protein_coding	0.502219	2.71397e-25	0.491188	0
SLC35E2A	ENSG00000215790	protein_coding	0.484009	2.32531e-23	0.491175	0
ZNF182	ENSG00000147118	protein_coding	0.510928	2.93437e-26	0.491165	0
NRP1	ENSG00000099250	protein_coding	0.473144	2.92232e-22	0.491128	0
PPIL2	ENSG00000100023	protein_coding	0.495187	1.56218e-24	0.491077	0
SUGP2	ENSG00000064607	protein_coding	0.496712	1.07241e-24	0.491068	0
CDON	ENSG00000064309	protein_coding	0.486699	1.22499e-23	0.491058	0
AC127024.8	ENSG00000280069	TEC	0.428927	3.59343e-18	0.49092	4.43051e-24
PNN	ENSG00000100941	protein_coding	0.517038	5.92724e-27	0.490806	0
LINC01126	ENSG00000279873	lncRNA	0.445491	1.23819e-19	0.490805	4.55652e-24
PDLIM5	ENSG00000163110	protein_coding	0.488683	7.60916e-24	0.490792	0
AC004771.2	ENSG00000262227	lncRNA	0.453508	2.26786e-20	0.490702	4.67106e-24
DHX15	ENSG00000109606	protein_coding	0.513093	1.67111e-26	0.490578	0
BMS1P1	ENSG00000204177	transcribed_unprocessed_pseudogene	0.479181	7.24016e-23	0.490563	0
HINT3	ENSG00000111911	protein_coding	0.511867	2.29975e-26	0.490546	0
MKRN2	ENSG00000075975	protein_coding	0.519513	3.07241e-27	0.490542	0
NR2F2	ENSG00000185551	protein_coding	0.499653	5.16403e-25	0.490501	0
CAMSAP1	ENSG00000130559	protein_coding	0.506755	8.58748e-26	0.490416	0
CARM1	ENSG00000142453	protein_coding	0.484443	2.09748e-23	0.490325	0
ZFYVE26	ENSG00000072121	protein_coding	0.491841	3.54268e-24	0.490287	0
JMY	ENSG00000152409	protein_coding	0.501652	3.13021e-25	0.490276	0
MBD1	ENSG00000141644	protein_coding	0.52335	1.09754e-27	0.490268	0
MAPK6	ENSG00000069956	protein_coding	0.521167	1.97453e-27	0.490149	0
ZCCHC8	ENSG00000033030	protein_coding	0.518938	3.5808e-27	0.490144	0
FAM76B	ENSG00000077458	protein_coding	0.495243	1.54079e-24	0.490144	0
AP003084.1	ENSG00000254783	processed_pseudogene	0.487086	1.11666e-23	0.490075	5.43761e-24
HNRNPLL	ENSG00000143889	protein_coding	0.520749	2.20873e-27	0.490036	0
RAD17	ENSG00000152942	protein_coding	0.506084	1.0192e-25	0.489965	0
KANSL2	ENSG00000139620	protein_coding	0.494793	1.721e-24	0.489906	0
TP73-AS1	ENSG00000227372	transcribed_unitary_pseudogene	0.502475	2.5446e-25	0.489711	0
MDN1	ENSG00000112159	protein_coding	0.501501	3.25116e-25	0.489687	0
AC012618.3	ENSG00000234773	transcribed_unprocessed_pseudogene	0.425939	6.47048e-18	0.489681	5.98107e-24
UEVLD	ENSG00000151116	protein_coding	0.515706	8.42372e-27	0.489652	0
ELK1	ENSG00000126767	protein_coding	0.498223	7.37407e-25	0.489645	0
IFT81	ENSG00000122970	protein_coding	0.49705	9.86553e-25	0.489588	0
SETD7	ENSG00000145391	protein_coding	0.484475	2.08151e-23	0.48953	0
PRIMPOL	ENSG00000164306	protein_coding	0.513724	1.41686e-26	0.489488	0
AC073254.1	ENSG00000237126	lncRNA	0.483379	2.69903e-23	0.489412	6.38277e-24
ZNF234	ENSG00000263002	protein_coding	0.480038	5.92596e-23	0.489363	0
PKP4-AS1	ENSG00000204380	lncRNA	0.411042	1.11444e-16	0.489263	6.61548e-24
CRLF3	ENSG00000176390	protein_coding	0.500864	3.81504e-25	0.489165	0
AC053513.2	ENSG00000256973	lncRNA	0.455491	1.48003e-20	0.489126	6.8382e-24
NAA50	ENSG00000121579	protein_coding	0.499636	5.18667e-25	0.488852	0
CRTC3	ENSG00000140577	protein_coding	0.499626	5.19948e-25	0.488778	0
PKD1P5	ENSG00000254681	transcribed_unprocessed_pseudogene	0.335969	2.55004e-11	0.488758	7.47211e-24
SENP5	ENSG00000119231	protein_coding	0.502617	2.45497e-25	0.488746	0
AC022364.1	ENSG00000247934	lncRNA	0.457824	8.92548e-21	0.488696	0
ARHGAP12	ENSG00000165322	protein_coding	0.491638	3.7215e-24	0.488692	0
LTB4R2	ENSG00000213906	protein_coding	0.475089	1.86984e-22	0.488632	0
ZNF724	ENSG00000196081	protein_coding	0.43664	7.66222e-19	0.488542	7.87162e-24
MEIS1	ENSG00000143995	protein_coding	0.461931	3.62982e-21	0.488354	0
ANKFY1	ENSG00000185722	protein_coding	0.481165	4.54989e-23	0.488352	0
USO1	ENSG00000138768	protein_coding	0.477963	9.61687e-23	0.488264	0
IFT140	ENSG00000187535	protein_coding	0.455018	1.63915e-20	0.488115	0
RELL1	ENSG00000181826	protein_coding	0.497216	9.46772e-25	0.488092	0
DNAJB5	ENSG00000137094	protein_coding	0.472761	3.18994e-22	0.488025	0
PEX1	ENSG00000127980	protein_coding	0.482133	3.62269e-23	0.487999	0
HS2ST1	ENSG00000153936	protein_coding	0.493674	2.26467e-24	0.487833	0
CDC27	ENSG00000004897	protein_coding	0.525437	6.23597e-28	0.487821	0
ZNHIT6	ENSG00000117174	protein_coding	0.490488	4.92003e-24	0.487811	0
KLHDC2	ENSG00000165516	protein_coding	0.489581	6.12674e-24	0.487752	0
AP001107.1	ENSG00000245156	lncRNA	0.460187	5.32703e-21	0.48766	9.72976e-24
AC084018.2	ENSG00000274292	lncRNA	0.467295	1.1003e-21	0.487644	9.76779e-24
CR936218.1	ENSG00000262372	lncRNA	0.491327	4.01368e-24	0.487608	9.85207e-24
UPRT	ENSG00000094841	protein_coding	0.507917	6.37774e-26	0.487597	0
AL135791.1	ENSG00000236514	lncRNA	0.434244	1.24365e-18	0.48758	9.91881e-24
PCYOX1	ENSG00000116005	protein_coding	0.502366	2.61548e-25	0.487488	0
RNF103	ENSG00000239305	protein_coding	0.503563	1.93325e-25	0.487468	0
BIVM	ENSG00000134897	protein_coding	0.441735	2.7011e-19	0.487373	0
ZW10	ENSG00000086827	protein_coding	0.493981	2.10049e-24	0.487348	0
PIP4K2B	ENSG00000276293	protein_coding	0.524706	7.60401e-28	0.487339	0
TTF1	ENSG00000125482	protein_coding	0.498007	7.78024e-25	0.487313	0
STXBP3	ENSG00000116266	protein_coding	0.502515	2.51923e-25	0.487313	0
POLA1	ENSG00000101868	protein_coding	0.497525	8.76936e-25	0.487269	0
TMTC4	ENSG00000125247	protein_coding	0.478961	7.62279e-23	0.487166	0
AC138956.2	ENSG00000251414	lncRNA	0.465724	1.56402e-21	0.487132	1.10447e-23
YES1	ENSG00000176105	protein_coding	0.519536	3.05383e-27	0.487129	0
GLCCI1	ENSG00000106415	protein_coding	0.509467	4.28003e-26	0.487079	0
SNAP23	ENSG00000092531	protein_coding	0.495432	1.47084e-24	0.487061	0
LSM14A	ENSG00000257103	protein_coding	0.470833	4.94952e-22	0.487056	0
FAM53C	ENSG00000120709	protein_coding	0.494584	1.81184e-24	0.486933	0
AC018638.1	ENSG00000229413	processed_pseudogene	0.503281	2.07605e-25	0.486902	1.16694e-23
FTX	ENSG00000230590	lncRNA	0.45588	1.36084e-20	0.486894	0
PMS2CL	ENSG00000187953	transcribed_unprocessed_pseudogene	0.501382	3.35004e-25	0.486859	0
[truncated: 54,494 more rows]

## Sheet: Sheet2
gene_name	gene_id	gene_biotype	cor_pearson	p_pearson	cor_spearman	p_spearman
KANSL1L	ENSG00000144445	protein_coding	0.644891	2.36655e-45	0.683115	0
REV1	ENSG00000135945	protein_coding	0.700258	2.09293e-56	0.678205	0
PIAS1	ENSG00000033800	protein_coding	0.675015	4.56805e-51	0.67157	0
TET2	ENSG00000168769	protein_coding	0.659581	4.67545e-48	0.666497	0
RNF111	ENSG00000157450	protein_coding	0.672722	1.31387e-50	0.66507	0
MAP3K2	ENSG00000169967	protein_coding	0.68144	2.24905e-52	0.664262	0
CREBBP	ENSG00000005339	protein_coding	0.685781	2.81342e-53	0.661603	0
GIGYF2	ENSG00000204120	protein_coding	0.662912	1.08471e-48	0.657801	0
BOD1L1	ENSG00000038219	protein_coding	0.668535	8.82286e-50	0.656629	0
KLHL28	ENSG00000179454	protein_coding	0.65944	4.97247e-48	0.653237	0
gene_name	gene_id	gene_biotype	cor_pearson	p_pearson	cor_spearman	p_spearman
COX6C	ENSG00000164919	protein_coding	-0.504077	1.6974e-25	-0.487622	0
ETFB	ENSG00000105379	protein_coding	-0.462036	3.54678e-21	-0.445543	0
APOC1	ENSG00000130208	protein_coding	-0.376428	4.90859e-14	-0.430636	0
NDUFV2	ENSG00000178127	protein_coding	-0.383136	1.59449e-14	-0.413089	0
NDUFB9	ENSG00000147684	protein_coding	-0.42774	4.54181e-18	-0.41101	0
SLIRP	ENSG00000119705	protein_coding	-0.376246	5.05902e-14	-0.394854	1.13129e-15
FKBP2	ENSG00000173486	protein_coding	-0.398648	1.07053e-15	-0.393496	1.70503e-15
SDSL	ENSG00000139410	protein_coding	-0.38585	1.00429e-14	-0.383754	1.58951e-14
UQCRQ	ENSG00000164405	protein_coding	-0.374466	6.78768e-14	-0.380108	3.19553e-14
CHCHD10	ENSG00000250479	protein_coding	-0.372185	9.86611e-14	-0.372996	1.13602e-13
p_sprearman<0.05
cor前10的基因
