# Supplementary material for: Period2 is associated with immune cell infiltration and is a potential diagnostic and prognostic marker for hepatocellular carcinoma
Source: Front Mol Biosci. 2023 Nov 21;10:1264553. doi: 10.3389/fmolb.2023.1264553 (PMC10702766; doi:10.3389/fmolb.2023.1264553)
Supplement: Supplementary file 6 [file Table6.XLSX]

## Sheet: Sheet1
CancerTissuesPer2	ParacarcinomaTissuesPer2	Gender: 1.male, 2.female	Age	Age：1.＜50，2.≥50	Operation:1.Hepatectomy, 2.Liver transplantation	drinking	Smoking	height(m)	weight(kg)	BMI(kg/m2)	BMI：1.＜18,2.18~24,3.≥24	AFP(μg/L)	AFP：1.＜200，2.≥200	HBV	TumorNumber	TumorNumber：1.≤3，2.＞3个	Vascular tumor thrombus	Maximum tumor diameter(cm)	Maximum tumor diameter: 1.＜5cm，2.≥5cm	Histological grade: Poor(1)/moderate(2)/high(3) differentiation	Satellite lesions	MVI: 0.M0; 1.M1+M2	Nerve invasion	Hepatic capsule invasion	Involve peripheral organs	Child-Pugh	CNLC	CNLC：1.Ⅰ，2Ⅱ+Ⅲ+Ⅳ.
0	1	1	58	2	1	0	1	1.65	74	27.18	3	7	1	1	1	1	0	3	1	2	0	0	0	0	0	1	Ⅰa	1
1	1	1	66	2	1	0	0	1.67	66.5	23.84	2	103	1	1	≥4	2	0	2	1	1	0	1	0	1	0	1	Ⅱb	2
0	1	1	61	2	1	1	1	1.67	71.7	25.71	3	32	1	1	≥4	2	1	4	1	2	0	1	1	0	0	1	Ⅲa	2
1	1	1	52	2	1	1	0	1.72	63.4	21.43	2	25	1	1	1	1	0	11	2	1	0	1	0	0	0	1	Ⅰb	1
0	1	1	35	1	1	0	0	1.73	71	23.72	2	120	1	1	1	1	0	4	1	1	0	1	1	0	0	1	Ⅰb	1
0	1	1	65	2	1	0	0	1.67	79	28.33	3	3	1	1	1	1	0	10	2	1	0	1	0	0	0	1	Ⅱb	2
1	1	1	56	2	1	1	1	1.65	57.2	21.01	2	42	1	1	1	1	0	2	1	2	0	0	0	0	0	1	Ⅰa	1
1	1	1	81	2	1	0	0	1.75	48	15.67	1	103	1	1	1	1	0	5	2	2	0	0	0	0	0	1	Ⅰb	1
1	1	1	74	2	1	1	1	1.75	71.3	23.28	2	28	1	1	1	1	0	4	1	2	0	0	0	0	0	1	Ⅰa	1
1	1	1	78	2	1	1	1	1.63	69.8	26.27	3	6	1	1	1	1	0	4	1	2	0	0	0	0	0	1	Ⅰa	1
0	1	1	79	2	1	0	0	1.78	74.3	23.45	2	521	2	1	≥4	2	0	1	1	2	0	0	0	0	0	1	Ⅱb	2
0	1	1	68	2	1	0	0	1.7	63	21.8	2	2	1	1	1	1	0	1	1	3	0	0	0	0	0	1	Ⅰa	1
1	1	1	57	2	1	1	1	1.78	89.2	28.15	3	4	1	0	1	1	0	11	2	3	0	0	0	1	0	1	Ⅰb	1
1	1	1	59	2	2	0	0	1.78	60	18.94	2	2842	2	1	1	1	0	2	1	1	0	0	0	0	0	1	Ⅰa	1
1	1	1	57	2	1	1	1	1.7	67	23.18	2	1658	2	1	1	1	0	14	2	1	1	0	0	0	0	1	Ⅰb	1
1	1	1	64	2	1	0	0	1.73	70	23.39	2	0	1	1	1	1	0	4	1	1	0	0	0	0	0	1	Ⅰa	1
0	1	1	53	2	1	0	0	1.57	58.2	23.61	2	3	1	1	1	1	0	3	1	1	0	1	0	0	0	1	Ⅰa	1
1	1	1	59	2	1	0	0	1.62	64.2	24.46	3	596	2	0	1	1	0	4	1	2	0	1	0	0	0	1	Ⅰa	1
1	1	1	69	2	2	0	0	1.64	64.5	23.98	2	7	1	1	2	1	0	2	1	1	1	0	0	0	0	1	Ⅰb	1
0	1	1	48	1	1	1	1	1.7	68	23.53	2	5	1	1	1	1	0	3	1	1	0	1	0	1	0	1	Ⅰa	1
0	1	1	61	2	2	1	1	1.74	63.6	21.01	2	46	1	1	1	1	0	7	2	1	0	0	0	0	0	1	Ⅱb	2
1	1	2	73	2	1	0	0	1.55	74.2	30.88	3	4	1	1	3	1	0	1	1	1	0	1	0	1	0	1	Ⅰb	1
0	1	1	69	2	1	1	1	1.72	79.8	26.97	3	210	2	1	1	1	0	1	1	2	0	0	0	0	0	1	Ⅰa	1
1	1	1	65	2	1	1	1	1.71	68	23.26	2	2	1	1	2	1	0	3	1	2	0	0	0	0	0	1	Ⅰb	1
1	1	1	44	1	1	1	0	1.74	59.8	19.75	2	90	1	1	1	1	0	1	1	1	0	0	0	0	0	1	Ⅰa	1
0	1	2	59	2	1	0	0	1.59	63.2	25	3	2	1	1	1	1	0	2	1	1	0	0	0	0	0	1	Ⅰa	1
0	1	1	62	2	1	1	1	1.76	65.7	21.21	2	2	1	1	1	1	0	3	1	1	0	0	0	1	0	1	Ⅰa	1
1	1	2	72	2	1	0	0	1.46	63.5	29.79	3	6	1	1	≥4	2	0	3	1	1	0	1	0	0	0	1	Ⅱb	2
1	1	1	48	1	2	0	0	1.63	66.4	24.99	3	1	1	1	≥4	2	0	3	1	2	1	0	0	0	0	1	Ⅱb	2
0	1	1	59	2	1	0	0	1.75	75	24.49	3	433	2	1	1	1	0	3	1	1	0	1	0	0	0	1	Ⅰa	1
1	1	1	77	2	1	1	0	1.63	63	23.71	2	1	1	0	1	1	0	4	1	2	0	0	0	0	0	1	Ⅰa	1
1	0	1	52	2	1	0	0	1.7	70	24.22	3	6	1	1	1	1	0	5	2	2	0	1	0	0	0	1	Ⅰb	1
1	1	1	63	2	1	0	0	1.6	67	26.17	3	1	1	0	1	1	0	2	1	3	1	0	0	0	0	1	Ⅰa	1
0	1	1	59	2	1	0	0	1.8	79.6	24.57	3	9	1	1	1	1	0	1	1	3	0	0	0	0	0	1	Ⅰa	1
1	1	1	72	2	1	1	1	1.74	70.3	23.22	2	5	1	0	1	1	0	2	1	2	0	0	0	0	0	1	Ⅰa	1
0	1	1	76	2	1	0	0	1.58	58.4	23.39	2	50	1	1	3	1	0	4	1	1	0	0	0	0	0	1	Ⅱa	2
0	1	1	44	1	1	1	1	1.65	60.1	22.08	2	14	1	1	2	1	0	2	1	2	1	1	0	0	0	2	Ⅱb	2
1	1	1	49	1	1	1	0	1.7	76.4	26.44	3	0	2	1	1	1	0	4	1	2	0	1	0	0	0	1	Ⅰb	1
1	1	2	59	2	1	0	0	1.45	36.9	17.55	1	2	1	0	1	1	0	2	1	2	0	0	0	0	0	1	Ⅰb	1
0	1	1	41	1	1	0	0	1.56	79	32.46	3	6	1	1	1	1	0	7	2	2	0	1	1	0	0	1	Ⅲa	2
0	1	2	71	2	1	0	0	1.57	69	27.99	3	10	1	0	1	1	0	3	1	3	0	0	0	0	0	2	Ⅰa	1
1	1	2	61	2	1	0	0	1.65	43.6	16.01	1	363	2	1	1	1	0	7	2	1	0	1	0	1	0	1	Ⅱb	2
1	1	2	48	1	2	0	0	1.6	55	21.48	2	3	1	1	1	1	0	3	1	3	0	1	0	0	0	1	Ⅰa	1
1	1	1	66	2	1	0	0	1.64	75	27.89	3	71	1	1	1	1	0	8	2	1	0	1	0	0	0	1	Ⅰb	1
1	1	1	63	2	1	1	1	1.7	55	19.03	2	12060	2	1	1	1	0	5	1	1	0	0	0	0	0	1	Ⅰa	1
1	1	1	68	2	1	0	0	1.76	70	22.6	2	5	1	0	1	1	1	4	1	3	0	0	0	0	0	1	Ⅰa	1
1	1	1	59	2	1	1	1	1.72	79.1	26.74	3	27	1	1	1	1	0	3	1	2	0	1	0	0	0	1	Ⅰa	1
1	1	1	67	2	1	0	0	1.65	73	26.81	3	22	1	1	1	1	0	4	1	2	0	1	0	0	0	1	Ⅰa	1
1	1	1	65	2	1	0	0	1.71	83	28.38	3	3	1	0	1	1	0	5	1	2	0	0	0	0	1	1	Ⅰb	1
0	1	1	52	2	1	1	1	1.75	84.1	27.46	3	3	1	1	1	1	0	2	1	2	0	1	0	0	0	1	Ⅰa	1
1	1	1	35	1	1	0	0	1.73	51.6	17.24	1	964	2	1	1	1	0	2	1	1	0	0	0	1	0	1	Ⅰa	1
1	1	1	65	2	1	0	0	1.66	77.9	28.27	3	1	1	0	1	1	0	3	1	2	0	1	0	0	0	1	Ⅰa	1
1	1	2	74	2	1	0	0	1.58	64.7	25.92	3	1457	2	0	1	1	0	4	1	2	0	1	0	0	0	1	Ⅰb	1
1	1	1	49	1	1	1	1	1.72	68.7	23.22	2	20	1	1	1	1	1	1	1	2	0	0	0	0	0	1	Ⅰb	1
0	1	1	70	2	1	0	0	1.69	73	25.56	3	4	1	1	≥4	2	0	3	1	2	1	1	0	0	0	2	Ⅱb	2
1	1	1	71	2	1	0	0	1.75	81.8	26.71	3	5	1	1	1	1	0	4	1	1	0	0	0	0	0	1	Ⅰa	1
0	1	1	63	2	1	0	0	1.72	75.2	25.42	3	755	2	1	≥4	2	1	7	2	2	0	1	0	1	1	2	Ⅱb	2
1	1	2	59	2	1	0	0	1.6	62.3	24.34	3	33	1	1	1	1	0	1	1	2	0	0	0	0	0	1	Ⅰa	1
0	1	1	53	2	1	1	1	1.69	76	26.61	3	32	1	1	1	1	0	1	1	1	0	1	1	0	0	1	Ⅰa	1
1	1	2	82	2	1	0	0	1.65	62.6	22.99	2	41	1	1	1	1	0	4	1	2	0	1	0	0	0	2	Ⅰb	1
1	1	1	86	2	1	1	0	1.68	59.1	20.94	2	3	1	0	1	1	0	7	2	3	1	0	0	0	0	1	Ⅱb	2
1	1	1	56	2	1	0	1	1.7	86	29.76	3	2	1	1	1	1	0	3	1	2	0	1	0	0	0	1	Ⅰb	1
1	1	1	64	2	1	0	1	1.7	84	29.07	3	2	1	1	1	1	0	2	1	2	0	0	0	0	0	1	Ⅰa	1
1	1	1	55	2	1	0	1	1.68	71.8	25.44	3	3	1	0	1	1	0	1	1	2	0	0	0	0	0	1	Ⅰb	1
0	1	1	56	2	1	0	0	1.72	72.8	24.61	3	4	1	1	1	1	0	5	1	3	0	0	0	0	0	1	Ⅱa	2
1	1	1	69	2	1	0	0	1.68	62	21.97	2	2	1	1	3	1	0	3	1	2	0	1	0	0	0	1	Ⅱb	2
0	1	1	62	2	1	0	1	1.71	65	22.23	2	7	1	0	1	1	0	2	1	2	0	0	0	0	0	1	Ⅰb	1
1	1	1	73	2	1	0	0	1.68	60	21.26	2	202	2	0	1	1	0	5	1	1	0	0	0	0	0	1	Ⅰa	1
0	1	1	56	2	1	1	0	1.6	56	21.87	2	5050	2	1	≥4	2	0	6	2	1	0	1	0	0	0	2	Ⅱb	2
1	1	1	49	1	1	0	0	1.66	53	19.23	2	881	2	1	1	1	0	3	1	2	0	1	0	0	0	1	Ⅰb	1
0	1	1	27	1	1	0	0	1.8	76.9	23.73	2	1726	2	1	1	1	0	3	1	1	0	0	0	0	0	2	Ⅰa	1
0	1	1	47	1	1	0	0	1.68	60.1	21.29	2	294	2	1	1	1	0	2	1	1	0	0	0	0	0	1	Ⅰa	1
1	0	1	44	1	1	1	1	1.69	61.4	21.5	2	26	1	1	1	1	0	3	1	2	0	0	0	1	0	1	Ⅰb	1
0	1	1	58	2	1	0	0	1.71	64.8	22.16	2	2	1	1	1	1	0	1	1	2	0	0	0	0	0	1	Ⅰa	1
1	1	1	66	2	1	0	0	1.61	59	22.76	2	2	1	1	1	1	0	3	1	2	0	1	0	0	0	1	Ⅰb	1
1	1	1	54	2	1	0	0	1.73	47.4	15.84	1	289	2	1	2	1	0	3	1	2	0	1	0	0	0	1	Ⅰb	1
1	1	1	55	2	1	0	1	1.7	65.8	22.77	2	71	1	1	1	1	0	1	1	2	0	0	0	0	0	1	Ⅰa	1
1	1	1	53	2	1	1	1	1.67	73	26.18	3	5	1	1	2	1	0	3	1	2	0	0	0	0	0	1	Ⅰb	1
0	1	1	69	2	1	0	0	1.82	85	25.66	3	12099	2	1	1	1	0	5	1	1	0	1	0	0	0	1	Ⅰa	1
0	1	1	77	2	1	0	0	1.65	60	22.04	2	8133	2	0	1	1	0	6	2	1	0	1	0	1	1	2	Ⅱb	2
