# Supplementary material for: Period2 is associated with immune cell infiltration and is a potential diagnostic and prognostic marker for hepatocellular carcinoma
Source: Front Mol Biosci. 2023 Nov 21;10:1264553. doi: 10.3389/fmolb.2023.1264553 (PMC10702766; doi:10.3389/fmolb.2023.1264553)
Supplement: Supplementary file 7 [file Table4.XLSX]

## Sheet: Sheet1
	expression	Number	Min	Max	(Median)	(IQR)	(Mean)	(SD)	(SE)
StromalScore	Low	185	-1665.24	1017.96	-744.473	833.031	-667.559	544.277	40.016
StromalScore	High	186	-1741.94	1166.85	-807.035	806.165	-712.239	598.466	43.882
ImmuneScore	Low	185	-898.573	2913.03	546.774	943.883	649.099	727.839	53.512
ImmuneScore	High	186	-943.34	3257.98	208.507	1027.62	385.765	753.701	55.264
ESTIMATEScore	Low	185	-2262.91	3752.83	-161.427	1453.89	-18.46	1163.75	85.561
ESTIMATEScore	High	186	-2664.55	3768.19	-528.423	1821.69	-326.474	1244.52	91.253
