# Supplementary material for: Period2 is associated with immune cell infiltration and is a potential diagnostic and prognostic marker for hepatocellular carcinoma
Source: Front Mol Biosci. 2023 Nov 21;10:1264553. doi: 10.3389/fmolb.2023.1264553 (PMC10702766; doi:10.3389/fmolb.2023.1264553)
Supplement: Supplementary file 8 [file Table1.XLSX]

## Sheet: Sheet1
sample	adjacent tissues	HCC
1	1	0.941111
2	1	0.324623
3	1	0.756282
4	1	0.158467
5	1	0.412321
6	1	0.758242
7	1	0.544621
8	1	0.659897
9	1	0.0378194
10	1	0.72649
11	1	0.121242
12	1	0.761999
13	1	0.326437
14	1	0.382579
15	1	0.273245
16	1	0.36835
17	1	0.807303
18	1	0.37473
19	1	0.00606594
20	1	0.181455
21	1	0.111628
22	1	0.941206
23	1	0.342944
24	1	0.275141
25	1	0.844502
26	1	0.103856
27	1	0.225398
28	1	0.610951
29	1	0.721047
30	1	0.246654

## Sheet: Sheet2
Sample	adjacent tissues		HCC
	Gene	CT	Gene	CT
1	gapdh	19.1673	gapdh	17.616
	gapdh	19.2551	gapdh	18.969
	gapdh	20.6632	gapdh	19.2848
	per2	27.198	per2	23.3126
	per2	28.3635	per2	27.9406
	per2	28.1613	per2	27.5968
2	gapdh	20.1978	gapdh	16.1494
	gapdh	21.0663	gapdh	17.2057
	gapdh	21.591	gapdh	17.3779
	per2	27.7311	per2	25.2053
	per2	28.4311	per2	25.5965
	per2	27.5945	per2	25.6219
3	gapdh	18.6201	gapdh	21.0228
	gapdh	18.2616	gapdh	20.0487
	gapdh	19.5072	gapdh	22.1266
	per2	25.0679	per2	30.8918
	per2	25.8469	per2	28.4551
	per2	24.7929	per2	27.416
4	gapdh	16.3337	gapdh	15.1697
	gapdh	22.2054	gapdh	Undetermined
	gapdh	21.9671	gapdh	18.2272
	per2	28.9096	per2	25.6637
	per2	27.4754	per2	25.3609
	per2	25.9912	per2	24.9407
5	per2	29.4395	per2	28.8106
	per2	29.7155	per2	28.9248
	per2	29.6458	per2	28.6485
	GAPDH	21.7014	GAPDH	19.6929
	GAPDH	21.7425	GAPDH	19.6826
	GAPDH	21.9179	GAPDH	19.736
6	per2	35.1546	per2	27.2068
	per2	29.6015	per2	27.247
	per2	29.4375	per2	27.2206
	GAPDH	20.9182	GAPDH	18.1701
	GAPDH	20.7888	GAPDH	18.2569
	GAPDH	20.9698	GAPDH	18.1746
7	GAPDH	16.9916	GAPDH	37.0582
	GAPDH	17.259	GAPDH	34.2379
	GAPDH	17.1379	GAPDH	31.8699
	per2	21.5079	per2	Undetermined
	per2	19.4182	per2	34.6564
	per2	17.6851	per2	34.2369
8	per2	Undetermined	per2	Undetermined
	per2	32.7639	per2	Undetermined
	per2	33.1236	per2	38.554
	GAPDH	24.8224	GAPDH	26.9593
	GAPDH	24.7759	GAPDH	30.5709
	GAPDH	24.7761	GAPDH	31.9091
9	per2	21.1675	per2	Undetermined
	per2	20.9938	per2	36.9638
	per2	21.3958	per2	38.7021
	GAPDH	20.8722	GAPDH	32.1272
	GAPDH	20.8859	GAPDH	32.5186
	GAPDH	20.3557	GAPDH	32.5214
10	GAPDH	22.6505	GAPDH	29.6189
	GAPDH	22.4874	GAPDH	29.835
	GAPDH	22.6335	GAPDH	29.4848
	per2	24.1681	per2	36.1091
	per2	23.8264	per2	30.4563
	per2	23.9062	per2	31.5786
11	GAPDH	18.5169	GAPDH	25.6761
	GAPDH	34.8372	GAPDH	22.6274
	GAPDH	Undetermined	GAPDH	22.3368
	per2	34.9356	per2	Undetermined
	per2	32.1714	per2	Undetermined
	per2	Undetermined	per2	32.887
12	GAPDH	26.1952	GAPDH	25.7937
	GAPDH	25.4507	GAPDH	25.8364
	GAPDH	25.7343	GAPDH	25.8958
	per2	Undetermined	per2	33.1211
	per2	Undetermined	per2	Undetermined
	per2	32.6804	per2	Undetermined
13	GAPDH	16.2288	GAPDH	14.6423
	GAPDH	16.321	GAPDH	14.4232
	GAPDH	16.3117	GAPDH	14.3603
	per2	22.538	per2	21.9581
	per2	22.3903	per2	22.374
	per2	22.247	per2	22.2713
14	GAPDH	14.5002	GAPDH	16.374
	GAPDH	14.6259	GAPDH	16.2437
	GAPDH	14.7764	GAPDH	16.3823
	per2	21.8482	per2	24.9534
	per2	21.8933	per2	25.1573
	per2	21.96	per2	24.8603
15	GAPDH	22.6619	GAPDH	21.7622
	GAPDH	22.0126	GAPDH	21.8593
	GAPDH	21.5853	GAPDH	21.8498
	per2	30.2905	per2	32.4974
	per2	31.4801	per2	32.8871
	per2	37.1655	per2	31.91
16	GAPDH	14.4881	GAPDH	11.2497
	GAPDH	14.7297	GAPDH	11.5092
	GAPDH	14.6203	GAPDH	11.3633
	per2	25.4941	per2	23.622
	per2	25.4663	per2	23.6472
	per2	25.2654	per2	23.5539
17	GAPDH	15.4139	GAPDH	15.8581
	GAPDH	15.4607	GAPDH	15.5286
	GAPDH	15.614	GAPDH	15.5857
	per2	22.4826	per2	19.7749
	per2	21.0923	per2	19.4699
	per2	18.959	per2	19.1176
18	GAPDH	16.3818	GAPDH	22.3056
	GAPDH	16.831	GAPDH	26.416
	GAPDH	16.6237	GAPDH	26.7718
	per2	19.5291	per2	8.63296
	per2	20.2849	per2	Undetermined
	per2	20.443	per2	29.9963
19	GAPDH	16.4524	GAPDH	24.0165
	GAPDH	16.8665	GAPDH	24.0196
	GAPDH	16.8282	GAPDH	23.9162
	per2	19.1364	per2	9.44558
	per2	20.0827	per2	Undetermined
	per2	17.7258	per2	34.1667
20	GAPDH	16.2324	GAPDH	12.4277
	GAPDH	16.1644	GAPDH	12.377
	GAPDH	16.313	GAPDH	12.2538
	per2	23.6583	per2	19.3283
	per2	21.2377	per2	18.1845
	per2	19.4218	per2	18.6274
21	GAPDH	15.9186	GAPDH	23.4959
	GAPDH	15.3057	GAPDH	23.8511
	GAPDH	16.0232	GAPDH	22.552
	per2	22.4447	per2	30.7248
	per2	21.5338	per2	Undetermined
	per2	19.8021	per2	33.7137
22	GAPDH	19.0887	GAPDH	17.2431
	GAPDH	19.2318	GAPDH	17.4644
	GAPDH	19.1668	GAPDH	17.3964
	per2	28.2504	per2	26.6903
	per2	28.2666	per2	26.3999
	per2	28.0179	per2	26.3342
23	GAPDH	17.6594	GAPDH	17.25
	GAPDH	17.7311	GAPDH	17.5483
	GAPDH	17.7593	GAPDH	17.4454
	per2	27.8233	per2	28.9289
	per2	27.6359	per2	28.9669
	per2	27.4846	per2	28.7621
24	GAPDH	20.0822	GAPDH	21.9179
	GAPDH	20.0228	GAPDH	18.1835
	GAPDH	20.0811	GAPDH	18.0288
	per2	23.5013	per2	22.642
	per2	21.893	per2	21.6223
	per2	20.5129	per2	20.6332
25	GAPDH	18.6665	GAPDH	21.4946
	GAPDH	17.859	GAPDH	21.1239
	GAPDH	17.868	GAPDH	20.8008
	per2	22.7366	per2	Undetermined
	per2	21.6953	per2	25.7049
	per2	20.7451	per2	24.1933
26	GAPDH	25.4267	GAPDH	35.4584
	GAPDH	25.2583	GAPDH	26.8962
	GAPDH	25.7404	GAPDH	26.5237
	per2	Undetermined	per2	36.7915
	per2	29.4518	per2	33.683
	per2	30.9809	per2	Undetermined
27	GAPDH	18.0234	GAPDH	15.8629
	GAPDH	18.329	GAPDH	15.3059
	GAPDH	18.4491	GAPDH	14.8642
	per2	20.6231	per2	Undetermined
	per2	18.9935	per2	19.1495
	per2	19.2798	per2	18.3662
28	GAPDH	17.4592	GAPDH	17.5986
	GAPDH	17.7017	GAPDH	16.5965
	GAPDH	17.202	GAPDH	15.9863
	per2	21.6643	per2	19.6285
	per2	20.21	per2	18.8425
	per2	19.2245	per2	18.2685
29	GAPDH	16.3899	GAPDH	17.7569
	GAPDH	16.556	GAPDH	16.7222
	GAPDH	16.6693	GAPDH	16.5127
	per2	20.1017	per2	21.6693
	per2	19.1282	per2	19.5485
	per2	18.6036	per2	18.9998
30	GAPDH	13.5758	GAPDH	13.6414
	GAPDH	13.6203	GAPDH	13.7027
	GAPDH	13.7778	GAPDH	13.5569
	per2	24.2024	per2	26.1475
	per2	24.1037	per2	25.9952
	per2	23.9768	per2	26.1213
