# Supplementary material for: Period2 is associated with immune cell infiltration and is a potential diagnostic and prognostic marker for hepatocellular carcinoma
Source: Front Mol Biosci. 2023 Nov 21;10:1264553. doi: 10.3389/fmolb.2023.1264553 (PMC10702766; doi:10.3389/fmolb.2023.1264553)
Supplement: Supplementary file 10 [file DataSheet1.CSV]

gene_name	gene_id	gene_biotype	baseMean	log2FoldChange	lfcSE	stat	pvalue	padj
TSPAN6	ENSG00000000003	protein_coding	5116.82061842935	-0.138207199977266	0.0827993582276109	-1.669182019471	0.095081312393675	0.165879181573516
TNMD	ENSG00000000005	protein_coding	3.1693474466436	0.252334119607655	0.259589835462573	0.972049306776637	0.331026019605107	0.446569253072585
DPM1	ENSG00000000419	protein_coding	1265.62549981465	-0.0729736405215483	0.0478788650865518	-1.52413054047192	0.127476104925612	0.210106045514512
SCYL3	ENSG00000000457	protein_coding	697.078575265431	0.200647845360537	0.0568923269508986	3.52679976569966	0.000420614728223529	0.00162655919666002
C1orf112	ENSG00000000460	protein_coding	337.431993830686	0.565917439718808	0.103190559137485	5.48419782244628	4.15349784967774e-08	4.39954606483667e-07
FGR	ENSG00000000938	protein_coding	231.761183804923	-0.288710435040069	0.113202160396461	-2.55039686547444	0.0107600354863326	0.0268359344246108
CFH	ENSG00000000971	protein_coding	62028.1367501905	-0.370624676921304	0.119131142247269	-3.11106457916802	0.00186414166743385	0.00593245379409279
FUCA2	ENSG00000001036	protein_coding	3980.29284299116	-0.265805013200189	0.0724759078043353	-3.66749477519879	0.000244938553975723	0.00101231490990446
GCLC	ENSG00000001084	protein_coding	4881.32109770265	0.263496742586551	0.0922416077699661	2.85659312491239	0.0042821436804142	0.0121887807993314
NFYA	ENSG00000001167	protein_coding	1053.84579366456	0.36577876161756	0.0665213905166514	5.49866379485858	3.82679972003081e-08	4.08863338508555e-07
STPG1	ENSG00000001460	protein_coding	188.888522131505	-0.0841234701003988	0.0835636303109411	-1.00669956280471	0.314079172298449	0.428489362667046
NIPAL3	ENSG00000001461	protein_coding	477.210588952868	0.182901025821164	0.0637837662890784	2.86751686929597	0.00413706748617262	0.0118226398598722
LAS1L	ENSG00000001497	protein_coding	2100.87105806235	-0.226276266388236	0.0531831741154801	-4.25465892458594	2.09367911487899e-05	0.000115088987343858
ENPP4	ENSG00000001561	protein_coding	811.333693704237	0.345195428041165	0.112855050839393	3.05875036583363	0.00222262272266953	0.00690269169900337
SEMA3F	ENSG00000001617	protein_coding	1026.20126586649	-0.00718542412095907	0.0703615710066063	-0.102121428191028	0.918660292693769	0.945059521280092
CFTR	ENSG00000001626	protein_coding	160.497028716404	2.16770689914522	0.313148379302208	6.92229959476573	4.44370195973806e-12	1.11286033839304e-10
ANKIB1	ENSG00000001629	protein_coding	1053.71983847755	0.373926631820533	0.0700317781911117	5.33938508315631	9.32623623582387e-08	9.05085524460859e-07
CYP51A1	ENSG00000001630	protein_coding	541.490189316486	0.181074950467783	0.122169847314269	1.4821574590495	0.138298402942631	0.224459290107238
KRIT1	ENSG00000001631	protein_coding	771.093271102849	0.380876598517058	0.0642276201350343	5.93010604653092	3.02739093843489e-09	4.0938582008381e-08
RAD52	ENSG00000002016	protein_coding	223.909074280327	0.261382429885236	0.0645130183305658	4.05162301577502	5.08635716811757e-05	0.000252452446241532
MYH16	ENSG00000002079	transcribed_unitary_pseudogene	6.1988479402216	0.398667612499088	0.150846494715881	2.64286958241871	0.00822066930396487	0.021370643893019
BAD	ENSG00000002330	protein_coding	1776.41762926515	-0.540575760899967	0.0686688501367258	-7.87221221592662	3.48424476080021e-15	1.73258338177543e-13
LAP3	ENSG00000002549	protein_coding	5775.81907142757	-0.125220627480314	0.0944938040060659	-1.32517289146572	0.185113814342474	0.28311814097495
CD99	ENSG00000002586	protein_coding	8825.44626963284	-0.216572137325749	0.0672027815308357	-3.22266627053786	0.00127003431009618	0.00425647120922786
HS3ST1	ENSG00000002587	protein_coding	95.0662468534368	0.895774725308406	0.13717716757296	6.53005701427659	6.57446597336969e-11	1.27035173987115e-09
AOC1	ENSG00000002726	protein_coding	132.522884683775	0.9139278009156	0.251760747057998	3.63014414119552	0.000283262990385995	0.00114964198497244
WNT16	ENSG00000002745	protein_coding	3.90202369024076	0.284675166005634	0.209349262603497	1.35980973835482	0.173890139901942	0.269427051947023
HECW1	ENSG00000002746	protein_coding	31.1365188946654	0.393683873530893	0.209986443620513	1.87480613863988	0.0608193983800625	0.115297596028123
MAD1L1	ENSG00000002822	protein_coding	1593.34480153276	-0.431736089210281	0.0866529458228205	-4.98235905439444	6.28137413566088e-07	5.08850285027364e-06
LASP1	ENSG00000002834	protein_coding	12182.0851413617	-0.0178426553901376	0.0592379755769679	-0.301202990418784	0.76325970962949	0.831179948858116
SNX11	ENSG00000002919	protein_coding	960.863390356016	-0.195268527365959	0.049192905367488	-3.96944490078875	7.20402624152759e-05	0.000344241132089611
TMEM176A	ENSG00000002933	protein_coding	37574.8294871999	-0.65344306288185	0.110235726615471	-5.92768862640348	3.07228349017353e-09	4.14968701549466e-08
M6PR	ENSG00000003056	protein_coding	1408.79351214816	0.396715396392889	0.0802619937901748	4.94275531492531	7.7026132923216e-07	6.09812307221882e-06
KLHL13	ENSG00000003096	protein_coding	248.233733660473	0.796552757976747	0.137261212893473	5.80318897950395	6.50653866860029e-09	8.23096222336496e-08
CYP26B1	ENSG00000003137	protein_coding	128.825809308212	0.512200015864233	0.227794863713661	2.24851433221106	0.0245434122339057	0.0540174206755157
ICA1	ENSG00000003147	protein_coding	717.114640860213	-0.199208614836959	0.144317501122764	-1.38034966852358	0.167479009063449	0.261409682763944
DBNDD1	ENSG00000003249	protein_coding	1733.12980939035	-0.278719114159293	0.143826024400216	-1.9378906934375	0.052636559634025	0.102291230598615
ALS2	ENSG00000003393	protein_coding	1376.43644149707	0.202796063693904	0.0561664683622298	3.61062515780818	0.000305459856345183	0.00122731629322066
CASP10	ENSG00000003400	protein_coding	613.199480197555	0.157039059100796	0.0597111797211642	2.62997749892278	0.00853905197694825	0.0220918122591262
CFLAR	ENSG00000003402	protein_coding	3620.74928392902	0.202543862556327	0.0404059124562699	5.0127283420597	5.36636344324344e-07	4.4083123643497e-06
TFPI	ENSG00000003436	protein_coding	12875.8846037925	-0.215379202648215	0.123103647943628	-1.74957611935954	0.0801914834307294	0.144534814498066
NDUFAF7	ENSG00000003509	protein_coding	525.868138895205	-0.2167602259292	0.0439906140416913	-4.92741987469802	8.33225746945461e-07	6.53020071728714e-06
RBM5	ENSG00000003756	protein_coding	2051.83126969293	0.179541069380805	0.0416699573760168	4.30864538114792	1.64257489841472e-05	9.27385477541657e-05
MTMR7	ENSG00000003987	protein_coding	173.558987516011	-0.213163697502795	0.178637414242125	-1.19327576704549	0.23276138979991	0.338585211684155
SLC7A2	ENSG00000003989	protein_coding	8565.18447972144	-0.210343102280833	0.150208685337854	-1.4003391468857	0.161411783368766	0.254004589332245
ARF5	ENSG00000004059	protein_coding	4886.9172880033	-0.276522673493999	0.0560008827767208	-4.93782704455772	7.89978552086082e-07	6.2399084075282e-06
SARM1	ENSG00000004139	protein_coding	158.41507443498	0.500517898805957	0.0990740917346189	5.05195546123855	4.37309687469838e-07	3.66040759361949e-06
POLDIP2	ENSG00000004142	protein_coding	10391.8164176612	-0.322569514705895	0.0508540490953165	-6.34304485963936	2.2526779999293e-10	3.86530672315341e-09
PLXND1	ENSG00000004399	protein_coding	3903.53296538367	-0.0877821447526318	0.0826292721704263	-1.06236134540284	0.288071674922836	0.400564044326223
AK2	ENSG00000004455	protein_coding	5018.92903752959	-0.245165961687927	0.0553292981581887	-4.43103328343309	9.37826108863277e-06	5.64035883877165e-05
CD38	ENSG00000004468	protein_coding	214.644307960232	-0.0294289382713278	0.173478902677594	-0.169639868693547	0.865293366268622	0.908281441835611
FKBP4	ENSG00000004478	protein_coding	6294.43849661639	-0.26270460566616	0.0725607748492198	-3.6204768514677	0.000294060560363229	0.00118759858843008
KDM1A	ENSG00000004487	protein_coding	1789.03356862803	-0.0200447901498012	0.0552143384098733	-0.363035956367031	0.716578024715204	0.79442872439501
RBM6	ENSG00000004534	protein_coding	2022.14403622713	-0.0510021376806879	0.051347464824649	-0.993274699244835	0.320576103829055	0.435420718915248
CAMKK1	ENSG00000004660	protein_coding	89.8913673687178	-0.282551906308965	0.115947588786644	-2.4368933348747	0.0148140484252498	0.0351580229114484
RECQL	ENSG00000004700	protein_coding	461.732410443257	0.586194667160731	0.09098386598553	6.44284193478829	1.17256798640439e-10	2.14442613729813e-09
VPS50	ENSG00000004766	protein_coding	635.070049918907	0.292378442670129	0.0488993910985286	5.97918370969095	2.24258535786202e-09	3.13834633819215e-08
HSPB6	ENSG00000004776	protein_coding	530.288130453086	-0.170257058161127	0.174227594602013	-0.977210633884051	0.328464884552888	0.443843657383616
ARHGAP33	ENSG00000004777	protein_coding	287.925591002196	0.299516003386299	0.0928254432452874	3.22665847762063	0.00125244852895694	0.00420529273538665
NDUFAB1	ENSG00000004779	protein_coding	2810.93307716929	-0.566120164566036	0.0685995806999751	-8.25253097452594	1.55074687274042e-16	1.08994449242916e-14
PDK4	ENSG00000004799	protein_coding	7580.85926605165	0.605992727552906	0.172926318390753	3.50434065324616	0.000457739413895496	0.0017500304941275
SLC22A16	ENSG00000004809	protein_coding	3.37054457832218	-0.0196899248316492	0.216010578567056	-0.0911525952213345	0.927371341606325	0.951209469428832
ZMYND10	ENSG00000004838	protein_coding	41.0988709348595	-0.0825549385388666	0.123324350114584	-0.669413124514034	0.50323198175769	0.614005645964428
ABCB5	ENSG00000004846	protein_coding	23.3550857914418	-1.29644947908596	0.323757103425463	-4.00438929484195	6.21779000995955e-05	0.000301709692412407
ARX	ENSG00000004848	protein_coding	2.02351381014917	-0.539935868023704	0.373619253500163	-1.44515001024557	0.148415754319424	0.23739641629494
SLC25A13	ENSG00000004864	protein_coding	5495.41446333878	0.163073624626808	0.0821784987980449	1.98438310521544	0.0472131479861159	0.0935426419221988
ST7	ENSG00000004866	protein_coding	1659.96798494424	-0.285838101570177	0.0666293910721486	-4.28997019139289	1.78697101613755e-05	0.000100046024930089
CDC27	ENSG00000004897	protein_coding	1846.4092224369	0.148785136352624	0.0431856039207435	3.44524848200993	0.000570534656408176	0.00212190440701004
SLC4A1	ENSG00000004939	protein_coding	4.47271890247775	-0.0151950041516129	0.227916472218256	-0.0666691792994319	0.946845071058691	0.964944275293715
CALCR	ENSG00000004948	protein_coding	7.09864724075901	0.744847449633493	0.258402165010548	2.88251241859018	0.00394517584532769	0.0113522903712381
HCCS	ENSG00000004961	protein_coding	959.182948888219	-0.0599772322082032	0.0502579518905974	-1.19338791080788	0.232717487362092	0.338549889927737
DVL2	ENSG00000004975	protein_coding	935.067998666766	0.133160158409045	0.066533956993006	2.00138642622808	0.0453507623288635	0.0904812862328196
PRSS22	ENSG00000005001	protein_coding	35.7573662312919	1.89488655652421	0.303754049910632	6.23822647659088	4.42559620018441e-10	7.21432805235541e-09
UPF1	ENSG00000005007	protein_coding	4851.51847919515	0.100405716234435	0.0491601799616305	2.0424196232154	0.0411099248713734	0.0832963543512855
SKAP2	ENSG00000005020	protein_coding	889.012026172967	0.360635951433171	0.102038272958009	3.53432041702216	0.000408825144433984	0.00158754987447021
SLC25A5	ENSG00000005022	protein_coding	14374.0563269841	-0.197892921920257	0.0701900410213474	-2.8193874663796	0.0048115398916675	0.0134624810816803
MCUB	ENSG00000005059	protein_coding	195.369322876028	0.25732235430703	0.135463647903636	1.89956758354891	0.0574898896634431	0.110061915693189
HOXA11	ENSG00000005073	protein_coding	13.1714959993959	0.723384534720062	0.338119872085583	2.13943217906153	0.0324006831439493	0.0684007815071688
POLR2J	ENSG00000005075	protein_coding	2260.82395746535	-0.684693021005111	0.0816184686283195	-8.38894716492561	4.90515072304512e-17	3.83002515499664e-15
DHX33	ENSG00000005100	protein_coding	696.215375980519	0.0327246687979802	0.0537782483997241	0.608511243332874	0.542848451266667	0.648651364329929
MEOX1	ENSG00000005102	protein_coding	30.3448230145571	0.16103687428494	0.204846446057574	0.786134577310063	0.431788649021923	0.547756707331826
THSD7A	ENSG00000005108	protein_coding	249.466923652892	0.490621278009177	0.141591064845217	3.46505818390101	0.000530116774840743	0.00199089453691958
LIG3	ENSG00000005156	protein_coding	929.967509370903	0.256492639697957	0.0501518008449872	5.11432561496133	3.14863814788622e-07	2.72397850297201e-06
RPAP3	ENSG00000005175	protein_coding	806.499637471875	0.0122885546926274	0.0374878221035553	0.327801243259259	0.743061947234884	0.815626159332293
ACSM3	ENSG00000005187	protein_coding	1205.30236973053	0.292691875220119	0.150597634574863	1.9435356740256	0.0519514694210157	0.10118778698043
REXO5	ENSG00000005189	protein_coding	251.599264425457	0.0478174383840311	0.105379677313713	0.453763378318949	0.64999914473592	0.740361425996324
CIAPIN1	ENSG00000005194	protein_coding	1539.38818930492	-0.182632875755147	0.0569301920491807	-3.20801439765695	0.0013365480733215	0.00444742782859176
SPPL2B	ENSG00000005206	protein_coding	1726.36789598352	-0.0907320015487777	0.0613653401078871	-1.47855452914073	0.139259413134259	0.225764191631667
FAM214B	ENSG00000005238	protein_coding	543.822453589645	-0.0280063196302205	0.0608889642847523	-0.459957234602425	0.645546916974581	0.736627454445418
COPZ2	ENSG00000005243	protein_coding	962.777011656408	-0.646435353112283	0.109338348161591	-5.91224729458064	3.37471358802239e-09	4.51926138621082e-08
PRKAR2B	ENSG00000005249	protein_coding	68.5372108846094	0.311148110646516	0.168127395466481	1.85066871334808	0.0642172277047526	0.120642722390571
MSL3	ENSG00000005302	protein_coding	624.254436444055	0.0239678683072335	0.0409581900153302	0.58517889336083	0.558427435400367	0.661903856969489
CREBBP	ENSG00000005339	protein_coding	2704.39700865943	0.458363877165862	0.0510368094270579	8.98104490291381	2.68207352131814e-19	3.54629721152065e-17
TSPOAP1	ENSG00000005379	protein_coding	276.256103229048	0.541243590355086	0.119827196501659	4.51686767408925	6.27610973947865e-06	3.94874288257809e-05
MPO	ENSG00000005381	protein_coding	6.77985435682084	-0.0341197237397837	0.20223653922205	-0.16871196407451	0.866023207714744	0.908762152164558
PON1	ENSG00000005421	protein_coding	14444.929582627	-0.359963386504477	0.168431127225385	-2.13715476725863	0.032585405668833	0.0687150839982539
GCFC2	ENSG00000005436	protein_coding	868.950882924174	0.115904814551769	0.0542040749500985	2.13830444774629	0.0324920418162977	0.0685600955720229
WDR54	ENSG00000005448	protein_coding	208.881620904922	0.00778935552943284	0.115611634714602	0.0673751871830337	0.946283022053376	0.964562473152824
CROT	ENSG00000005469	protein_coding	1674.57746881462	0.0600353018015121	0.10023710991936	0.598932888725644	0.549217638545991	0.654167387560106
ABCB4	ENSG00000005471	protein_coding	6299.65471055209	-0.116018499959379	0.165126545672436	-0.70260356677918	0.482302839088126	0.59488441248548
KMT2E	ENSG00000005483	protein_coding	1411.62454933099	0.603131621184264	0.0633366344565115	9.52263451254881	1.6884331647513e-21	3.80835480493904e-19
RHBDD2	ENSG00000005486	protein_coding	4378.79429198763	-0.370347039219199	0.0730300468250074	-5.07115982147204	3.95398534793201e-07	3.33950157506446e-06
SOX8	ENSG00000005513	protein_coding	13.3611119287925	-0.111629581166728	0.180672926922181	-0.617854501326636	0.536671253250685	0.643341842075905
IBTK	ENSG00000005700	protein_coding	3320.07014422787	0.0689063830520974	0.0642323706922748	1.07276724040305	0.28337556265026	0.395426414906817
ZNF195	ENSG00000005801	protein_coding	514.136882663499	0.0628153575545108	0.0564010051049383	1.1137276266201	0.265396053612701	0.375669311327905
MYCBP2	ENSG00000005810	protein_coding	996.36340588086	0.51960262680778	0.0727371136680102	7.14356950125038	9.09379081986986e-13	2.62177711941277e-11
FBXL3	ENSG00000005812	protein_coding	1131.2318021658	0.334954568158765	0.0613944592428666	5.45577845769011	4.8758754994159e-08	5.08819061036718e-07
ITGAL	ENSG00000005844	protein_coding	1498.93633553067	-0.372188762869964	0.107435667590939	-3.46429422570419	0.000531624695091918	0.00199482094461477
PDK2	ENSG00000005882	protein_coding	1709.17684870644	0.300363799862677	0.084279925519049	3.56388307195156	0.000365408779149112	0.00143755779393933
ITGA3	ENSG00000005884	protein_coding	1038.00753017022	0.63619789875927	0.177415459921558	3.5859214244382	0.000335890093102064	0.00133451152578313
ZFX	ENSG00000005889	protein_coding	1034.2165599279	0.356512530264123	0.070485610031466	5.05794771592343	4.23792582654878e-07	3.55928012348986e-06
LAMP2	ENSG00000005893	protein_coding	14959.8106306393	-0.00304589027763025	0.0778643986983337	-0.039117880938512	0.968796404952342	0.979353328692522
ITGA2B	ENSG00000005961	protein_coding	13.3095830016947	0.00891543557082727	0.168509050415889	0.0529077550957859	0.957805405379772	0.97175398953743
ASB4	ENSG00000005981	protein_coding	119.263252873301	0.526301057020274	0.209639258004083	2.51050810821905	0.0120557553493727	0.0295590846967567
GDE1	ENSG00000006007	protein_coding	1659.64818230931	0.0319907561223162	0.0552699841031365	0.578808853330225	0.562718156678057	0.665800513832748
REX1BD	ENSG00000006015	protein_coding	1801.87863540284	-0.779268051527687	0.0855171835696224	-9.11241482705355	8.05683279949709e-20	1.219479385573e-17
CRLF1	ENSG00000006016	protein_coding	62.2618688515853	0.00576399696608579	0.134610160117201	0.042819925041819	0.965845080669045	0.97740055521344
OSBPL7	ENSG00000006025	protein_coding	184.554615711685	-0.0488559435500601	0.117355856908987	-0.416305967481023	0.677186126434549	0.762892737350448
TMEM98	ENSG00000006042	protein_coding	2237.45401702312	0.221143716261348	0.135329412094675	1.63411421684621	0.102234870213138	0.175913710164309
YBX2	ENSG00000006047	protein_coding	265.55444380008	0.646106701005566	0.221743268343404	2.91376015981225	0.00357104146436598	0.0104085000789924
KRT33A	ENSG00000006059	protein_coding	0.0229435723238566	-0.270808724743333	1.80387980068587	-0.150125703852533	0.880665441051493
MAP3K14	ENSG00000006062	protein_coding	1093.78420644913	0.319165176472743	0.100261555351755	3.18332560624051	0.00145593788251957	0.00478381570272782
ABCC8	ENSG00000006071	protein_coding	17.4432510251846	-0.362645379855951	0.232332726924857	-1.5608880619442	0.118550164524642	0.198186789386856
CACNG3	ENSG00000006116	protein_coding	0.24290763105399	0.102359561687197	0.468247119636186	0.218601583212573	0.82696041940393
TMEM132A	ENSG00000006118	protein_coding	680.003506822474	0.682937683100037	0.17377386954302	3.93003669018813	8.49329004952412e-05	0.000397212955155275
AP2B1	ENSG00000006125	protein_coding	4721.85532855952	0.21442844360175	0.0541236590835453	3.96182459265658	7.43791768169196e-05	0.000354093722161939
TAC1	ENSG00000006128	protein_coding	1.79120491753227	2.37779587108476	0.522360281523259	4.55202272299657	5.3132595263324e-06	3.40818933557121e-05
ZNF263	ENSG00000006194	protein_coding	1086.18527503597	-0.0412443689895488	0.0445863319810685	-0.925045123852334	0.354942435961923	0.471009131163807
CX3CL1	ENSG00000006210	protein_coding	1737.19741494701	0.370062552369429	0.1075826149596	3.43979882352177	0.000582146734228605	0.00215938130789118
SPATA20	ENSG00000006282	protein_coding	2660.482211229	-0.145640585690463	0.0798122695707075	-1.824789427413	0.0680328119316491	0.126457628986384
CACNA1G	ENSG00000006283	protein_coding	6.23893590777318	0.766625429771078	0.253879322892206	3.01964500707518	0.00253071116025307	0.00771986583049
TNFRSF12A	ENSG00000006327	protein_coding	2691.72121477115	-0.15043426434973	0.117695734339508	-1.27816241764365	0.201192164456985	0.301980758325093
DLX6	ENSG00000006377	protein_coding	18.5662093651596	0.718349928847879	0.446291999381372	1.60959625053467	0.10748602730467	0.18335851716679
MAP3K9	ENSG00000006432	protein_coding	297.064269934193	0.505032449773114	0.0769974791573947	6.55907771656719	5.41415821434167e-11	1.07134518335396e-09
RALA	ENSG00000006451	protein_coding	1607.19777068114	0.00493840880866561	0.0455459832556815	0.108426878852145	0.913657080579369	0.941596662808159
BAIAP2L1	ENSG00000006453	protein_coding	3312.87029730392	-0.416411824420322	0.104199492696385	-3.996294162714	6.4341775597404e-05	0.000311028810178794
KDM7A	ENSG00000006459	protein_coding	700.474195108837	0.322050767541861	0.0718408099224562	4.48283876378172	7.36565824066529e-06	4.55780645302778e-05
ETV1	ENSG00000006468	protein_coding	392.22869907651	0.657941686781993	0.144727413302855	4.5460750784317	5.46555469725946e-06	3.49677961813911e-05
AGK	ENSG00000006530	protein_coding	847.23680268945	0.113856940862342	0.0566316457550225	2.01048264348286	0.0443801313898645	0.088827185608643
ALDH3B1	ENSG00000006534	protein_coding	734.45413550092	0.0926821925409741	0.116318247775986	0.796798389874891	0.425568130380102	0.541911965588624
TTC22	ENSG00000006555	protein_coding	372.14291832914	0.0906802806841877	0.120118371876572	0.754924323960755	0.450294390129087	0.56555153049295
PHTF2	ENSG00000006576	protein_coding	523.696974929916	0.141853304227538	0.0661912097824164	2.14308372205068	0.0321063762947933	0.0678708144522706
CCL26	ENSG00000006606	protein_coding	16.6235017361267	0.0138258557413205	0.238502697949042	0.0579693892782483	0.953773011325906	0.969262405536155
FARP2	ENSG00000006607	protein_coding	710.755380999569	0.452736881153193	0.0569895839767847	7.9442040029213	1.95441720511041e-15	1.03605127109617e-13
USH1C	ENSG00000006611	protein_coding	710.986263025403	1.4698353423254	0.318462780973109	4.61540698047698	3.92325734048876e-06	2.61879324603998e-05
GGCT	ENSG00000006625	protein_coding	1298.15513712376	-0.370998211054813	0.0641006785341906	-5.78774233812403	7.13387256121996e-09	8.9458554537682e-08
DBF4	ENSG00000006634	protein_coding	274.882820364896	0.13042853082229	0.0749726923542933	1.73968049867988	0.0819151354749085	0.147034813546192
TBXA2R	ENSG00000006638	protein_coding	147.562440657663	-0.199486764939827	0.106552377948649	-1.87219439659964	0.0611797140327855	0.115847019548501
IFRD1	ENSG00000006652	protein_coding	1116.76985062558	-0.048995429147917	0.0758192009032297	-0.646214000731179	0.518140773585414	0.627691160755174
LGALS14	ENSG00000006659	protein_coding	13.6253431442067	-3.36342679036355	0.717179470275936	-4.68979792334193	2.7347499038469e-06	1.89930004390736e-05
COX10	ENSG00000006695	protein_coding	523.365501014355	-0.0570829820524969	0.0700967458208444	-0.814345678733668	0.415446948442847	0.532442314062564
GTF2IRD1	ENSG00000006704	protein_coding	657.607587296446	0.35407570783883	0.0813700216858814	4.35142698137275	1.35254365998144e-05	7.82502627090688e-05
PAF1	ENSG00000006712	protein_coding	3288.51132125107	-0.418844770968506	0.0521474782118052	-8.031927627781	9.59529704293067e-16	5.46425249094946e-14
VPS41	ENSG00000006715	protein_coding	1636.31432836724	0.338484560263818	0.0547024809043049	6.18773691189535	6.10340787359795e-10	9.66629672867669e-09
ARHGAP44	ENSG00000006740	protein_coding	216.658711004856	0.278559980290829	0.18242495689956	1.5269839446595	0.126765003792943	0.209073804286679
ELAC2	ENSG00000006744	protein_coding	2553.79249877877	-0.202236215152185	0.0549025363197219	-3.68354959003122	0.000230008512228549	0.000958994050623078
SCIN	ENSG00000006747	protein_coding	40.4613652069748	1.1391713545363	0.190135886373826	5.99135374316756	2.081014277622e-09	2.93725164501984e-08
ARSD	ENSG00000006756	protein_coding	2894.63948261804	0.310143596724652	0.0936022887476279	3.31341894385581	0.000921628164635639	0.00322243039124376
PNPLA4	ENSG00000006757	protein_coding	925.969605222197	-0.113405729887028	0.0727125162753745	-1.55964523985859	0.118843739387742	0.198590811847326
MYH13	ENSG00000006788	protein_coding	4.60005954990479	-0.0851863444032838	0.360023663737451	-0.236613181253015	0.81295689338994	0.869199194190501
ADIPOR2	ENSG00000006831	protein_coding	6049.36770434932	0.118898585701972	0.0732001561242972	1.62429415451078	0.104313044216716	0.178874194082925
CDKL3	ENSG00000006837	protein_coding	25.5352626140579	-0.292483691408892	0.0671108458559976	-4.35821792555686	1.31125783097145e-05	7.61553479414757e-05
UPP2	ENSG00000007001	protein_coding	568.23284953758	-0.647517492380247	0.269773145603996	-2.40022961118134	0.0163847906132537	0.0382959108745942
PRSS21	ENSG00000007038	protein_coding	11.3416772193497	0.377108962533721	0.28214366088639	1.33658492042311	0.181358163969645	0.278745389862934
MARK4	ENSG00000007047	protein_coding	2162.82691682143	-0.0549837559463066	0.0630527839785573	-0.872027410637495	0.383193424193336	0.499622376791296
PROM1	ENSG00000007062	protein_coding	213.848024191131	3.10770177324142	0.306361066423448	10.1439187737583	3.52661927707325e-24	1.56030296476664e-21
CCDC124	ENSG00000007080	protein_coding	2782.54681368102	-0.613060791548965	0.0672437402032615	-9.11699423166872	7.72366978970827e-20	1.18463930863481e-17
CEACAM21	ENSG00000007129	protein_coding	41.8268961557883	0.0883531335570762	0.139344462263419	0.634062754428319	0.526039868505688	0.634387610502212
PAFAH1B1	ENSG00000007168	protein_coding	2615.89719640213	0.0671802273962391	0.0469754745925791	1.43011279777154	0.152684647697368	0.242896196562771
NOS2	ENSG00000007171	protein_coding	76.5172074446097	0.0474366462305103	0.150334280273174	0.315541113738746	0.752350839942428	0.822805497905662
DNAH9	ENSG00000007174	protein_coding	4.14612361571158	0.960162287791988	0.241194946471371	3.98085574278794	6.86676145772064e-05	0.000329723024775204
KIAA0100	ENSG00000007202	protein_coding	3421.07934676542	-0.0663309496303475	0.0616139261245927	-1.07655774923702	0.281677888328741	0.39366233046713
SLC13A2	ENSG00000007216	protein_coding	215.204605980413	-0.398994706368787	0.251797828301836	-1.58458358858641	0.113060976129981	0.190821846052998
GAS7	ENSG00000007237	protein_coding	313.339266614896	0.350161845937831	0.138881265111469	2.5213036881309	0.0116920895376419	0.0287778339593482
TRAPPC6A	ENSG00000007255	protein_coding	1567.67664692931	-0.549787463894336	0.0884761171021099	-6.21396464833362	5.16641561368975e-10	8.31590498266946e-09
MATK	ENSG00000007264	protein_coding	141.634132822888	-1.0032154611855	0.11604533210309	-8.64503072208263	5.37908230685667e-18	5.03897261005673e-16
CEACAM7	ENSG00000007306	protein_coding	36.2112651620422	3.51802659552319	0.585373625113485	6.00988231207233	1.85658051083731e-09	2.6574281803814e-08
CD79B	ENSG00000007312	protein_coding	160.341023548689	-0.652747154790262	0.111255987491299	-5.86707438861491	4.43551710548634e-09	5.81571790692756e-08
SCN4A	ENSG00000007314	protein_coding	91.748899957013	0.0945165527770931	0.13393756858735	0.70567618759969	0.480389532677287	0.593118055622095
ST7L	ENSG00000007341	protein_coding	317.086769737204	-0.0263742877780615	0.0487789357856679	-0.540690102259483	0.588721201771257	0.688563975907479
TKTL1	ENSG00000007350	protein_coding	26.1046076312902	2.32277302853484	0.270026677270136	8.60201314928276	7.83298167439896e-18	7.18926057402947e-16
PAX6	ENSG00000007372	protein_coding	89.6906794550202	-0.0426744585833891	0.112676144668731	-0.378735523023552	0.704884271514618	0.785176598882201
RPUSD1	ENSG00000007376	protein_coding	853.37729761949	-0.271006838285122	0.066472530889717	-4.07697487454995	4.56254207725826e-05	0.000229858863322468
RHBDF1	ENSG00000007384	protein_coding	580.674022671199	0.116884678526183	0.0913954617749581	1.27888930430689	0.200936039601681	0.301727557508225
LUC7L	ENSG00000007392	protein_coding	889.847792018291	-0.129717602459433	0.0662841808994121	-1.95699185988709	0.0503484254019271	0.0986558480267192
CACNA2D2	ENSG00000007402	protein_coding	57.9230955304338	0.493445800646509	0.150272857803618	3.28366551257953	0.00102466457025049	0.00353152644755262
BAIAP3	ENSG00000007516	protein_coding	606.635994572153	0.100141061023529	0.110415598423571	0.906946685552275	0.364434991412976	0.480611875331007
TSR3	ENSG00000007520	protein_coding	2222.87807472396	-0.503060800199117	0.0675286649270543	-7.44958901145954	9.36314510156878e-14	3.42653380122098e-12
PIGQ	ENSG00000007541	protein_coding	1870.84020861111	-0.113829588041559	0.0681066565538007	-1.6713430639726	0.0946539349927264	0.165300708294063
CRAMP1	ENSG00000007545	protein_coding	362.737328816649	0.283518225303809	0.0580496770919212	4.88406205696648	1.0392234376201e-06	7.97323273283008e-06
TEAD3	ENSG00000007866	protein_coding	1046.29844669023	0.21588477001121	0.060922283534737	3.54360929179741	0.000394689682651208	0.00153837146468186
SELE	ENSG00000007908	protein_coding	121.431362615128	-0.12522130428289	0.192179684384271	-0.651584503763183	0.514669247086496	0.624693305421856
DNAJC11	ENSG00000007923	protein_coding	930.974544032585	0.335502696557764	0.0733533254336667	4.57378986670698	4.78980236789503e-06	3.11761749747373e-05
FMO3	ENSG00000007933	protein_coding	16542.7554678606	0.272559300786606	0.16435953822099	1.658311429545	0.0972546232428202	0.169089477964115
MYLIP	ENSG00000007944	protein_coding	352.042553648823	0.392552893444391	0.0937990866183699	4.18503961602023	2.85116372295742e-05	0.000151421452876671
NOX1	ENSG00000007952	protein_coding	47.7617526825924	0.229122659738804	0.119490689809647	1.91749382402767	0.0551752248395788	0.10636127885991
E2F2	ENSG00000007968	protein_coding	133.876539676832	0.254169346444023	0.132518528654671	1.9179910086865	0.0551121512463435	0.10625846916092
PSMB1	ENSG00000008018	protein_coding	7584.70919659841	-0.636296316256355	0.0720041378370646	-8.83694097825608	9.83750780505669e-19	1.12043694505778e-16
SYN1	ENSG00000008056	protein_coding	67.6358042103425	-0.60536855368838	0.177247294616594	-3.41538952680694	0.000636908590428374	0.00233603097626562
JARID2	ENSG00000008083	protein_coding	618.572482366809	0.424504233711594	0.0612992443058885	6.92511365382061	4.35625639473602e-12	1.09254657109259e-10
CDKL5	ENSG00000008086	protein_coding	332.753233491657	0.836436805473367	0.0873328170663598	9.57757729076575	9.93479607913057e-22	2.31655278845132e-19
CAMK1G	ENSG00000008118	protein_coding	16.8211454854267	0.570845165441959	0.182720979575673	3.12413586424292	0.00178328093892801	0.00570881495384097
CDK11A	ENSG00000008128	protein_coding	197.603007464804	-0.0553793205141174	0.0701649462108895	-0.789273326707441	0.429952272822132	0.545903345661949
NADK	ENSG00000008130	protein_coding	3271.06257609327	-0.0862748763747501	0.0689604833431151	-1.25107702545365	0.210906376700272	0.312868310647038
TFAP2B	ENSG00000008196	protein_coding	0.754563111339668	0.874661927937791	0.507267368890926	1.72426215754844	0.084660527550255	0.150996682296723
TFAP2D	ENSG00000008197	protein_coding	0.0705021206452885	-0.0684833073782774	1.05241048310664	-0.0650728099706111	0.948116029035996
DLEC1	ENSG00000008226	protein_coding	37.1296224862394	0.493996504762358	0.116488880974233	4.24071808940829	2.228058308425e-05	0.000121546462573106
CYTH3	ENSG00000008256	protein_coding	532.695912002084	0.310988846066257	0.0850342974258718	3.65721662294394	0.000254968893294056	0.00104999719660834
ADAM22	ENSG00000008277	protein_coding	77.3760629840268	0.206336545157113	0.174958079809646	1.17934847811319	0.238259441875121	0.345014098268492
SYPL1	ENSG00000008282	protein_coding	3947.92789519982	0.0812115370129388	0.053366152365823	1.52177988130448	0.128064244169106	0.210894114634274
CYB561	ENSG00000008283	protein_coding	1663.32589384812	0.270651552321574	0.128173827091011	2.11159765190904	0.0347209741391348	0.0724832628117805
SPAG9	ENSG00000008294	protein_coding	2398.79013885323	0.329586686912221	0.0589359812109793	5.59228301862601	2.24103127506914e-08	2.53069336723285e-07
CELSR3	ENSG00000008300	protein_coding	341.315231164447	0.368634190584923	0.141401053979486	2.60701161844524	0.00913362610853636	0.0233950446823714
AASS	ENSG00000008311	protein_coding	945.03858491334	0.638773722700344	0.181785105718847	3.5138947174709	0.000441587797537068	0.00169739306003611
PLEKHG6	ENSG00000008323	protein_coding	425.697866920963	0.0315856476075244	0.148279425207992	0.213014365028858	0.831315758139519	0.88340898578583
SS18L2	ENSG00000008324	protein_coding	777.609543763454	-0.49767363888139	0.0648215521570741	-7.67759521826072	1.62102750713091e-14	7.1628244905362e-13
MPND	ENSG00000008382	protein_coding	1983.49727399371	-0.412721368794614	0.0805808989146686	-5.1218263180666	3.02590538618404e-07	2.63099004477731e-06
MGST1	ENSG00000008394	protein_coding	28610.7618099242	-0.513292094962557	0.116281769803238	-4.41420951737409	1.01379739733489e-05	6.05191976855684e-05
CRY1	ENSG00000008405	protein_coding	661.655001709791	0.234142713793985	0.0745253262195391	3.14178717050147	0.00167920048254087	0.00541632009089497
PGLYRP1	ENSG00000008438	protein_coding	1.96599559518805	0.363176111958746	0.181748478815926	1.99823467203029	0.0456912242331118	0.0910193917034584
NFIX	ENSG00000008441	protein_coding	2969.82351211803	0.637736754926998	0.0884936207953968	7.20658448818009	5.73727312286309e-13	1.74751364051196e-11
ST3GAL1	ENSG00000008513	protein_coding	7161.73522708099	-0.159358068388778	0.122379963807039	-1.30215815915785	0.192862325009519	0.292338860459372
MMP25	ENSG00000008516	protein_coding	71.3920064969567	-0.289028065278336	0.121571370086837	-2.37743528819233	0.0174335016350172	0.0403778618405668
IL32	ENSG00000008517	protein_coding	21760.0153314604	-1.10990514999112	0.136044841016108	-8.15837735338822	3.3955526637183e-16	2.1862037765843e-14
PKD1	ENSG00000008710	protein_coding	1665.26324128862	0.162542568853969	0.0650036139290475	2.50051587949229	0.012401257327912	0.0302535975106915
MAPK8IP2	ENSG00000008735	protein_coding	510.924096351858	0.0327344581352829	0.182607872816115	0.179260935634722	0.857732818803198	0.903083246694279
MED24	ENSG00000008838	protein_coding	2940.40457249439	0.142243725966714	0.0470678649357925	3.02209854134568	0.00251028814689484	0.00766637557073812
RHOBTB2	ENSG00000008853	protein_coding	458.085297762616	-0.00342929691458952	0.0879712150943276	-0.0389820341905297	0.968904712364677	0.979405437132543
HEATR5B	ENSG00000008869	protein_coding	786.1283014611	0.427240492364394	0.0558279557975383	7.65280559284301	1.96641084039079e-14	8.47201474430541e-13
SEC62	ENSG00000008952	protein_coding	5949.03699385978	0.0737425634183732	0.0525072507159499	1.40442629185254	0.160191946240289	0.252580256076775
RPS20	ENSG00000008988	protein_coding	42503.5539043996	-0.908165131381699	0.0961823034729417	-9.44212291232126	3.65301926500056e-21	7.68693261190057e-19
CSDE1	ENSG00000009307	protein_coding	15079.8635168003	0.218414804817083	0.0487243628701783	4.48266107448196	7.37179610621192e-06	4.55996923508466e-05
UBE3C	ENSG00000009335	protein_coding	3001.44014128957	0.280446124999611	0.0607148727803016	4.6190679837939	3.8546755668233e-06	2.58000104365927e-05
REV3L	ENSG00000009413	protein_coding	531.56951461495	0.546685119416238	0.0724685081103266	7.54376119602131	4.56606939111515e-14	1.81747467920858e-12
TENM1	ENSG00000009694	protein_coding	276.228718000666	0.858411632126285	0.250316708762011	3.42930216832797	0.000605135406568296	0.00223445569020671
PAX7	ENSG00000009709	protein_coding	0.292935670060814	-0.776785396974919	0.523976116340842	-1.48248245053526	0.138211969781398
MASP2	ENSG00000009724	protein_coding	9444.95402237096	-0.704008659729748	0.164703836237435	-4.27439139131439	1.91660102152768e-05	0.00010656017601566
IYD	ENSG00000009765	protein_coding	961.109478083941	0.262492601224276	0.173362279930686	1.51412753298598	0.129993496764064	0.213449853610309
FAM76A	ENSG00000009780	protein_coding	314.938476270595	0.143922524807112	0.0529780228696894	2.71664582804684	0.00659471359181199	0.0176951482310153
TRAF3IP3	ENSG00000009790	protein_coding	136.888731235386	-0.138093271233663	0.129341671680205	-1.06766264452725	0.285672714615578	0.397956056246058
POMT2	ENSG00000009830	protein_coding	551.850392033528	-0.0431373624203947	0.0576128286359109	-0.748745781829338	0.454010444026693	0.568976301825223
VTA1	ENSG00000009844	protein_coding	1319.76487873976	0.0688559886891088	0.0536607232218633	1.28317295323098	0.199431489436777	0.299898936793026
MLXIPL	ENSG00000009950	protein_coding	14861.2472217803	-0.116265554097086	0.109370141732567	-1.06304657062052	0.28776083241823	0.400234818908316
BAZ1B	ENSG00000009954	protein_coding	3114.55396436944	0.372595637837381	0.0452587900424739	8.2325585259286	1.83256564894576e-16	1.26737155401039e-14
RANBP9	ENSG00000010017	protein_coding	1742.27999772474	0.232955722018319	0.0554935898585876	4.19788524425889	2.69419086515473e-05	0.00014399338199859
ETV7	ENSG00000010030	protein_coding	197.538066198668	-0.216702085053698	0.156609124403489	-1.38371302361275	0.166446344135372	0.260171362266134
SPRTN	ENSG00000010072	protein_coding	361.851688409746	0.15415018712037	0.0482260773864212	3.1964073272062	0.00139150518558199	0.00460726772030313
EEF1AKNMT	ENSG00000010165	protein_coding	1729.12043380979	0.055234147880088	0.0518863477627582	1.06452179160185	0.287092387937415	0.399530539064448
DYRK4	ENSG00000010219	protein_coding	426.042470570491	-0.301817459098425	0.070876038667439	-4.25838498839639	2.05909111389864e-05	0.000113476899298374
ZNF207	ENSG00000010244	protein_coding	3586.67358123402	0.14544855216106	0.0351771559146616	4.13474450617646	3.55349744959196e-05	0.000184296959701561
UQCRC1	ENSG00000010256	protein_coding	13962.1930376504	-0.534413943240235	0.0658801976778378	-8.11190558130357	4.98320167928639e-16	3.09856378292204e-14
STARD3NL	ENSG00000010270	protein_coding	618.231652491282	0.0574184942735671	0.0722031909988294	0.79523485706467	0.426476899019263	0.542764770530373
CD9	ENSG00000010278	protein_coding	2347.62199143732	-0.183803249308398	0.109126429844327	-1.68431469416347	0.092120867087399	0.161703515930119
HHATL	ENSG00000010282	protein_coding	5.2561253996365	-0.203092778189105	0.229100709580562	-0.886478171808929	0.375359911518345	0.491600400246607
NCAPD2	ENSG00000010292	protein_coding	1416.49304799769	0.390785145891762	0.088559262486533	4.4126964805199	1.02091073083638e-05	6.09114975781973e-05
IFFO1	ENSG00000010295	protein_coding	873.310607876469	-0.170283930165119	0.0611608691739629	-2.78419735469704	0.00536603727795492	0.0147908902925099
GIPR	ENSG00000010310	protein_coding	47.5166338340993	-0.138402648795016	0.196178548957997	-0.705493284205344	0.480503309843207	0.593237307623392
PHF7	ENSG00000010318	protein_coding	228.081193354898	-0.0948897201753582	0.0785689484686733	-1.20772546947338	0.227152877823467	0.332205187680122
SEMA3G	ENSG00000010319	protein_coding	510.714968624042	-0.0220915242737383	0.116469598257042	-0.189676315573644	0.849562781307716	0.897191125005486
NISCH	ENSG00000010322	protein_coding	2700.21711871976	0.0676978578248125	0.044947108969572	1.50616712346599	0.132024276849352	0.21620333483755
STAB1	ENSG00000010327	protein_coding	2562.51876619868	-0.393011301488833	0.100257692177501	-3.92001145201932	8.85447609604341e-05	0.000411927702985249
FUZ	ENSG00000010361	protein_coding	339.075974917016	-0.0217145562028734	0.116465885307266	-0.186445637240339	0.852095306457546	0.898847899307654
SLC6A13	ENSG00000010379	protein_coding	393.554242675924	0.122974987270888	0.178362821212651	0.689465362987681	0.490530462958129	0.602664649021109
IDS	ENSG00000010404	protein_coding	1751.82660303106	0.284928760756502	0.0781914228036784	3.64398997409084	0.000268443880998547	0.0010976301342725
PRSS3	ENSG00000010438	protein_coding	472.284514829644	0.0706372392108907	0.292983749020227	0.241096099859156	0.809480635497305	0.866771439728568
ZNF200	ENSG00000010539	protein_coding	361.099826570705	0.122376521528894	0.0523731324209149	2.33662788288798	0.0194585413425765	0.0443331525537939
CD4	ENSG00000010610	protein_coding	2187.43792384257	-0.258250958654217	0.114324370209127	-2.25893182863647	0.0238876257516942	0.052820014396807
LRRC23	ENSG00000010626	protein_coding	163.46075258766	-0.283603139029199	0.0890002764330411	-3.18654222655776	0.00143984467870042	0.00473680074947106
BTK	ENSG00000010671	protein_coding	138.962094926657	-0.255216574608224	0.122103366778204	-2.09016820209238	0.0366026928415263	0.0757062589128602
HFE	ENSG00000010704	protein_coding	1087.67930338973	0.160317091607063	0.0846202397047131	1.89454783118671	0.0581523318474186	0.11110823674313
SCMH1	ENSG00000010803	protein_coding	762.978983393314	0.339658117035833	0.0644842033868232	5.26730732794072	1.38439336021614e-07	1.29578016981445e-06
FYN	ENSG00000010810	protein_coding	964.76517695725	-0.052899743743642	0.092282234759743	-0.573238650769203	0.566483117750066	0.669088618822667
HIVEP2	ENSG00000010818	protein_coding	597.511461623377	0.500262540744858	0.0715060134977575	6.9960904862994	2.63203583238708e-12	6.9496217731965e-11
FMO1	ENSG00000010932	protein_coding	250.776548608057	0.648729063959826	0.242349386742164	2.67683394078488	0.0074321460669045	0.0195968337995778
ELOA	ENSG00000011007	protein_coding	2139.60553523523	-0.0660195996824677	0.0541485898311227	-1.21923026783094	0.222756806850554	0.327023329408798
LYPLA2	ENSG00000011009	protein_coding	3712.36554181011	-0.461690266122199	0.0578504656671126	-7.98075280463412	1.45443484758253e-15	7.89190984120647e-14
CLCN6	ENSG00000011021	protein_coding	601.193894653349	0.267296340875901	0.0675315510028588	3.95809568870387	7.55496927478782e-05	0.000359039458560857
MRC2	ENSG00000011028	protein_coding	683.194544602168	-0.0239681717161242	0.152233630621897	-0.157443342960492	0.874895456640056	0.914845384015039
NME1-NME2	ENSG00000011052	protein_coding	31.7212990042776	-0.357205423079968	0.11064581203513	-3.22836821846049	0.00124498606483583	0.00418349260929743
SLC6A7	ENSG00000011083	protein_coding	9.28883894194512	1.07021658602097	0.246477167628683	4.342051624162	1.41158353343985e-05	8.12301946623463e-05
TSPAN9	ENSG00000011105	protein_coding	3784.92064500465	0.0115194136606775	0.076393128050332	0.150791228932108	0.880140405447879	0.918613443707995
BTBD7	ENSG00000011114	protein_coding	671.881787400198	0.377201718805447	0.0553968088573262	6.80908750135636	9.82197292430197e-12	2.28715442387086e-10
APBA3	ENSG00000011132	protein_coding	783.655180297122	-0.133530071878998	0.0524397833387901	-2.54635056396628	0.0108855807845622	0.0271022478725321
MKS1	ENSG00000011143	protein_coding	390.932712644297	0.102146230507087	0.0565433945110907	1.80651040480159	0.0708386503819157	0.130633865804937
ABHD5	ENSG00000011198	protein_coding	531.927023974571	0.0998523864065443	0.0726589488412187	1.37426136765	0.169360555154499	0.263806488755665
ANOS1	ENSG00000011201	protein_coding	65.8300749076075	0.878536138763466	0.16529587300969	5.31493087375488	1.06697823774733e-07	1.02423974922561e-06
AKAP8L	ENSG00000011243	protein_coding	1673.19461949897	-0.219263794239047	0.0523278400792323	-4.19019386061125	2.78716225559359e-05	0.000148594113147744
MBTD1	ENSG00000011258	protein_coding	720.545779766722	0.368845385714593	0.0595327077087855	6.19567629140713	5.80352935867047e-10	9.21250221562641e-09
UTP18	ENSG00000011260	protein_coding	1236.05250292118	-0.0679393155498248	0.0543665049029841	-1.2496539122951	0.211425999887039	0.313428895403657
RNF216	ENSG00000011275	protein_coding	1704.36677286517	0.139377253396075	0.0474163416861711	2.93943498042415	0.00328811251775461	0.0096905389673208
TTC19	ENSG00000011295	protein_coding	1172.98764070476	-0.0402782831444236	0.0704713357596525	-0.571555551065409	0.567623115743873	0.67012843198462
PTBP1	ENSG00000011304	protein_coding	9299.82610675335	0.0841466957198283	0.0339485224236553	2.47865561480799	0.0131878569784912	0.0318558479714551
DPF1	ENSG00000011332	protein_coding	7.66837202433547	-0.490031734431084	0.155322824693549	-3.15492417420242	0.00160539823029454	0.00520723446236188
SYT7	ENSG00000011347	protein_coding	4242.23543901941	-0.21736252905195	0.198041282817524	-1.09756171016236	0.272395920317273	0.383132421094485
LARS2	ENSG00000011376	protein_coding	929.430583614746	0.0831113870303097	0.0598646255079479	1.38832217399031	0.165038963022355	0.258334222973715
PIK3C2A	ENSG00000011405	protein_coding	1385.77332947469	0.385137338950931	0.0623705824229316	6.17498384638025	6.61702357587935e-10	1.03844239928875e-08
PLAUR	ENSG00000011422	protein_coding	310.931895523076	0.39617885265573	0.133917819672686	2.95837293068277	0.00309267719060116	0.00920468217745977
ANLN	ENSG00000011426	protein_coding	577.323153727294	0.693396626871914	0.135773750179344	5.10700062387614	3.2731266839936e-07	2.82036459087688e-06
WIZ	ENSG00000011451	protein_coding	1976.84660413297	0.0583509142743097	0.0520391603619905	1.12128854248251	0.262165060971754	0.37222208526749
RABGAP1	ENSG00000011454	protein_coding	1133.6242360323	0.392404610422144	0.049465293655942	7.93292794644122	2.14038626464111e-15	1.1242729070436e-13
DCN	ENSG00000011465	protein_coding	3333.87514728433	0.392172103633458	0.214788772740743	1.82585010673171	0.0678728433423348	0.12619426882948
QPCTL	ENSG00000011478	protein_coding	895.671472552876	-0.45173039779694	0.0760025675359161	-5.94362022813859	2.78795096779002e-09	3.81491625291172e-08
PPP5C	ENSG00000011485	protein_coding	2127.28370226789	0.0335521057721417	0.0463583956589128	0.723754679066228	0.469216357576246	0.583140899595083
CEP68	ENSG00000011523	protein_coding	651.044584506512	0.209331009812556	0.0545029184480974	3.84073029065223	0.000122668832903795	0.000549280060141426
MAP4K3	ENSG00000011566	protein_coding	1073.88891641988	0.509160884267234	0.069737188723774	7.30113865478572	2.85342503635435e-13	9.37825695281795e-12
ZBTB32	ENSG00000011590	protein_coding	16.5490504665285	-0.361980633601113	0.139743448881176	-2.59032274141813	0.00958859888431223	0.0243561421682331
TYROBP	ENSG00000011600	protein_coding	1575.36499295499	-0.645740883067215	0.113680203145624	-5.68032837027943	1.34436392426082e-08	1.5959407989763e-07
TMEM159	ENSG00000011638	protein_coding	141.307436888366	0.521987422671681	0.144203339005331	3.61980122147092	0.00029482941845703	0.00119028582486571
GABRA3	ENSG00000011677	protein_coding	40.0532100020742	0.554196860094358	0.430987182184506	1.28587782422055	0.198485704120228	0.298763102420249
BRCA1	ENSG00000012048	protein_coding	383.801890421238	0.395503178340997	0.0958775689004044	4.1250855948573	3.70596904298034e-05	0.000191113257132773
ERCC1	ENSG00000012061	protein_coding	1969.86810694196	-0.508193884280365	0.0702995859019529	-7.22897407943689	4.86656297286093e-13	1.49817206238564e-11
CD22	ENSG00000012124	protein_coding	85.48837753756	-0.284402618780189	0.159978027034821	-1.77776050906219	0.0754431969855473	0.137528114097049
SEMA3B	ENSG00000012171	protein_coding	814.778602649065	0.310897020189079	0.179051252023932	1.73635770023839	0.0825006066747629	0.147885722851967
MBTPS2	ENSG00000012174	protein_coding	1243.47929378937	0.322888573486797	0.0586696456118541	5.50350304862857	3.72318089040206e-08	3.98903981768938e-07
PRICKLE3	ENSG00000012211	protein_coding	223.981053420545	0.156399245077673	0.0519031202323752	3.01329177085035	0.0025843032298273	0.00785999475178193
LTF	ENSG00000012223	protein_coding	102.694882255055	0.00392534161586856	0.17833658206431	0.0220108604215204	0.982439292273821	0.988323680740522
EXTL3	ENSG00000012232	protein_coding	1304.26957442036	0.169179920561855	0.0786594178185909	2.15079039806814	0.0314927473280035	0.0667535599956637
NR1H4	ENSG00000012504	protein_coding	3152.00969129344	-0.0973945300176121	0.0805897314049136	-1.20852282691283	0.226846220859947	0.33188329158372
ELOVL5	ENSG00000012660	protein_coding	5218.19652792675	0.155299149824139	0.0817521639390594	1.89963350621402	0.0574812319569615	0.110057551866109
ALOX5	ENSG00000012779	protein_coding	343.021023307681	0.322040315328687	0.174584921639776	1.84460554957408	0.0650949391394956	0.121975693636531
KDM5D	ENSG00000012817	protein_coding	698.757823094437	0.09115419091111	0.289927187337196	0.314403736152879	0.753214418883053	0.823380354093354
CALCOCO1	ENSG00000012822	protein_coding	2167.01969561194	0.35334690966679	0.058263354847649	6.06465093866884	1.32240537811619e-09	1.95444152457344e-08
UBR7	ENSG00000012963	protein_coding	1095.31197706242	0.0826181876425971	0.0484295930053426	1.70594428975447	0.0880184525501979	0.155890007570302
MAP4K5	ENSG00000012983	protein_coding	719.220506686857	0.434986915509056	0.0595570307727889	7.30370385939048	2.79952186369762e-13	9.218654533989e-12
EHD3	ENSG00000013016	protein_coding	261.798968636224	0.0772744284495865	0.113692256000326	0.679680667514991	0.496706679658327	0.608302193655164
PSMC4	ENSG00000013275	protein_coding	5075.7735714133	-0.52725518422572	0.0534521099286447	-9.86406682410804	5.95859168398855e-23	1.95839046680424e-20
MAN2B2	ENSG00000013288	protein_coding	2992.13582181719	-0.0465463831014765	0.0689326955674664	-0.675243913186599	0.499520811270732	0.610903083030441
SLC7A14	ENSG00000013293	protein_coding	15.7573610802915	0.68758969182484	0.267078855617021	2.57448194555249	0.0100390325823506	0.0253176713254106
CLDN11	ENSG00000013297	protein_coding	154.625921298338	0.944803960509234	0.184593569662029	5.11829291908199	3.0831350555536e-07	2.67603095490832e-06
SLC25A39	ENSG00000013306	protein_coding	8571.46795006787	-0.446328854677248	0.0571695294234456	-7.80711087144624	5.85137932254842e-15	2.80070874370521e-13
MVP	ENSG00000013364	protein_coding	8126.73521886389	-0.399645483813128	0.0880128040678714	-4.54076526757334	5.60504081208106e-06	3.56881842112393e-05
NUB1	ENSG00000013374	protein_coding	3051.97883786907	-0.0436883356345479	0.0479063546818449	-0.911952828068226	0.361793550157341	0.477858826390456
PGM3	ENSG00000013375	protein_coding	1901.77295786514	0.0811595684053604	0.0717400599170309	1.13130053834947	0.257928617837239	0.367435153831295
RWDD2A	ENSG00000013392	protein_coding	315.010679707341	-0.0372943605427602	0.0592812251430181	-0.62910913957642	0.52927760739245	0.637223354420648
CLK1	ENSG00000013441	protein_coding	2113.21343286158	0.287629321093139	0.0724843012377089	3.96816022478953	7.24296323475323e-05	0.000345862268204419
POLR3B	ENSG00000013503	protein_coding	679.036479650396	0.0571386984326832	0.0516520124924973	1.10622404966279	0.268629555888064	0.378940728159626
ANGEL1	ENSG00000013523	protein_coding	1003.24437194303	0.115665727159282	0.080579333095294	1.43542671198947	0.151165538656949	0.241023966875407
RNF14	ENSG00000013561	protein_coding	2207.80192059992	-0.101744014827777	0.0508878963173672	-1.99937553309811	0.0455677371612022	0.090832533694288
DNASE1L1	ENSG00000013563	protein_coding	535.925218897773	0.185500737998174	0.0760516814931998	2.43914052070973	0.0147222421741675	0.034968998377763
DDX11	ENSG00000013573	protein_coding	569.999532866797	0.325021153704739	0.0993589914883397	3.27118007979058	0.00107099688655123	0.00367031802928333
HEBP1	ENSG00000013583	protein_coding	2867.43769850345	-0.197556472922734	0.0687026619815227	-2.87552865092572	0.00403351537392385	0.0115707909853792
GPRC5A	ENSG00000013588	protein_coding	50.6147678010512	1.16504354147402	0.198754620890853	5.86171801315657	4.58102502673611e-09	5.99284206492279e-08
MAMLD1	ENSG00000013619	protein_coding	363.052692630478	0.315570024247941	0.148494237705502	2.12513313057836	0.0335755057903251	0.0704371249133202
CD6	ENSG00000013725	protein_coding	230.177272958796	-0.458423360467979	0.148404144765323	-3.08901992725945	0.00200817968914965	0.00632089393219213
TACC3	ENSG00000013810	protein_coding	1380.1339654273	-0.107719733426712	0.110118114299033	-0.97821992423692	0.327965564237713	0.443255722638188
UFL1	ENSG00000014123	protein_coding	1404.42725149978	0.254574403774645	0.0681769513774571	3.73402445593688	0.000188444183748709	0.00080555829541234
POLA2	ENSG00000014138	protein_coding	684.423072636254	-0.156966614327921	0.0763305923129042	-2.05640503462181	0.0397434914222283	0.0809602673384746
ZC3H3	ENSG00000014164	protein_coding	1731.55251053677	-0.167420711819514	0.074267092215776	-2.25430546456685	0.0241769577984346	0.0533503941188042
CAPN1	ENSG00000014216	protein_coding	6108.35105345583	0.0409093019849426	0.0583439773828909	0.701174376859317	0.483194198398797	0.595728333633757
ACP3	ENSG00000014257	protein_coding	15.3305127447055	-0.0337518175903782	0.240601511942804	-0.140280987088733	0.888437985880653	0.924189748085647
MDH1	ENSG00000014641	protein_coding	8053.1487245334	-0.38031292170045	0.0616347480464637	-6.17043037822997	6.81043589077428e-10	1.06637088289755e-08
SLC30A9	ENSG00000014824	protein_coding	1788.53955257531	0.123337236221206	0.0552646811346109	2.23175514069805	0.0256311506651071	0.0560716963203071
MTMR11	ENSG00000014914	protein_coding	634.968654006132	0.489350727437734	0.145189489093234	3.37042805573546	0.00075051500660212	0.00269485723419407
COX15	ENSG00000014919	protein_coding	1757.08294491886	-0.0551150006460712	0.0463411847360659	-1.18933085030036	0.234309500033143	0.34027777831687
CCDC88C	ENSG00000015133	protein_coding	390.47949514995	-0.0310238904689791	0.117879873345312	-0.263182251461189	0.792410110010929	0.853724431287715
YAF2	ENSG00000015153	protein_coding	539.109568209891	0.0300314926874567	0.0484967604996207	0.619247396693468	0.535753392385093	0.642665701665318
ZMYND11	ENSG00000015171	protein_coding	2104.71531359845	0.342260753152288	0.0510680471324026	6.70205289552034	2.05511611743592e-11	4.48589862193001e-10
WAS	ENSG00000015285	protein_coding	375.798306974002	-0.357816729138021	0.0985140092042737	-3.63214056587698	0.000281079932758232	0.00114158744021262
DPEP1	ENSG00000015413	protein_coding	81.2676721745529	0.164276608397824	0.258780396899387	0.634810868080144	0.5255517742632	0.6340648765845
BID	ENSG00000015475	protein_coding	2312.74011291798	-0.639862034454169	0.0707599838470715	-9.04271029565322	1.52834508494559e-19	2.15278321965193e-17
MATR3	ENSG00000015479	protein_coding	94.8458587818675	0.785146110259857	0.107536495339038	7.30120604902055	2.8519959144417e-13	9.37825695281795e-12
NPC1L1	ENSG00000015520	protein_coding	2223.01221187265	-0.226134931883082	0.238379255371798	-0.948635113111587	0.342806225972137	0.458643206106012
XYLT2	ENSG00000015532	protein_coding	1464.88961706204	-0.0102305216559637	0.0568291539201803	-0.180022417196868	0.857134969322638	0.902536394438404
RGPD5	ENSG00000015568	protein_coding	0.226951216202114	-0.0150379824336937	0.295380815257244	-0.0509104913282781	0.959396845481461
STMN4	ENSG00000015592	protein_coding	2.59022583145998	-0.447180396752638	0.271547340466688	-1.64678614043541	0.0996020110956559	0.172319917928064
NUDCD3	ENSG00000015676	protein_coding	3370.14004021753	0.0936362702543752	0.0452699760049078	2.0683967282029	0.0386027326259102	0.0790330032581965
ISL1	ENSG00000016082	protein_coding	0.904305815078646	0.596159626578756	0.473445988200044	1.25919247693965	0.207960818208413	0.309648696396097
CHDH	ENSG00000016391	protein_coding	4236.96505937675	-0.187150005631035	0.0846747670258909	-2.21022167765529	0.02708978121536	0.058778267824085
IL20RA	ENSG00000016402	protein_coding	63.9959005160281	0.417178675953516	0.3654285604139	1.14161486305559	0.253614143201536	0.362380924225116
CLCA1	ENSG00000016490	protein_coding	1.45448109758352	2.83797603994048	1.05232369070141	2.69686605463465	0.00699954190637425	0.0186185337043761
CLCA4	ENSG00000016602	protein_coding	0.694497887696129	-0.675421370912492	0.494074417559291	-1.36704380333847	0.171611576045258	0.266686877530593
GLT8D1	ENSG00000016864	protein_coding	2622.96688491277	-0.0249220570589774	0.0699213172193918	-0.356430028066829	0.721518544892568	0.798225031672956
ATP2C1	ENSG00000017260	protein_coding	2361.46170082192	0.24808279194003	0.0473019663495279	5.24466129181341	1.5656968670288e-07	1.45130805482578e-06
IGF1	ENSG00000017427	protein_coding	404.213827721919	-0.232057442626961	0.182210727231587	-1.27356630508379	0.202817160070129	0.303983504626282
SLC38A5	ENSG00000017483	protein_coding	72.1849596127177	0.0714504997535182	0.15654749150985	0.456414210565761	0.648092148875503	0.738783150665073
RALBP1	ENSG00000017797	protein_coding	2305.44965248001	0.212146984736343	0.0576453870148203	3.68020748445668	0.000233044254631517	0.000970127530438319
RUFY3	ENSG00000018189	protein_coding	676.075155658505	0.23506769099419	0.0648074642048989	3.62717001626522	0.000286544626678905	0.00116085382073211
CNTN1	ENSG00000018236	protein_coding	57.0575758696025	0.160746633862761	0.377327442018676	0.426013631563021	0.670097913077983	0.757107090764837
SLC11A1	ENSG00000018280	protein_coding	150.902306862792	-0.133572035347528	0.138661394098228	-0.963296498035387	0.335398750222191	0.451076027676064
WWTR1	ENSG00000018408	protein_coding	1685.78254126639	0.575714670956053	0.0970131820639297	5.93439632334366	2.94928626436468e-09	4.00708145603248e-08
AGPS	ENSG00000018510	protein_coding	2006.09018722065	0.172843866204259	0.0559008003100402	3.09197480618565	0.0019882972332872	0.00627261518609939
ZNF806	ENSG00000018607	transcribed_unprocessed_pseudogene	0.0963118032821207	-0.263812893444015	0.744793098076859	-0.354209637717119	0.723181781370459
CXorf56	ENSG00000018610	protein_coding	712.795319768994	0.134532817602239	0.0541614142681636	2.48392364601378	0.0129943666591737	0.0314647483446592
ATP1A2	ENSG00000018625	protein_coding	107.692513554619	1.13670960219661	0.184734207549841	6.15321665257869	7.59269693462039e-10	1.18028815862049e-08
TTC27	ENSG00000018699	protein_coding	696.315368225276	-0.024604882022642	0.0457620562998775	-0.537669939073693	0.5908049362272	0.690248954772483
ZNF582	ENSG00000018869	protein_coding	101.958748924803	-0.0583748184302286	0.124282318503366	-0.469695280335855	0.638572740314559	0.731353553307295
VSIG2	ENSG00000019102	protein_coding	156.358607058071	1.00497806950931	0.218487151733959	4.59971243861983	4.2307454988474e-06	2.79324712388031e-05
PHLDB1	ENSG00000019144	protein_coding	686.619528824765	0.637344478944448	0.12004426379448	5.30924559657097	1.10079917745459e-07	1.05435968953533e-06
MARCO	ENSG00000019169	protein_coding	161.233127681139	-0.720047943966829	0.250830497791096	-2.87065548371443	0.00409621692392113	0.0117204581746554
CYP24A1	ENSG00000019186	protein_coding	2.8831389729148	1.31117229734983	0.395018158428931	3.31927094836508	0.000902528122412527	0.00316730303936017
PRDM11	ENSG00000019485	protein_coding	191.824154023991	0.304910821002472	0.0867889723189489	3.51324382413387	0.000442671052237956	0.00170060981996347
SYT13	ENSG00000019505	protein_coding	216.882299541422	1.87260545991268	0.328133252899197	5.70684453150484	1.15089814396359e-08	1.38436719930928e-07
SNAI2	ENSG00000019549	protein_coding	607.848153710465	0.173573462700247	0.15507630098687	1.11927781095929	0.263021638960719	0.373196150009638
CD74	ENSG00000019582	protein_coding	63938.3383080982	-0.448420952205209	0.130579265386431	-3.43409002093993	0.000594546708832337	0.00220006507846922
HGF	ENSG00000019991	protein_coding	399.779169497497	0.118934926770971	0.193729520364035	0.613922579003355	0.539266488967929	0.645597548608221
ZRANB1	ENSG00000019995	protein_coding	723.120646053368	0.396133917336272	0.100511299490108	3.94118789972722	8.10790803628842e-05	0.000381620166847127
NCDN	ENSG00000020129	protein_coding	724.320435270156	0.0939666717759043	0.0733537919111287	1.28100633011241	0.200191442685479	0.30081889258364
ADGRA2	ENSG00000020181	protein_coding	592.411018835515	0.538303120468782	0.140815781025768	3.82274711362272	0.000131973110509498	0.000587133175671364
CCT8L1P	ENSG00000020219	processed_pseudogene	0.258413633348347	0.128706821091868	0.359453361488547	0.35806264422977	0.720296433742356
ZFP64	ENSG00000020256	protein_coding	584.354153377418	0.210793625774417	0.0462781173932324	4.55493087549934	5.24028074884272e-06	3.36951907290036e-05
MNAT1	ENSG00000020426	protein_coding	474.038959568761	-0.0697407304257151	0.0549677957686134	-1.2687561771494	0.204528039409614	0.305899733685545
SAMD4A	ENSG00000020577	protein_coding	899.110308936823	0.221310946079012	0.0875573915502326	2.5276100870598	0.0114841813946304	0.0283327923883826
RUNX3	ENSG00000020633	protein_coding	232.527578206145	-0.0640896035248839	0.129530307106588	-0.494784618028784	0.62075216337726	0.716364270938644
MRE11	ENSG00000020922	protein_coding	552.268583455947	0.22664145327434	0.0524622338017359	4.32008774408765	1.55967172880893e-05	8.85996236398292e-05
PLEKHB1	ENSG00000021300	protein_coding	233.795653672618	0.0516442898399647	0.24406691429033	0.211598896925993	0.832419969971223	0.884201211601062
SERPINB1	ENSG00000021355	protein_coding	3455.83420430461	-0.0824662523198317	0.0752412065511602	-1.09602511841379	0.273067782250565	0.38386774066019
CYP3A43	ENSG00000021461	protein_coding	195.626637959793	0.494399189516984	0.215242428193007	2.29694114523582	0.0216221273949504	0.0486363978881331
SLC7A9	ENSG00000021488	protein_coding	847.690742664824	-0.116134426939717	0.12055245546611	-0.963351816358195	0.335370997994343	0.451073861594232
SPAST	ENSG00000021574	protein_coding	725.513571709116	0.178209292781386	0.0453948477191815	3.92576033923083	8.64562044269181e-05	0.000403407735907645
NRXN3	ENSG00000021645	protein_coding	169.652603507895	0.964575537849677	0.224354085766418	4.29934464779004	1.71303904244434e-05	9.63444872143974e-05
OSBPL5	ENSG00000021762	protein_coding	261.959693049484	0.21923764061087	0.116142326407547	1.88766358822156	0.0590711275402372	0.112508671086351
AQR	ENSG00000021776	protein_coding	1122.3055573874	0.344747944934455	0.0422132428538658	8.16681973777533	3.1662547030204e-16	2.05389943235402e-14
CPS1	ENSG00000021826	protein_coding	73362.4722538981	-0.236853707662682	0.207837229874237	-1.13961154989413	0.254448171325817	0.363256790322011
C8B	ENSG00000021852	protein_coding	15101.260355372	-0.438267731788667	0.136231296338846	-3.21708552709188	0.00129499988026113	0.00432921106924457
FHL1	ENSG00000022267	protein_coding	871.839588229311	0.17862093265086	0.125472549418318	1.42358574428378	0.154566424953945	0.245313066830419
RTF2	ENSG00000022277	protein_coding	3512.18942735485	-0.0694937914552833	0.0423148752783549	-1.64230169646349	0.100527495719076	0.173677290476361
GABRA1	ENSG00000022355	protein_coding	0.204905527189957	-0.540537435907099	0.550041652063287	-0.982720915551511	0.325744813836776
NLRP2	ENSG00000022556	protein_coding	49.2922954792358	0.242893528438708	0.233061873959426	1.042184739667	0.297326036758485	0.410957894040445
SLC45A4	ENSG00000022567	protein_coding	510.556708027044	0.116589582514839	0.166267028940896	0.701218896238797	0.48316641899504	0.595723710208799
RNF10	ENSG00000022840	protein_coding	6247.20899871491	-0.0960685460372812	0.0375429095050995	-2.55889986428016	0.0105003982681254	0.0263043513525702
ZNF839	ENSG00000022976	protein_coding	242.901002467781	0.283516120589498	0.0671265660710234	4.22360530537974	2.40424953544934e-05	0.000129925855728714
ZDHHC6	ENSG00000023041	protein_coding	1335.27930273253	0.12278536573149	0.0487514979163258	2.51859678121546	0.0117823498261301	0.0289648733793809
GRAMD1B	ENSG00000023171	protein_coding	448.537612320779	0.125707184886206	0.197356355896116	0.636955340583887	0.524153933861854	0.632865936785572
RNH1	ENSG00000023191	protein_coding	6386.12955618886	-0.270241746084533	0.0541912916995292	-4.98681130508799	6.1383963849482e-07	4.98437786457793e-06
NDUFS1	ENSG00000023228	protein_coding	5219.80159741089	0.0342754984880837	0.0560767750999127	0.611224494044364	0.541050969823901	0.647018815185488
RB1CC1	ENSG00000023287	protein_coding	2738.81004272289	0.00905754223692757	0.0784724355144346	0.115423233362771	0.908109664469956	0.937819864932369
ERP44	ENSG00000023318	protein_coding	4185.88251398572	-0.269257807581553	0.0517380232617525	-5.204253866046	1.94777589895268e-07	1.77121861061547e-06
ALAS1	ENSG00000023330	protein_coding	12973.6659727261	0.258570210561294	0.122708507987836	2.10719056731524	0.0351010642445407	0.0731130931361117
BIRC3	ENSG00000023445	protein_coding	3131.07628970691	0.114655438154374	0.161848956472073	0.708410116775496	0.478690611725861	0.591549249491648
AKAP11	ENSG00000023516	protein_coding	975.205246633751	0.573672139638473	0.0676882305052025	8.47521253483471	2.34650748753854e-17	1.96072574806186e-15
GLRX2	ENSG00000023572	protein_coding	578.42509957614	-0.519003709085661	0.0741260548337075	-7.0016367423031	2.52989338067815e-12	6.72106393896867e-11
SNAPC1	ENSG00000023608	protein_coding	184.117280398646	0.161364438873673	0.0652318367275495	2.47370681202241	0.0133719383962756	0.0322477703742466
DERA	ENSG00000023697	protein_coding	2121.02477938313	-0.130676294671186	0.0701114765254513	-1.86383601012524	0.062344737111722	0.117684984012992
STRAP	ENSG00000023734	protein_coding	3516.88835457147	-0.071577775081904	0.0456728276938808	-1.56718510098936	0.117071431949449	0.196265976029899
ABCC2	ENSG00000023839	protein_coding	7310.78995847016	0.220375580169432	0.127880298117332	1.72329579625498	0.0848350475797994	0.151223420399136
DEF6	ENSG00000023892	protein_coding	306.902370356072	-0.311915451346285	0.117262306881714	-2.65998051412141	0.00781451723907078	0.0204550204733262
PLEKHO1	ENSG00000023902	protein_coding	1205.43933717706	-0.604050095895137	0.10732212813792	-5.62838350651105	1.8190629080947e-08	2.09462332193354e-07
GCLM	ENSG00000023909	protein_coding	2998.21208639665	0.116028371403899	0.102838334512123	1.1282599232509	0.259210163500543	0.368940969331178
UBR2	ENSG00000024048	protein_coding	2047.62350113565	0.311433364174586	0.0501875647484937	6.20538903880434	5.45617575683562e-10	8.72937530683343e-09
EHD2	ENSG00000024422	protein_coding	1860.48739971742	-0.338251533959271	0.109535297542419	-3.08805966248714	0.00201468018848068	0.00633846415393092
DEPDC1	ENSG00000024526	protein_coding	250.030323358453	0.546532454931345	0.143407839223509	3.81103611832225	0.000138385543932689	0.000611875095594759
CCDC28A	ENSG00000024862	protein_coding	1136.77963932465	-0.20014853495113	0.069711724234788	-2.87108857438431	0.00409060887593902	0.0117082949580041
RRAGD	ENSG00000025039	protein_coding	1547.4942865747	-0.215954372130501	0.107658844933733	-2.00591388718157	0.0448654363375139	0.0896321759874729
HSF2	ENSG00000025156	protein_coding	318.760711544648	0.177145000841844	0.0654541637535392	2.70639773978115	0.00680175270104925	0.0181678394514868
PHF20	ENSG00000025293	protein_coding	1073.12430836548	0.228589285969414	0.0391685786644131	5.83603729734263	5.34569343889174e-09	6.89386698715075e-08
HSD17B6	ENSG00000025423	protein_coding	20024.8099463332	-0.276893381843422	0.162334696958429	-1.70569438962472	0.0880649947861098	0.155956430957492
NR1H3	ENSG00000025434	protein_coding	3048.14359661005	-0.352736926517561	0.0638236788326844	-5.52674074840266	3.2623448498718e-08	3.55153062363016e-07
TYMP	ENSG00000025708	protein_coding	5304.22556931814	-0.718752153304335	0.118024292648221	-6.08986622310561	1.13005076310531e-09	1.69042270631834e-08
NCAPH2	ENSG00000025770	protein_coding	2107.78047888877	-0.189771407059839	0.0694793427554427	-2.73133566803887	0.00630781897760599	0.0170290880792602
TOMM34	ENSG00000025772	protein_coding	1349.21301681533	-0.162903638538843	0.0590357855990851	-2.75940494203177	0.00579067310856029	0.0157960737472465
SEC63	ENSG00000025796	protein_coding	4570.11521225987	0.0985105296819953	0.0547162708345505	1.80038822418781	0.0717993589188163	0.132099796144818
KPNA6	ENSG00000025800	protein_coding	2030.9455903372	0.147062209158433	0.0485091154439988	3.0316407094293	0.00243228526690984	0.00746249684931174
VIM	ENSG00000026025	protein_coding	11629.0665788226	-0.274303666801511	0.0964206148602647	-2.84486535580632	0.00444301996070481	0.0125741035627294
RTEL1-TNFRSF6B	ENSG00000026036	protein_coding	60.9225997028029	0.553637943164641	0.0959742957121391	5.76860646964471	7.99297087033013e-09	9.92220952284506e-08
FAS	ENSG00000026103	protein_coding	623.057565505339	0.286235975008098	0.120491507557534	2.37556970454055	0.0175218825892765	0.0405390297771475
RNASET2	ENSG00000026297	protein_coding	1839.40904001407	-0.54033206832649	0.0986959914752638	-5.4747113864489	4.3822524531473e-08	4.61493842411087e-07
CD44	ENSG00000026508	protein_coding	2695.27638316681	-0.0147206076979678	0.162436062996725	-0.0906240118505248	0.927791351739123	0.951446557367085
KCNG1	ENSG00000026559	protein_coding	30.9037619772901	0.612286745698248	0.260232935157726	2.35284110109715	0.0186305935350106	0.042726009361937
AGPAT4	ENSG00000026652	protein_coding	222.018463986981	0.130665931839831	0.142990019707155	0.913811552075007	0.360815875268452	0.476932582178424
SLAMF7	ENSG00000026751	protein_coding	349.295109024674	-0.367341631103748	0.17473938267248	-2.10222575750007	0.0355335045159863	0.0738800602992341
BTN3A1	ENSG00000026950	protein_coding	1390.79181167544	0.289167918679333	0.0911726867990793	3.17165073040551	0.00151575185128526	0.00495503498536247
MIPEP	ENSG00000027001	protein_coding	519.290802987318	-0.0595747761445591	0.0730886244501672	-0.815103261180924	0.415013205079256	0.531991841559313
PRKCH	ENSG00000027075	protein_coding	451.064093157751	0.0798297656287136	0.0926607112448757	0.861527658877412	0.388947494435316	0.505520414016374
INSRR	ENSG00000027644	protein_coding	7.49117227739232	0.420081528226305	0.247544215169416	1.69699594045778	0.089697428027745	0.158189812001098
IFNGR1	ENSG00000027697	protein_coding	3748.70130494067	0.197459352217133	0.104820684165734	1.88378232587116	0.0595944252014359	0.113336471602643
B4GALT7	ENSG00000027847	protein_coding	1547.12654870602	-0.5315024479163	0.0606736332388211	-8.76002341617193	1.9520981915713e-18	2.02912375274474e-16
SH2D2A	ENSG00000027869	protein_coding	141.922660319584	-0.658538607633993	0.144952793788602	-4.54312462990126	5.54264593449982e-06	3.53888660543939e-05
VRK2	ENSG00000028116	protein_coding	326.686590702731	0.33259593822649	0.0668242479297154	4.97717443189647	6.45191749590721e-07	5.21686206147512e-06
TNFRSF1B	ENSG00000028137	protein_coding	2378.62739882269	-0.164453307601634	0.0968014893084428	-1.69887166795161	0.0893433663313571	0.157710464045787
VEZT	ENSG00000028203	protein_coding	1469.88985527112	0.195327998461057	0.0598809332104384	3.26193978598529	0.0011065264496882	0.00377558115273281
POU2F2	ENSG00000028277	protein_coding	113.327395265151	-0.316641462955628	0.127340518853628	-2.48657274060263	0.0128980198703733	0.0312555765554795
BRD9	ENSG00000028310	protein_coding	1089.44047196259	0.0474690741089626	0.0566197844914796	0.838383164741751	0.401815541524428	0.5186122499068
SNX1	ENSG00000028528	protein_coding	3761.5102124714	0.118490401153286	0.0503654257907669	2.35261390711817	0.0186419791360276	0.0427409706340989
TBPL1	ENSG00000028839	protein_coding	467.915654041839	-0.0224724000841302	0.0656641401206661	-0.342232458124546	0.732175960318052	0.807213353478243
ARNTL2	ENSG00000029153	protein_coding	488.327271459293	-0.00734734133365886	0.138809873448209	-0.0529309706229235	0.957786907987834	0.97175398953743
BCLAF1	ENSG00000029363	protein_coding	2415.44282423396	0.182091370838059	0.0409218865340685	4.44973060287588	8.59780686398063e-06	5.22561315385649e-05
SLC39A9	ENSG00000029364	protein_coding	4113.05592091488	0.0309809936605421	0.0543203067901281	0.570339077432686	0.568447741517135	0.670785828680333
ANK1	ENSG00000029534	protein_coding	20.9100925785935	0.663123926311622	0.175709498089874	3.77397883165338	0.000160664399439321	0.000699272092905913
IBSP	ENSG00000029559	protein_coding	16.4110812945007	0.360032047118002	0.316019320073541	1.13927226675324	0.254589611905908	0.363428645579024
TFB1M	ENSG00000029639	protein_coding	425.39586506068	-0.277126980995942	0.0738611083207544	-3.75200138877515	0.000175428492314671	0.00075618751808385
RABEP1	ENSG00000029725	protein_coding	1647.88014609417	-0.0341771586714257	0.0607790944217677	-0.562317668543369	0.573899602372042	0.675440804783411
HMGB3	ENSG00000029993	protein_coding	3026.14842846646	-0.800445037306293	0.113556659469148	-7.04886037550061	1.80389042295654e-12	4.91724000760113e-11
NUP160	ENSG00000030066	protein_coding	1321.89239060492	0.463960683767859	0.0555737519319961	8.34855786479188	6.91014892926277e-17	5.27586813161191e-15
BAK1	ENSG00000030110	protein_coding	742.695718610595	-0.0417243751603897	0.0865625942564424	-0.482013917429287	0.62979605962097	0.723968622548205
MUSK	ENSG00000030304	protein_coding	4.84811522920926	1.74401694536591	0.356841908521314	4.88736581583925	1.02194101166022e-06	7.85285778499093e-06
IKZF2	ENSG00000030419	protein_coding	104.041897623749	0.377561438171819	0.118886011991983	3.17582726382712	0.00149409888432801	0.00489475531594451
GRN	ENSG00000030582	protein_coding	16390.9384134007	-0.207059397229828	0.0627745787559521	-3.29845936576986	0.000972169495310405	0.00337459018796383
FAM13B	ENSG00000031003	protein_coding	510.408394264542	0.340404715834715	0.0627072794086175	5.42847208561779	5.68385332872045e-08	5.8343182145789e-07
ARHGAP31	ENSG00000031081	protein_coding	416.23359823569	0.133697237932927	0.100250598762352	1.33363031825736	0.18232504169908	0.279869993285084
CENPQ	ENSG00000031691	protein_coding	209.881756658196	0.203717891036557	0.0842277008450669	2.41865667699143	0.0155779353249955	0.0366833536721662
SARS1	ENSG00000031698	protein_coding	5886.07783578964	-0.346339978960013	0.0608603453403202	-5.69073305488725	1.26495132058137e-08	1.50737120418726e-07
RANBP3	ENSG00000031823	protein_coding	1962.14929445368	-0.0341027745990322	0.0433797348321691	-0.786145298743103	0.431782368547818	0.547756707331826
ARID4A	ENSG00000032219	protein_coding	752.231631990295	0.425123670537732	0.0701657458906949	6.05884915981645	1.37098879985536e-09	2.02018887630266e-08
EIPR1	ENSG00000032389	protein_coding	880.406058310176	-0.205751454574592	0.0564669326157712	-3.64375121940174	0.000268693142888831	0.00109838905011769
PNPLA6	ENSG00000032444	protein_coding	2404.69609208291	-0.297580772282287	0.0551305147179201	-5.39775066140565	6.74815585826805e-08	6.79308460535059e-07
IFT88	ENSG00000032742	protein_coding	613.834891320085	0.140254922032434	0.0690532930258546	2.03111127488041	0.0422437079737241	0.0852233346295579
ALG1	ENSG00000033011	protein_coding	1071.61570509152	-0.109596537070723	0.0560163098126508	-1.956511191781	0.050404965349865	0.0987272463944515
ZCCHC8	ENSG00000033030	protein_coding	824.330568674108	0.202074580890813	0.0520491107123869	3.88238296726023	0.000103437802757566	0.000471862336174962
ABCF2	ENSG00000033050	protein_coding	1740.7253564046	-0.00425080675044562	0.0518853611139238	-0.0819268992098214	0.934704843860493	0.956319720178642
CHPF2	ENSG00000033100	protein_coding	2098.19954323041	-0.0927349269146705	0.0566746953099613	-1.63626688079206	0.101783744382694	0.175347295259922
LRRC7	ENSG00000033122	protein_coding	29.8950497372824	0.462199561217967	0.12636510252274	3.65765193072029	0.00025453638366401	0.00104834116245912
FUT8	ENSG00000033170	protein_coding	195.786018737809	0.361502771255204	0.120319010519278	3.00453577281774	0.00265986478050125	0.00806536627494053
UBA6	ENSG00000033178	protein_coding	1086.20846714904	0.30891356957329	0.057810218789398	5.34358070324313	9.11282286775673e-08	8.86618317356315e-07
GAB2	ENSG00000033327	protein_coding	801.097318418329	0.325172932185468	0.0826413868077844	3.93474679874126	8.3284449863967e-05	0.000390352859854533
ATP6V0A1	ENSG00000033627	protein_coding	4010.9061445863	-0.290786027408556	0.0670603612505898	-4.33618343214634	1.44977972497909e-05	8.31509029566703e-05
PIAS1	ENSG00000033800	protein_coding	902.536246626693	0.528556623291305	0.0526549934141095	10.0381101396107	1.03640715906365e-23	3.97404567325407e-21
SLC4A7	ENSG00000033867	protein_coding	310.123458447758	0.398649160702571	0.107026146962195	3.72478288733861	0.000195483391452639	0.000830906742090231
APBA2	ENSG00000034053	protein_coding	96.9043088143757	-0.135796793645307	0.18747264550272	-0.724355242767067	0.468847670016966	0.58287161253235
MAP2K3	ENSG00000034152	protein_coding	2667.71439714273	-0.286197730248158	0.0730001100126524	-3.92051094441576	8.83614227630842e-05	0.000411296560500949
EFCAB1	ENSG00000034239	protein_coding	15.3285090466065	-0.0894484072294643	0.223885873415813	-0.399526802940961	0.689505078447622	0.772985747238002
TMSB10	ENSG00000034510	protein_coding	26284.0866461299	-1.01650214449478	0.140409657489958	-7.23954578813412	4.50189876895872e-13	1.39712703702127e-11
ASTE1	ENSG00000034533	protein_coding	243.092459343476	0.175295918642586	0.0424286211738882	4.13154879401238	3.60327182506774e-05	0.000186598005226722
RNF19A	ENSG00000034677	protein_coding	2597.51275920929	0.138759878834428	0.0817302084935897	1.69777957736779	0.0895493718351317	0.157969065175607
PEX3	ENSG00000034693	protein_coding	595.254162956014	-0.161964788602042	0.0755522879422458	-2.14374432612619	0.0320533784337147	0.067792001577955
GABARAPL2	ENSG00000034713	protein_coding	2464.23085651208	-0.184328714883376	0.0511510747049767	-3.60361372554782	0.000313823341234823	0.00125740665343246
MYOC	ENSG00000034971	protein_coding	1.32913057631606	-0.209608625425194	0.342014883708256	-0.61286404601033	0.539966238318294	0.646214276750046
SH3YL1	ENSG00000035115	protein_coding	577.007994889101	0.696630806463412	0.156105878927328	4.46255330837166	8.09887712018936e-06	4.96081379868184e-05
FAM136A	ENSG00000035141	protein_coding	1833.90447959016	-0.205515557578939	0.0608084732396969	-3.37971908567463	0.000725599511357748	0.00261682925456744
VCL	ENSG00000035403	protein_coding	2010.84714578059	0.370774790111891	0.0763574147119049	4.85577977608091	1.19913913458095e-06	9.02361350509996e-06
DEPDC1B	ENSG00000035499	protein_coding	267.522604647037	0.139689926340548	0.160771639538948	0.868871691183489	0.384917315016491	0.501377539866351
DAPK2	ENSG00000035664	protein_coding	611.103630988661	-0.21974057323689	0.11901178912588	-1.84637652161055	0.0648375538280361	0.121572615191824
NSMAF	ENSG00000035681	protein_coding	544.444182473553	0.0961342162158354	0.0773533874512126	1.2427925832785	0.213944276283255	0.316523063299971
ADSS2	ENSG00000035687	protein_coding	1598.98135823412	0.0841195650269667	0.0589267579537227	1.42752745862972	0.153427916256971	0.243921195468193
STAP1	ENSG00000035720	protein_coding	9.21799152152504	-0.509512080530941	0.183021103623113	-2.78389797921969	0.00537099252254719	0.0147998205008866
TIMP2	ENSG00000035862	protein_coding	4884.37868758566	-0.0968470105262018	0.144286648299569	-0.67121255963426	0.50208512870726	0.612983985049558
RFC1	ENSG00000035928	protein_coding	2750.12871360372	0.0622872461527916	0.0593936090885382	1.04871967049418	0.294307158217814	0.407467705612483
TBC1D23	ENSG00000036054	protein_coding	1115.05981933503	0.296997849386497	0.0515513983409818	5.76119870545573	8.35186445672681e-09	1.03268664421943e-07
CUL3	ENSG00000036257	protein_coding	1776.52185795588	0.342465444511268	0.042739452116498	8.01286463798799	1.12066962888486e-15	6.25797878524541e-14
MYOM2	ENSG00000036448	protein_coding	78.0036105956581	-0.0618220074810583	0.177787754524182	-0.347729277792581	0.728043506722865	0.803838668319877
OTC	ENSG00000036473	protein_coding	4818.11439198982	-0.11712696195138	0.182780279324647	-0.640807434938556	0.52164780179275	0.630699843739894
CYP46A1	ENSG00000036530	protein_coding	35.1373219841433	-0.258182209828717	0.123721787593418	-2.08679663340439	0.0369065215963239	0.0762204703943231
ZZZ3	ENSG00000036549	protein_coding	1173.62469267334	0.282498239540384	0.0474804026760788	5.94978609317293	2.68493148560167e-09	3.68857426624656e-08
SLC18A1	ENSG00000036565	protein_coding	1.53653572145476	0.263723166403443	0.238970588675402	1.10358001737888	0.26977536334611	0.380121990408062
USP2	ENSG00000036672	protein_coding	479.348309965679	-0.0975513894955345	0.136544336200592	-0.714430141959351	0.474961239020442	0.588183599188842
CASR	ENSG00000036828	protein_coding	21.330720356094	1.00432922430558	0.298434525295333	3.36532518585673	0.000764534963174158	0.00273864454838491
TUBG2	ENSG00000037042	protein_coding	449.782516843463	-0.12663505161987	0.068756134153354	-1.8418000543402	0.0655044021232116	0.122616452444784
RPL26L1	ENSG00000037241	protein_coding	939.952378425751	-0.522151475901787	0.0595700919529743	-8.76532935879941	1.86231408928203e-18	1.95344860854477e-16
FLT4	ENSG00000037280	protein_coding	668.211394245899	0.131541680657884	0.0953889178344892	1.3790038050974	0.167893580707902	0.261947080348556
NSUN2	ENSG00000037474	protein_coding	2721.41471389067	0.0178805563889584	0.0461014549772434	0.387852322617251	0.698125322558524	0.780039658145913
FBXO42	ENSG00000037637	protein_coding	801.798917811026	0.108595328142993	0.047078584814785	2.3066820842263	0.0210725497396707	0.047555172084491
MFAP3	ENSG00000037749	protein_coding	322.489022328457	0.754213003530926	0.0921543598448547	8.18423571929393	2.74037219074489e-16	1.82216270332575e-14
MRI1	ENSG00000037757	protein_coding	714.73786595181	0.0890559757988964	0.0572275527759305	1.55617305789027	0.119666946143173	0.199599898377034
METTL1	ENSG00000037897	protein_coding	718.664368688836	-0.314216407147703	0.0723452363174883	-4.34329090817755	1.40364068308031e-05	8.08270314919099e-05
HOXC8	ENSG00000037965	protein_coding	6.88534568819439	-0.19211929314087	0.397789538371659	-0.482967183921691	0.629119037090391	0.723430189589807
AGA	ENSG00000038002	protein_coding	1056.07397296098	-0.202327809433249	0.0919653146323301	-2.20004476951054	0.0278037188231009	0.0601081461244886
PI4K2B	ENSG00000038210	protein_coding	1473.59135738269	0.00242822638011565	0.0749927795917326	0.0323794689746817	0.974169435286829	0.982970884235796
BOD1L1	ENSG00000038219	protein_coding	1003.0158254585	0.755770354235551	0.0705634844574141	10.7105021817859	9.08675542098095e-27	6.81704194734897e-24
MAT2B	ENSG00000038274	protein_coding	2560.43246805918	0.0564294980134204	0.0620472321005461	0.909460359520594	0.363107173142201	0.479190384135271
TLL1	ENSG00000038295	protein_coding	15.3709976828679	0.891656164542836	0.167919913253699	5.31000848717502	1.09620130051644e-07	1.05053893031997e-06
EDC4	ENSG00000038358	protein_coding	974.883796145441	0.439547357912055	0.0774429330827437	5.6757581410614	1.38075750236338e-08	1.63576867169791e-07
TRIO	ENSG00000038382	protein_coding	1625.09758466496	0.458012540395197	0.0689547289094638	6.64222088374183	3.08991430508552e-11	6.49804647583799e-10
VCAN	ENSG00000038427	protein_coding	1795.60200101595	0.70647799348455	0.211713575446737	3.33695178494724	0.000847026408057293	0.00299711692218365
CLEC16A	ENSG00000038532	protein_coding	1154.41239789653	0.0778901440928642	0.0604733348506384	1.28800808298803	0.197743149502704	0.29794429310768
MSR1	ENSG00000038945	protein_coding	499.067567943862	-0.117770631072531	0.119455235568197	-0.98589760852546	0.324183360547991	0.439494998682839
CDH1	ENSG00000039068	protein_coding	8507.43045328256	0.108554692888444	0.124796993941239	0.869850222029841	0.384382261532681	0.500794014100454
MTREX	ENSG00000039123	protein_coding	1805.1209695221	0.156266535448534	0.0434823362392724	3.59379345646561	0.000325898214474374	0.00130050270368995
DNAH5	ENSG00000039139	protein_coding	185.413054672408	-0.0771614327930141	0.190178363280148	-0.405731921666342	0.684939584763309	0.769266933647339
ZFYVE16	ENSG00000039319	protein_coding	1096.53087665572	0.139681902722451	0.0519938606808785	2.68650761634674	0.00722033020493145	0.0191346881172337
RIPOR1	ENSG00000039523	protein_coding	1641.15908683404	-0.0525719532403369	0.0615005517017979	-0.854820839579559	0.392650339449158	0.509258990318342
C6	ENSG00000039537	protein_coding	12201.0874480923	-0.238291498144317	0.168621447468431	-1.41317431276902	0.157604477350665	0.249252120130675
RAI14	ENSG00000039560	protein_coding	2057.80137993736	0.165085692347275	0.0723905675301676	2.28048622879601	0.0225788666309938	0.0504352965221815
SOX30	ENSG00000039600	protein_coding	3.15519746188604	0.179725234985622	0.190356987032496	0.944148348780815	0.345093845360808	0.461096043185747
PNKP	ENSG00000039650	protein_coding	1263.23917867533	-0.353365166545454	0.0589096698432705	-5.99842381540388	1.99241956218447e-09	2.82956374860024e-08
BEST2	ENSG00000039987	protein_coding	0.509900335563433	0.0795879885037146	0.265961678156405	0.299246075808376	0.764752295607886	0.832397029637413
PHLPP2	ENSG00000040199	protein_coding	389.963194745827	0.236084789937015	0.0813505243363069	2.90206844839782	0.00370707531507297	0.0107586552117709
SPDL1	ENSG00000040275	protein_coding	320.993391425373	0.241420389419181	0.0822258304948342	2.936065077924	0.00332404579224082	0.00977943906992589
STAU2	ENSG00000040341	protein_coding	1496.17435342897	0.00856777783123904	0.0612859510808664	0.139800030514888	0.888817989185184	0.924466743453142
SLC66A1	ENSG00000040487	protein_coding	1116.97677142709	-0.411706660869901	0.0701280629711967	-5.87078329882003	4.33740911111477e-09	5.69357125996846e-08
CTNS	ENSG00000040531	protein_coding	838.398979644719	-0.179475183427672	0.0560184733517237	-3.20385709729716	0.00135599763455032	0.00450259582106527
RTN4R	ENSG00000040608	protein_coding	453.761858017625	-0.417463408436757	0.1309674497482	-3.18753559941328	0.0014349079318355	0.00472551509949835
PHF23	ENSG00000040633	protein_coding	1275.09641265026	-0.160071927451633	0.0597798397351746	-2.67769080948952	0.00741316149533228	0.0195557409573396
CDH10	ENSG00000040731	protein_coding	6.64416392827107	1.1573998157831	0.509452805078677	2.27184894114845	0.0230956356944212	0.051351742014978
INPP4A	ENSG00000040933	protein_coding	553.606008375085	0.158915242595337	0.062613450872927	2.53803680167465	0.0111476261258751	0.0276427805995508
RAB27B	ENSG00000041353	protein_coding	170.493550852368	0.465764714654228	0.200895861319721	2.31843857605894	0.0204254975794986	0.0462578376077745
PSMA4	ENSG00000041357	protein_coding	4957.18439171345	-0.433922626626076	0.0474391250481479	-9.14693570308623	5.85713562483039e-20	9.35124342304721e-18
MYO16	ENSG00000041515	protein_coding	118.800138175763	0.166043350776311	0.150247297955548	1.10513368982806	0.269101664382954	0.379495243496943
LSG1	ENSG00000041802	protein_coding	1458.89074133148	0.0663324449532063	0.038597220081191	1.71858089296776	0.085690713272966	0.152432294590209
PARP3	ENSG00000041880	protein_coding	840.744673212087	0.14409718131878	0.0691539268670068	2.08371654144674	0.0371859586858611	0.076710349348381
TNC	ENSG00000041982	protein_coding	996.205351372694	1.16670901156196	0.163759027613862	7.12454774898284	1.04422985795391e-12	2.98067596343998e-11
THAP3	ENSG00000041988	protein_coding	532.954762563891	-0.377478607387835	0.0668617155133318	-5.64566141460382	1.64547402674676e-08	1.91325163958999e-07
RIPOR3	ENSG00000042062	protein_coding	90.4988297017674	0.518933637304495	0.156563772166387	3.31451925387311	0.000918008574454523	0.00321107600896266
TDP1	ENSG00000042088	protein_coding	430.727811662498	0.0671020012462756	0.055298127994572	1.21345882184045	0.224954448792657	0.329674623230618
AIFM2	ENSG00000042286	protein_coding	2363.11818839107	-0.395066564368672	0.0809724136497442	-4.87902665317079	1.06610657963601e-06	8.15049580488233e-06
C2orf83	ENSG00000042304	protein_coding	0.390829061555635	0.632898814927872	0.527496950866111	1.19981511530768	0.230211152466937	0.335809741805477
SPATA7	ENSG00000042317	protein_coding	206.727294869744	-0.195774481626756	0.0663967433318842	-2.94855548333413	0.00319262825140202	0.00945730480308015
MED17	ENSG00000042429	protein_coding	612.705594068538	0.242855724757438	0.0490821955051728	4.94793931399917	7.50032834910137e-07	5.95573703008487e-06
RETSAT	ENSG00000042445	protein_coding	7374.12844534435	0.287270396159532	0.0861565022843503	3.3342857305352	0.000855187600639073	0.003021347675886
CAPG	ENSG00000042493	protein_coding	1545.47252335546	-0.285748923530676	0.146110695947831	-1.95570161155555	0.0505003147909552	0.0988662938631031
AP2S1	ENSG00000042753	protein_coding	4089.75399999861	-0.701650818260575	0.0687469501939349	-10.2062828428202	1.85848745971387e-24	8.55152029796341e-22
USH2A	ENSG00000042781	protein_coding	467.150799673665	0.706979707487668	0.192537535153207	3.67190588019685	0.000240748351691694	0.000997146617484442
ZPBP	ENSG00000042813	protein_coding	0.231021841802625	-0.315958819300021	0.556813877511949	-0.567440633325883	0.570414849932385
TG	ENSG00000042832	protein_coding	68.6849502645657	1.2272777278312	0.213721014837732	5.74242887983202	9.33280809522812e-09	1.14373298070427e-07
ADAM28	ENSG00000042980	protein_coding	115.936487630737	0.681747082984427	0.179046899639991	3.80764528375087	0.000140296317536399	0.000618975443388023
BARX2	ENSG00000043039	protein_coding	6.19437472803909	1.1962311895474	0.257805250792864	4.64005750801608	3.48312234887908e-06	2.35506567907165e-05
DCUN1D1	ENSG00000043093	protein_coding	1380.57870132843	0.124246279725524	0.0561430422576873	2.21303076444013	0.0268955247295125	0.0584192194370265
JADE2	ENSG00000043143	protein_coding	942.627643771631	0.149493488714929	0.0719895299521759	2.07660042806559	0.0378384533674669	0.0777774153142702
ZIC2	ENSG00000043355	protein_coding	282.983156941577	0.289160351760224	0.206884844263794	1.39768745646503	0.162206942634526	0.254918784567489
LCP2	ENSG00000043462	protein_coding	564.944911690124	-0.0333101968553703	0.110059868543681	-0.302655248421907	0.762152605670772	0.830236313816235
TRIT1	ENSG00000043514	protein_coding	494.044297953934	0.169208304426182	0.050880231178484	3.32561980374288	0.000882221771521541	0.00310383049599433
ADRB1	ENSG00000043591	protein_coding	25.5765552086789	-0.725173778904705	0.206142096439211	-3.51783450072048	0.000435083617788725	0.00167668739808921
GUCA2B	ENSG00000044012	protein_coding	121.315872231995	-0.205057681395017	0.238485519212371	-0.859832840468665	0.389881193560761	0.506466912210414
CUL7	ENSG00000044090	protein_coding	1891.67142965135	0.230180031591598	0.0653705408071428	3.52115844154752	0.000429665803110254	0.0016576597948949
CTNNA1	ENSG00000044115	protein_coding	11947.8515683094	0.0494826930049096	0.046071609721431	1.07403872589005	0.282805325204148	0.39479033100583
PHKA2	ENSG00000044446	protein_coding	3157.84312677502	0.00672740372208793	0.0657894068882877	0.102256640396702	0.918552970787764	0.944977284897473
CNTLN	ENSG00000044459	protein_coding	646.355605647247	0.203736040902961	0.0866544124516516	2.3511329098981	0.0187163471354372	0.0428913699212391
EPHA3	ENSG00000044524	protein_coding	242.631161839252	0.939868909265524	0.182777924060925	5.14213581368962	2.71632635204821e-07	2.38829101679449e-06
HSPA5	ENSG00000044574	protein_coding	44025.3028227959	-0.285803327223795	0.0663138085389512	-4.30986145300221	1.63356856032973e-05	9.23263200409087e-05
DSG2	ENSG00000046604	protein_coding	1791.84374683384	0.729665689555729	0.152664462699073	4.77953858190311	1.75697954901755e-06	1.2735426220667e-05
GEMIN8	ENSG00000046647	protein_coding	470.4566800091	-0.0445835169171134	0.0541866400440487	-0.82277692215039	0.41063486264027	0.527823640856515
OFD1	ENSG00000046651	protein_coding	762.688606916299	0.172996361588951	0.0580550981001966	2.97986511521139	0.00288375334420584	0.00865903836322487
GPM6B	ENSG00000046653	protein_coding	27.0043488340959	0.584328890693866	0.114582953532822	5.09961449480777	3.40345945976851e-07	2.91809654550587e-06
MAGEC2	ENSG00000046774	protein_coding	427.252928846545	0.758405310392336	0.432355814396013	1.75412307442148	0.0794094206689357	0.143499979435774
PREX2	ENSG00000046889	protein_coding	194.124293561068	0.380196475842482	0.146334658896383	2.59813005825019	0.00937329842845544	0.0238972021842492
WDR37	ENSG00000047056	protein_coding	578.864782598728	0.311863743834272	0.049892674043764	6.25069210683549	4.08637754132466e-10	6.69614857317731e-09
YTHDC2	ENSG00000047188	protein_coding	1090.38484655609	0.178583520479845	0.0603523779355722	2.95901382163414	0.00308625258751265	0.00918952345082498
CTPS2	ENSG00000047230	protein_coding	833.18440253821	0.112535040484776	0.0601116134380614	1.87210148003649	0.0611925652896471	0.115864996606261
ATP6V1H	ENSG00000047249	protein_coding	1701.93823544092	-0.345394670571987	0.067262519716668	-5.13502426056746	2.8210763035073e-07	2.47032081284032e-06
POLR2B	ENSG00000047315	protein_coding	2043.63960443677	0.386847401736459	0.0586733207017383	6.59324198988106	4.30324295814891e-11	8.72019462629e-10
FAM214A	ENSG00000047346	protein_coding	1219.79848901823	0.318771487851257	0.0733421270123104	4.34636273635412	1.38413601227966e-05	7.98387289202937e-05
ARAP2	ENSG00000047365	protein_coding	400.760821847253	0.352276278798825	0.100699685020558	3.49828580622578	0.000468259044263084	0.00178342562824402
TPR	ENSG00000047410	protein_coding	4020.40706561724	0.397602474710284	0.0586724506571116	6.77664679516998	1.22997084991724e-11	2.80358613148242e-10
CP	ENSG00000047457	protein_coding	35203.0524099791	-0.133411732192765	0.143621084426146	-0.928914669638004	0.352933309910576	0.469010301706418
KIAA0556	ENSG00000047578	protein_coding	577.828737007468	0.243468323718383	0.0695679982400403	3.49971725330245	0.000465751898630398	0.00177524829045008
DTNBP1	ENSG00000047579	protein_coding	530.658055197538	-0.223642731013009	0.0800162831634177	-2.79496525171336	0.00519052939218896	0.0143806333754368
XK	ENSG00000047597	protein_coding	193.224640077426	-0.159502560495294	0.194438271519466	-0.820324924968929	0.412030900989156	0.529204153229959
ANO2	ENSG00000047617	protein_coding	50.8668425445679	-0.566184537442585	0.199616237346787	-2.83636514227532	0.00456302443118474	0.0128725556380434
C12orf4	ENSG00000047621	protein_coding	394.143375366814	0.00163036402688186	0.046088449771121	0.0353746770607034	0.97178097684863	0.98142171756888
SCML1	ENSG00000047634	protein_coding	1288.65304526147	0.209819903690587	0.0837115812393273	2.50646207590706	0.0121946138637636	0.0298380689477087
WWC3	ENSG00000047644	protein_coding	878.584301334421	0.221008121214645	0.0777169357145884	2.84375753087186	0.00445849624907414	0.0126127310070947
ARHGAP6	ENSG00000047648	protein_coding	81.0018727658857	0.208352946032295	0.110152614512912	1.89149342440594	0.0585585079338399	0.111729646088175
FAM184B	ENSG00000047662	protein_coding	9.81536736305417	0.153253711203804	0.0993484269063247	1.54258820170657	0.122930722463359	0.203880201471094
MAP4	ENSG00000047849	protein_coding	7750.79616048389	0.126102874139781	0.0483810186662403	2.60645347320424	0.0091485252062784	0.0234245143840828
GOPC	ENSG00000047932	protein_coding	1006.76311864801	0.245128305784191	0.0541076890348936	4.53037840197001	5.88781349477728e-06	3.73096664900411e-05
ROS1	ENSG00000047936	protein_coding	24.6447810676083	0.968390478877006	0.278695650455906	3.47472404859157	0.000511379116775541	0.0019287096524507
USP28	ENSG00000048028	protein_coding	644.29734676924	0.267284528365997	0.0552370912724752	4.83885958164466	1.30586263226982e-06	9.74622370249259e-06
HDAC9	ENSG00000048052	protein_coding	86.5998938527952	0.585808275083557	0.139271687049713	4.20622660278719	2.59669874979064e-05	0.000139278945998251
TSPAN17	ENSG00000048140	protein_coding	1826.06168295167	-0.347314569288381	0.0583631637935105	-5.95092086709321	2.66637987698767e-09	3.66691656091483e-08
NOP16	ENSG00000048162	protein_coding	1070.40527005508	-0.65717408122625	0.0797269267583183	-8.24281215828608	1.68209543815633e-16	1.17508327066346e-14
CC2D2A	ENSG00000048342	protein_coding	183.406233696329	0.40422467513949	0.0901117485534148	4.48581546389461	7.26355884861383e-06	4.50027676599037e-05
RRM2B	ENSG00000048392	protein_coding	1516.62088486867	-0.17290690695502	0.071966999801805	-2.40258601068824	0.0162796056754412	0.0380706913234042
ZNF800	ENSG00000048405	protein_coding	568.997956962712	0.367122439174916	0.0505724330660306	7.25933906908487	3.88986280875742e-13	1.2248099044728e-11
TNFRSF17	ENSG00000048462	protein_coding	13.3947025536922	-0.268612327729772	0.26955050731737	-0.996519466437164	0.31899781357373	0.433751558172948
SNX29	ENSG00000048471	protein_coding	540.534025520313	0.436183853303167	0.0786918620568064	5.5429347063651	2.97443798269591e-08	3.26695909557084e-07
LMO3	ENSG00000048540	protein_coding	20.7815322052807	-0.197922498307526	0.152524894833449	-1.29764061482323	0.194410858864272	0.294141001901092
MRPS10	ENSG00000048544	protein_coding	2028.1685599307	0.0160573326593339	0.0489188689010443	0.328244152411119	0.742727066695586	0.81549887728993
GUCA1A	ENSG00000048545	protein_coding	0.590557252778113	0.0998919780904184	0.284816795718161	0.350723621612772	0.72579570241057	0.801792941201343
RSF1	ENSG00000048649	protein_coding	959.526442612867	0.3053793400069	0.0496554072935161	6.14997150666359	7.74968679163598e-10	1.20036665699891e-08
VPS13D	ENSG00000048707	protein_coding	1776.6374734927	0.197391962438642	0.0600886308562176	3.28501348135173	0.00101977492112308	0.00351748451054047
CELF2	ENSG00000048740	protein_coding	314.455552935581	-0.0676284607129194	0.13415426516193	-0.504109657872517	0.614184320532364	0.710662226372905
FAM120A	ENSG00000048828	protein_coding	6569.40921408929	0.0918021529296179	0.0414849734843292	2.21290132833991	0.0269044491073361	0.0584349259672837
R3HDM1	ENSG00000048991	protein_coding	861.759371473434	0.162697641814971	0.0496203714119176	3.27884772293129	0.00104231863615677	0.0035844958778047
COL9A2	ENSG00000049089	protein_coding	209.104453139301	0.860943596870395	0.187282227102664	4.59703843866852	4.2853858329685e-06	2.82607806412656e-05
KITLG	ENSG00000049130	protein_coding	364.192867403252	0.668039052729713	0.119494118995189	5.59056009071551	2.26338338567095e-08	2.55342793852581e-07
ERCC8	ENSG00000049167	protein_coding	209.296214971597	-0.0852226762807849	0.0477022584391457	-1.78655432822965	0.0740095490011892	0.135422562886057
ADAMTS6	ENSG00000049192	protein_coding	39.8055576220216	0.586184414895488	0.150883403344783	3.88501585927249	0.000102323208667048	0.000467395622911957
H6PD	ENSG00000049239	protein_coding	10352.4649177179	0.0428515084942026	0.0940549409633943	0.455600822830564	0.64867705134399	0.739223748273456
VAMP3	ENSG00000049245	protein_coding	2328.10241467324	0.123947253337668	0.0590217480286217	2.10002681177049	0.0357264826358696	0.0741918952800493
PER3	ENSG00000049246	protein_coding	935.48574862508	0.748723038065239	0.102852801576332	7.27955900656316	3.34913158738059e-13	1.07514912633027e-11
UTS2	ENSG00000049247	protein_coding	16.1924113822985	-0.713131237126099	0.254553077846956	-2.80150310166296	0.00508651521652569	0.0141276169112516
TNFRSF9	ENSG00000049249	protein_coding	91.8746456511761	0.203306706499405	0.199721818170131	1.01794940764168	0.30870199977524	0.422901274750647
EPN3	ENSG00000049283	protein_coding	13.9618695974586	0.77452565169932	0.185710961407294	4.17059739409059	3.03802179765811e-05	0.000160137669523723
LTBP1	ENSG00000049323	protein_coding	1060.27381780955	0.859237177134667	0.132903564093809	6.46511764370881	1.01220030553684e-10	1.88307453067798e-09
RCN1	ENSG00000049449	protein_coding	4206.328198694	-0.550988552264277	0.100441947851376	-5.48564184636856	4.11970826091295e-08	4.36911899459452e-07
ELN	ENSG00000049540	protein_coding	1370.99449927857	0.522624467583145	0.186795915387533	2.79783670054504	0.0051446115490265	0.0142740428169243
RFC2	ENSG00000049541	protein_coding	1278.12200209083	-0.23064794504801	0.0646560115897806	-3.56730858240048	0.000360666663627557	0.001421494582205
ARID1B	ENSG00000049618	protein_coding	1380.50265524218	0.431359976476696	0.0564782329319749	7.63763230687913	2.21252634814689e-14	9.42645484870976e-13
CLPTM1L	ENSG00000049656	protein_coding	6457.47355971455	-0.248395201369824	0.0611959335665153	-4.05901482162762	4.92801859962439e-05	0.000245582558661426
NEDD4L	ENSG00000049759	protein_coding	2848.57285415919	-0.226732034030698	0.0845691555741245	-2.68102516208724	0.00733969968252133	0.0193961910773265
FOXP3	ENSG00000049768	protein_coding	262.042196118576	0.280330901372714	0.181511946969479	1.54442121333122	0.122486324249068	0.203289715280879
PPP1R3F	ENSG00000049769	protein_coding	263.897876346998	0.0101325984215673	0.110381315742073	0.0917963185476427	0.926859869086963	0.950915185129206
HEXB	ENSG00000049860	protein_coding	7551.16586885599	-0.379941582193203	0.0630179695333565	-6.02909908089142	1.6487618844378e-09	2.38245088228545e-08
PTCD2	ENSG00000049883	protein_coding	372.610454097096	0.00597829495578297	0.0545183896623714	0.109656484588157	0.912681812488607	0.94076013587162
NEXMIF	ENSG00000050030	protein_coding	4.60531843586764	-0.0186666650790898	0.280416801138096	-0.0665675701431925	0.946925963735185	0.964944275293715
JKAMP	ENSG00000050130	protein_coding	1156.1209746606	0.0807297253693432	0.0491634205082841	1.64206893122378	0.100575719522179	0.173738684207074
DKK3	ENSG00000050165	protein_coding	1501.84960724236	0.657355971194101	0.173123111578987	3.7970434172458	0.00014643214989984	0.000643250190051358
ARHGEF5	ENSG00000050327	protein_coding	533.609607370076	-0.0260075665894316	0.1010385788291	-0.257402339688702	0.796868196913583	0.857015752788823
NFE2L3	ENSG00000050344	protein_coding	372.524914275827	0.330368494611735	0.126773735521622	2.60596955080959	0.00916146055834532	0.0234506752609774
MCUR1	ENSG00000050393	protein_coding	1789.61019222077	0.102874106304814	0.0722479601322004	1.42390326476447	0.154474476625956	0.245200965381617
LIMA1	ENSG00000050405	protein_coding	1222.81935994973	0.266621237997232	0.0819191268747219	3.25468847348646	0.00113516810100045	0.00385872223460539
LETMD1	ENSG00000050426	protein_coding	2091.16421316222	0.023853168419292	0.0512862637134767	0.465098579856657	0.641860862945931	0.733877294512278
SLC4A8	ENSG00000050438	protein_coding	20.4883099796837	0.163908385747357	0.133577510506261	1.22706573229386	0.219797886202384	0.323547766995947
LAMC3	ENSG00000050555	protein_coding	846.027068235094	0.336943917248704	0.167531356006011	2.01122897397556	0.0443012767072465	0.0886796438031946
PTGER3	ENSG00000050628	protein_coding	48.8059310854167	0.0121762701638855	0.15789720064515	0.0771151743927991	0.93853192152767	0.959002798357383
TNIP3	ENSG00000050730	protein_coding	8.50636132018845	0.362057501140742	0.216439059714495	1.6727918778539	0.0943682743682427	0.164901977236724
MAPK9	ENSG00000050748	protein_coding	1523.44647478335	0.0513723564548333	0.0497530014898664	1.03254788488081	0.30181552760181	0.415645231555069
COL23A1	ENSG00000050767	protein_coding	62.8281549850782	-0.0525463510720091	0.172580105186475	-0.304475136431468	0.760765932362749	0.829369457240742
BCAR1	ENSG00000050820	protein_coding	2594.33706675085	0.0759283470263879	0.0683684070057824	1.11057651262763	0.266750677268693	0.37704073214587
FAM160A2	ENSG00000051009	protein_coding	1574.8596784224	0.115314070026025	0.0554587281425814	2.07927721908009	0.0375918777443176	0.0774042781000239
HERPUD1	ENSG00000051108	protein_coding	5786.53671634155	-0.0889335034576366	0.073327489172173	-1.21282624649565	0.225196258379893	0.32993092238124
HOMER3	ENSG00000051128	protein_coding	603.539493928039	-0.195159796197178	0.126962284496668	-1.53714779921355	0.124257120008689	0.205700524006742
RAD51	ENSG00000051180	protein_coding	160.927509438585	0.0622438109769754	0.118041692761924	0.527303612144174	0.597982766264795	0.696210831746503
POLQ	ENSG00000051341	protein_coding	138.99521170653	0.5940002261435	0.130239721312641	4.56082230641141	5.09536867069064e-06	3.28798004535404e-05
PIK3CB	ENSG00000051382	protein_coding	1236.2375354266	0.116676264139558	0.0528799930279238	2.20643493802932	0.027353561018693	0.0592314357002633
CYBA	ENSG00000051523	protein_coding	3158.38876809769	-0.319230503576158	0.168761636637199	-1.89160587641393	0.0585435123590477	0.111713387421108
THOC3	ENSG00000051596	protein_coding	373.57708338726	-0.0860044054478426	0.0619435217633243	-1.3884326076333	0.165005352889893	0.258293328868285
HEBP2	ENSG00000051620	protein_coding	2909.93768111427	-0.576317016619225	0.0743584909827603	-7.75052060635338	9.15165663146423e-15	4.25065505184159e-13
MPHOSPH9	ENSG00000051825	protein_coding	515.268006063087	0.443743757475042	0.0700355729538616	6.33597668669568	2.35842450354552e-10	4.03916772294571e-09
PLEKHA5	ENSG00000052126	protein_coding	1061.9817138166	0.457784386127275	0.0706326958651031	6.48119656938436	9.09980227133469e-11	1.71135790944828e-09
PRSS8	ENSG00000052344	protein_coding	985.587060212372	0.166712044764299	0.275311707560021	0.6055392494631	0.544820753790857	0.650310051650612
SIKE1	ENSG00000052723	protein_coding	1025.77484267779	0.171661136640552	0.0483179325567121	3.55274175771219	0.000381238525033128	0.00149234817364942
RRP12	ENSG00000052749	protein_coding	1547.67229303499	-0.212352410902842	0.0773821733506728	-2.74420324097806	0.00606579704207456	0.0164568125724837
FNIP2	ENSG00000052795	protein_coding	1972.30994656921	0.140948435107672	0.119551861334656	1.17897315469745	0.238408865685064	0.345185229905247
MSMO1	ENSG00000052802	protein_coding	12462.1065858004	-0.285480614910277	0.110231818728384	-2.589820418492	0.00960260111294164	0.0243899142126751
TTC17	ENSG00000052841	protein_coding	2993.68278396741	0.137389742959312	0.056105064818244	2.4487939440832	0.0143335421402271	0.0341774711019993
ALX4	ENSG00000052850	protein_coding	1.90292940437589	0.520613430365133	0.250622239292119	2.07728345192192	0.0377754054779675	0.0776755790409736
FSTL4	ENSG00000053108	protein_coding	111.664419564089	0.471769564245179	0.213398381369904	2.21074574800741	0.0270534486119197	0.0587105088414883
FOXN3	ENSG00000053254	protein_coding	2595.10776019145	0.355779566859271	0.0720742702885488	4.93629093204704	7.96223049471774e-07	6.28491707165391e-06
METTL24	ENSG00000053328	protein_coding	21.1348449077749	0.513578217821068	0.203714832820548	2.52106442476616	0.0117000428542626	0.0287912492085428
AKR7A2	ENSG00000053371	protein_coding	2468.11282890297	-0.322294439034357	0.070635223181556	-4.56280060453625	5.04757479535271e-06	3.26262982183222e-05
MRTO4	ENSG00000053372	protein_coding	1563.23232819767	-0.324376680852615	0.0660067682959421	-4.91429423416503	8.91028498494681e-07	6.93804004581486e-06
NNAT	ENSG00000053438	protein_coding	11.2162351474126	0.880339080764595	0.157249195501348	5.598369377712	2.16377342032616e-08	2.4538882923252e-07
USE1	ENSG00000053501	protein_coding	1406.51078453981	-0.732977087570312	0.0764195981565257	-9.5914805266183	8.68299730696704e-22	2.06655335905816e-19
MCF2L2	ENSG00000053524	protein_coding	50.3462754858417	0.530193494962453	0.208759712992091	2.5397309057545	0.0110937787861459	0.0275409183447159
NRIP2	ENSG00000053702	protein_coding	143.182054205721	0.0228762375693325	0.0958343792958524	0.238705960610553	0.81133359445534	0.867947622203224
LAMA3	ENSG00000053747	protein_coding	1434.1395602034	0.991666794158418	0.179180334733464	5.53446222563181	3.12184700011026e-08	3.40825498177175e-07
AP5M1	ENSG00000053770	protein_coding	1100.30544542644	0.0535673265024978	0.0633785385041425	0.84519661965693	0.398001069373729	0.514612847661574
ANAPC4	ENSG00000053900	protein_coding	770.765522226805	0.0136874250741959	0.0497737890348295	0.274992628441811	0.783321901717685	0.846608825615326
KCNQ1	ENSG00000053918	protein_coding	341.206110380156	0.631432481950413	0.146851272467554	4.2998094013106	1.70945064791044e-05	9.61583404391023e-05
TRAPPC3	ENSG00000054116	protein_coding	2006.09842738691	-0.250677156940738	0.0462625766803453	-5.4185731735785	6.00765506384072e-08	6.11936765800305e-07
THRAP3	ENSG00000054118	protein_coding	4097.28461858905	0.231304063486557	0.034792133394171	6.64817132269644	2.96756774087637e-11	6.2713265607865e-10
PHPT1	ENSG00000054148	protein_coding	3885.62040011829	-0.682157074922815	0.0934419207788145	-7.30033232661754	2.87057819711838e-13	9.42565685847339e-12
ENTPD2	ENSG00000054179	protein_coding	229.826257620082	0.136464278085592	0.157086505816727	0.868720564991143	0.384999990283603	0.50146630174324
LY75	ENSG00000054219	protein_coding	98.7170127152068	0.139473281890431	0.126203106256343	1.10514935826646	0.26909487616708	0.379495243496943
ARID4B	ENSG00000054267	protein_coding	1386.05439636678	0.382572636449021	0.0608437448228685	6.28778911559086	3.22018931180692e-10	5.38153671430783e-09
OPN3	ENSG00000054277	protein_coding	512.257735286049	0.134978872394948	0.118139087196351	1.14254202904589	0.25322878639276	0.361964691851878
SDCCAG8	ENSG00000054282	protein_coding	617.127999784683	0.0335096694402417	0.0531774218300577	0.63014844057936	0.528597469155493	0.636582169896568
PTPRN	ENSG00000054356	protein_coding	4.81132360457427	0.382746798810606	0.207373852477364	1.84568495130014	0.0649379635243478	0.121734429964976
HHAT	ENSG00000054392	protein_coding	458.233220379713	0.546575656869576	0.103084631534701	5.30220313864714	1.14413424227363e-07	1.09188518799138e-06
KIF1B	ENSG00000054523	protein_coding	2009.90778393666	0.264648297250795	0.0672175346651206	3.93719136783697	8.2440860897128e-05	0.000387026813979035
FOXC1	ENSG00000054598	protein_coding	203.983560004469	0.841552341965495	0.15827707043592	5.31695677489939	1.05517121857829e-07	1.01516472687864e-06
TBC1D22A	ENSG00000054611	protein_coding	1657.90979676345	-0.184860041289648	0.0580098668018854	-3.18669997848779	0.00143905965756117	0.00473637639688443
SYNE2	ENSG00000054654	protein_coding	2288.022531959	0.622434044469271	0.0874090074367306	7.12093710616504	1.07195702675932e-12	3.05476771209449e-11
PLEKHH1	ENSG00000054690	protein_coding	207.609434518433	0.289007126541933	0.106659115716266	2.70963362672862	0.00673575662530541	0.0180194543518829
ATP9A	ENSG00000054793	protein_coding	2308.95208999065	0.342943556339671	0.09758548474515	3.51428859768732	0.000440933481314984	0.00169563343438602
SPO11	ENSG00000054796	protein_coding	0.088652351354531	-0.503408000876263	1.43553094366939	-0.350677220227305	0.725830517210184
CBLN4	ENSG00000054803	protein_coding	103.084883918829	2.42821354667341	0.296142416633689	8.19947906914319	2.41430951645094e-16	1.62096928818525e-14
CHRDL2	ENSG00000054938	protein_coding	378.95071777872	-0.930941193753961	0.171907498470502	-5.41536117991794	6.11651115014938e-08	6.21923393611241e-07
FAM168A	ENSG00000054965	protein_coding	1938.97339203173	0.217980694064379	0.0551359600121623	3.95351226343561	7.70123148621988e-05	0.000365067992567923
RELT	ENSG00000054967	protein_coding	144.598014613003	0.0352782090650686	0.0981137601218547	0.359564336554362	0.719172957469359	0.79642799321795
GALC	ENSG00000054983	protein_coding	553.919965377759	0.304205277939127	0.119065687096661	2.55493656784733	0.0106207150700952	0.0265479412624211
NOP58	ENSG00000055044	protein_coding	2616.19427088675	-0.140083350948764	0.0543342622970668	-2.57817710274362	0.00993230780780035	0.0250870191354161
SZRD1	ENSG00000055070	protein_coding	3631.19025949184	-0.0621763412516975	0.0488586527850529	-1.27257584291638	0.203168595277676	0.304378043109729
KCNH2	ENSG00000055118	protein_coding	68.2356871620522	-0.728704326666415	0.262634367000788	-2.7745962380629	0.00552702786346239	0.0151692167622147
CUL1	ENSG00000055130	protein_coding	3249.85024247306	0.0651494244929917	0.0505625843726559	1.28849079415775	0.197575171366675	0.297727354155653
FAM114A2	ENSG00000055147	protein_coding	799.675123703905	0.0131834099377617	0.0483056284406117	0.272916642704893	0.784917292969183	0.847888558561571
CYFIP2	ENSG00000055163	protein_coding	2351.4215410412	-0.34699679081991	0.154550518475387	-2.24519978478863	0.0247553099207624	0.0544048435423826
TAB2	ENSG00000055208	protein_coding	2284.1777539314	0.446417451834441	0.0705876221160607	6.32430217156825	2.54379511405341e-10	4.32658301557334e-09
GINM1	ENSG00000055211	protein_coding	1434.11348601405	-0.173555961120355	0.0536260732880406	-3.23641002368637	0.00121043379451369	0.00407970214363389
EIF2AK2	ENSG00000055332	protein_coding	1693.4119859244	0.306766940846671	0.0556497869347589	5.51245490313035	3.53862877977883e-08	3.81499778788402e-07
USP36	ENSG00000055483	protein_coding	1767.86962486979	0.235179915191546	0.053591355906057	4.38839270280461	1.14191447507371e-05	6.72982536389898e-05
KMT2C	ENSG00000055609	protein_coding	1744.89781724394	0.52478610227622	0.0663783730678425	7.9059801863456	2.65833461740365e-15	1.36516558997916e-13
MCOLN3	ENSG00000055732	protein_coding	105.517508877427	0.345379424088255	0.291573247553225	1.18453742579798	0.236200390374285	0.3425193491813
CCDC85A	ENSG00000055813	protein_coding	8.74819225466648	0.870390083974051	0.167958692081971	5.18216755075269	2.19322056584187e-07	1.97020938480048e-06
PUM2	ENSG00000055917	protein_coding	4160.76916455738	0.270096640876697	0.0397182973233635	6.8003076435459	1.04395976031747e-11	2.41468172443404e-10
MRPL43	ENSG00000055950	protein_coding	2738.79691764075	-0.344750277866871	0.0531116727863822	-6.49104537252054	8.52427997710876e-11	1.61544701817695e-09
ITIH4	ENSG00000055955	protein_coding	2195.09532351106	-0.849106854852096	0.127046286913331	-6.68344487258683	2.33389680714388e-11	5.04654002597338e-10
ITIH1	ENSG00000055957	protein_coding	77093.1954197651	-0.401616914598076	0.133457025771008	-3.00933511951022	0.00261820146329184	0.00795300875787353
HPF1	ENSG00000056050	protein_coding	630.857096445933	-0.211485014253085	0.0549604587929459	-3.84794848692619	0.000119111090208958	0.000535015452702217
ZFR	ENSG00000056097	protein_coding	2556.56000205239	0.347722640379057	0.0442229396844509	7.86294721382619	3.75199153159394e-15	1.85769336808188e-13
ZNF280C	ENSG00000056277	protein_coding	110.328163881949	0.436768968334162	0.073163026270694	5.96980456656033	2.37537947708325e-09	3.29478881648484e-08
NPFFR2	ENSG00000056291	protein_coding	66.3326742995774	0.557966162484973	0.37273910197033	1.49693487894218	0.134410203530668	0.219314237533965
PHF21B	ENSG00000056487	protein_coding	1.19025572982803	-0.0372792433990399	0.327197667206353	-0.11393493027421	0.909289375495159	0.938524789841123
TRAF1	ENSG00000056558	protein_coding	450.065402128904	0.242524215692	0.0772383535106534	3.13994543732148	0.00168979304058928	0.00544590566219052
RC3H2	ENSG00000056586	protein_coding	1338.69084768259	0.238795398462124	0.0487088508241356	4.90250528234181	9.4622069842436e-07	7.3248264474259e-06
IL17RB	ENSG00000056736	protein_coding	2814.20725172614	-0.417171135175042	0.117512434015448	-3.55001697199295	0.000385206316411221	0.00150600090397091
TRAF3IP2	ENSG00000056972	protein_coding	541.653553542888	0.344404637829494	0.0867874814373206	3.96836769688067	7.23666155479144e-05	0.000345609175554736
GYG2	ENSG00000056998	protein_coding	1149.32844741355	-0.0215063094872035	0.126566203394765	-0.169921423811098	0.865071932365737	0.908150530403115
DCBLD2	ENSG00000057019	protein_coding	1046.66148954618	0.21957070318748	0.0676400280690172	3.24616516958625	0.00116970953766012	0.00396062364056621
SERPINB3	ENSG00000057149	protein_coding	3.48993282321397	1.17677540696208	0.579583827349712	2.03037999238725	0.042317928788643	0.0853331613004599
SOAT1	ENSG00000057252	protein_coding	1598.8758411409	0.179125928012788	0.066132096917675	2.70860801882291	0.00675661137871437	0.0180626430149069
PKP2	ENSG00000057294	protein_coding	1176.70099343828	0.364327667077456	0.108738257491192	3.35050124476168	0.000806654468530665	0.00287074824265167
MSH4	ENSG00000057468	protein_coding	6.84711567023756	0.179201768422755	0.195971730980276	0.914426624321605	0.360492717217263	0.476548419522864
F7	ENSG00000057593	protein_coding	7955.42056511381	-0.0655808948020882	0.12363945846151	-0.530420430646775	0.59582046380449	0.694255468342268
GDI2	ENSG00000057608	protein_coding	9869.52799873996	0.0229130889138478	0.0442069828772875	0.51831379167973	0.604239351887875	0.70174322845871
PRDM1	ENSG00000057657	protein_coding	224.550461532764	0.0467064154850821	0.11090599400885	0.421135177611364	0.67365637551554	0.759913174820691
ATG5	ENSG00000057663	protein_coding	1063.60184854627	-0.026459408909642	0.0482683620836268	-0.548172918397356	0.583573175559869	0.684119515203855
TMCC3	ENSG00000057704	protein_coding	443.439716946522	0.18315426018607	0.0937938941723287	1.95273116445681	0.0508514588616	0.0994381145350077
PITHD1	ENSG00000057757	protein_coding	1522.19523633669	-0.175406615618471	0.0563005779737361	-3.11553845326947	0.00183609407679621	0.00585291027066667
MTA3	ENSG00000057935	protein_coding	933.490282776943	0.0399344463145824	0.0597104316775896	0.668801835669369	0.503621895607626	0.614394500050169
USP13	ENSG00000058056	protein_coding	802.705190878203	0.213673788823185	0.0698455707752291	3.05923176590268	0.00221905404821242	0.00689284925326829
ATP11B	ENSG00000058063	protein_coding	1252.7251585655	0.478403753274986	0.0725382622033095	6.59519181661839	4.24706392382751e-11	8.61647125286815e-10
LAMC2	ENSG00000058085	protein_coding	311.753889607788	2.45895609091252	0.245731593259873	10.0066745927621	1.42460765233321e-23	5.28636667548593e-21
CDK14	ENSG00000058091	protein_coding	1190.22096456517	0.431040122410734	0.0894895909897438	4.81665093832124	1.45987743418631e-06	1.07558433505059e-05
SEC61A1	ENSG00000058262	protein_coding	18478.1268835498	-0.123102794215334	0.053513427822867	-2.30040943411086	0.0214250348514206	0.0482402265754893
PPP1R12A	ENSG00000058272	protein_coding	1038.44770561377	0.414051672124598	0.0549746844841663	7.53167891748159	5.0092012625583e-14	1.98470190092867e-12
RASGRF1	ENSG00000058335	protein_coding	63.6555811072595	1.34193409014172	0.220132736751177	6.09602238152587	1.08740195442418e-09	1.63015818623712e-08
CAMK2B	ENSG00000058404	protein_coding	194.888299542722	-0.648472649185146	0.237068013857202	-2.73538651897491	0.00623070659409818	0.0168380332468542
CROCC	ENSG00000058453	protein_coding	587.952787119729	0.0811055752228235	0.0769899166599866	1.05345711154635	0.292131540853351	0.404959207666164
POLR3E	ENSG00000058600	protein_coding	1271.24201304536	0.00165197241001253	0.045063633891358	0.0366586594857219	0.970757171421443	0.980643721121753
ATP2B4	ENSG00000058668	protein_coding	3028.3307843035	0.162616694878222	0.105887068751588	1.5357559406968	0.124598249374873	0.206183182583524
ZC3H11A	ENSG00000058673	protein_coding	3972.89955589929	0.373124816295733	0.0545781492351609	6.83652380164175	8.11378829461986e-12	1.92048583022861e-10
RIOK2	ENSG00000058729	protein_coding	790.931341385933	-0.0453715426457902	0.0451506542775513	-1.00489225176851	0.31494873578806	0.429356471324684
YIPF1	ENSG00000058799	protein_coding	1840.86408104965	-0.343456157516541	0.0506350766717957	-6.78296904224597	1.1773087228882e-11	2.69422573122491e-10
NDC1	ENSG00000058804	protein_coding	945.538583653274	0.221144280991113	0.060386185263385	3.66216676921307	0.00025009095792536	0.00103138610874811
DGKG	ENSG00000058866	protein_coding	107.74831499106	-0.218781175937447	0.147685352600178	-1.48140064052082	0.138499844157274	0.224733384515118
FLYWCH1	ENSG00000059122	protein_coding	1113.57555133382	0.00703596377612391	0.0600205458301291	0.117225921204335	0.906681026378916	0.936869340090317
UNKL	ENSG00000059145	protein_coding	407.355160362382	0.285096675277538	0.0863307828143111	3.30237565308254	0.000958695837971077	0.00333446818871013
TBXAS1	ENSG00000059377	protein_coding	329.224065399125	-0.210664298865819	0.107687417428508	-1.95625732231601	0.0504348489306489	0.0987801723380642
PARP12	ENSG00000059378	protein_coding	2157.29030225891	-0.31464810694414	0.0730488423227218	-4.30736609834362	1.65210045348671e-05	9.31740223127564e-05
ALDH18A1	ENSG00000059573	protein_coding	2766.66725187122	0.0980905430194798	0.0748637711012329	1.31025383274961	0.190109979891784	0.289081093018968
TARBP1	ENSG00000059588	protein_coding	1503.73797932045	0.348909275576611	0.0826803623144013	4.21997758367149	2.44326611449667e-05	0.000131827882444152
GATB	ENSG00000059691	protein_coding	1161.06553244944	-0.204991222301147	0.0699916334333012	-2.92879608955682	0.00340277570919643	0.00998128259450649
MXD1	ENSG00000059728	protein_coding	512.830717983345	0.510597397172032	0.0861970541114713	5.92360611897154	3.14957322481452e-09	4.24577234329489e-08
CDK17	ENSG00000059758	protein_coding	732.242398927786	0.292166873358279	0.0565017618112162	5.17093386104433	2.32927004057106e-07	2.08300360456355e-06
DNAJC25	ENSG00000059769	protein_coding	923.8525222692	-0.0834487985339499	0.0858751019219967	-0.971746136729472	0.331176858133494	0.446686210200379
SLC2A3	ENSG00000059804	protein_coding	648.21100536473	0.55636339712643	0.134066923335974	4.14989307789343	3.32630615403825e-05	0.00017360983874147
PSD	ENSG00000059915	protein_coding	138.261100141718	-0.093553131012019	0.0876699785144066	-1.06710566829494	0.285924122522844	0.398193763852436
CTDP1	ENSG00000060069	protein_coding	986.202916193828	-0.0949884826854635	0.0456146599353082	-2.08241128663851	0.0373049183888528	0.0769097755898983
YBX3	ENSG00000060138	protein_coding	1531.89173939783	-0.185221370734227	0.137526683040711	-1.34680315586028	0.178043638077592	0.274592686362965
STYK1	ENSG00000060140	protein_coding	5.49744312951364	0.297517418238297	0.206992475778719	1.43733445923103	0.150622981962702	0.240347672239924
WNK1	ENSG00000060237	protein_coding	5048.0805307919	0.253994505285885	0.0621912114340805	4.08409000932721	4.42498777088095e-05	0.000223745535491724
RPS17P5	ENSG00000060303	processed_pseudogene	1.01296608507976	-0.451325639405682	0.210008323097347	-2.14908453507566	0.0316276994342663	0.0669943473776413
CCAR1	ENSG00000060339	protein_coding	1782.08094682579	0.158905986145668	0.0486316635947743	3.26754164672958	0.00108485903724804	0.00371119006497123
OGFR	ENSG00000060491	protein_coding	3691.45846958396	-0.352009020631447	0.0616205444457942	-5.71252694693568	1.11310783547935e-08	1.34265471521819e-07
GNA15	ENSG00000060558	protein_coding	130.087375451252	-0.268877512839159	0.118844575891259	-2.26242982334488	0.0236708600645438	0.0524358690246292
CREB3L3	ENSG00000060566	protein_coding	12398.6484553321	-0.403200275042563	0.138365522951514	-2.91402270191145	0.00356803958520205	0.0104006289454618
PIGV	ENSG00000060642	protein_coding	963.075564898903	0.0198780671682649	0.0770131681197556	0.258112575467023	0.796320026522465	0.856586376014284
PTPRU	ENSG00000060656	protein_coding	1142.75786699096	0.0974877249442646	0.134394959129039	0.72538230284859	0.468217526897218	0.582256021520774
SNRNP40	ENSG00000060688	protein_coding	866.178694170152	-0.0282190592497321	0.0537169361459449	-0.525328905078708	0.599354566879131	0.697404521143598
RIMBP2	ENSG00000060709	protein_coding	7.76872892911845	-0.42320935562621	0.393396324201605	-1.07578370612667	0.282024001049282	0.39405029661973
COL11A1	ENSG00000060718	protein_coding	69.4550769535348	0.73436680501757	0.284367022245989	2.58246121233535	0.00980983886009435	0.0248140100463136
QSER1	ENSG00000060749	protein_coding	835.031011748493	0.419117740949151	0.0577866399949331	7.25284842631273	4.08096701246794e-13	1.28031065091153e-11
MPC1	ENSG00000060762	protein_coding	3584.19528715502	-0.473959991768904	0.0967237434383868	-4.90014111241277	9.57678455832072e-07	7.40521700890988e-06
ACAA1	ENSG00000060971	protein_coding	9236.81478529382	-0.129005456622872	0.102150594050673	-1.26289482525062	0.206626979894156	0.308257810990407
BCAT1	ENSG00000060982	protein_coding	289.668701421401	0.177400875651046	0.129939016599387	1.36526256927115	0.172170538998103	0.267331255598817
HDAC7	ENSG00000061273	protein_coding	1396.78567655996	-0.0219771368385369	0.0873497161944637	-0.251599407485308	0.801350716652037	0.860388688683399
LZTS1	ENSG00000061337	protein_coding	247.874628600968	0.174575332951362	0.116917500796113	1.49314971465046	0.135398001528332	0.220675594254404
PRDM6	ENSG00000061455	protein_coding	31.2327245163705	0.34684417694784	0.149729781765395	2.31646752475266	0.0205327556036027	0.0464585232022245
WNT8A	ENSG00000061492	protein_coding	0.191617864741192	0.074714095662847	0.836921962016007	0.0892724758744209	0.92886536778293
SPAG4	ENSG00000061656	protein_coding	312.741003471922	-0.302387216088628	0.137041863351434	-2.20653170274822	0.0273467930108513	0.0592204961599196
NCKAP1	ENSG00000061676	protein_coding	3738.63486670695	0.373478764034951	0.0566977755537486	6.58718548280433	4.48242176330713e-11	9.03026124061465e-10
MRPS35	ENSG00000061794	protein_coding	3265.67441147712	-0.0504211888669097	0.0484845669915749	-1.03994305808014	0.298366356320145	0.41202973015639
GUCY1B1	ENSG00000061918	protein_coding	333.04390424185	0.435167427333581	0.112036804426467	3.88414708506968	0.000102689731572914	0.000469007760267502
SFSWAP	ENSG00000061936	protein_coding	1306.1481946754	0.0829805520250439	0.0454254000033367	1.82674345231849	0.067738351672494	0.125991727725437
TNK2	ENSG00000061938	protein_coding	1528.92913182918	-0.324684096993063	0.071706598595951	-4.52795284326033	5.9557868140028e-06	3.76919499268727e-05
MON2	ENSG00000061987	protein_coding	1387.39655974892	0.353311480902818	0.052558677067255	6.72222933714094	1.78964972417633e-11	3.966654590965e-10
CDH3	ENSG00000062038	protein_coding	19.3987255754714	-0.0408658370064323	0.201517079810703	-0.202790934866762	0.839298443654078	0.889126635882314
ARSF	ENSG00000062096	protein_coding	118.814655764568	-0.593966737996384	0.32653164497508	-1.81901738204184	0.0689087782487168	0.127707531140283
GPBP1	ENSG00000062194	protein_coding	2899.86458384881	-0.0145272107658212	0.0369855089193778	-0.392781151058057	0.694481127404531	0.777150481751366
DGAT2	ENSG00000062282	protein_coding	7794.60341229678	-0.208755317083982	0.133493700791545	-1.56378402760713	0.1178682965257	0.197381352537942
ZNF112	ENSG00000062370	protein_coding	80.3812993764546	0.534070102555876	0.0988608979704706	5.40223802858236	6.58145353778203e-08	6.64305240096104e-07
CS	ENSG00000062485	protein_coding	4028.72889937223	0.20561423176267	0.0628116824445696	3.27350301345807	0.00106223257991834	0.00364390122594254
LTK	ENSG00000062524	protein_coding	62.2136655206439	-0.144316343504272	0.17624643962081	-0.81883267437779	0.412881886102805	0.529922414809871
MRPS24	ENSG00000062582	protein_coding	566.472357776122	-0.210107143444632	0.0743871555478822	-2.82450836971967	0.00473532115154048	0.0132858482064766
ELMO2	ENSG00000062598	protein_coding	938.931105083075	0.151868455532541	0.04932473296072	3.07895139855054	0.00207730567220414	0.00650406629901695
WAPL	ENSG00000062650	protein_coding	1815.22277944587	0.247886934168727	0.0438696530273542	5.65053327442916	1.59950839860584e-08	1.86822163515889e-07
VMP1	ENSG00000062716	protein_coding	6801.99242074947	-0.17614929950099	0.0603052106037229	-2.92096317610929	0.00348951069549245	0.0102053401780885
APPBP2	ENSG00000062725	protein_coding	1058.68511324425	0.347286504971538	0.052329588951709	6.63652270022649	3.21169495805413e-11	6.72954420172726e-10
POLD1	ENSG00000062822	protein_coding	1036.28274456867	0.0648625763873959	0.0756208416301935	0.857734124470494	0.391039292473745	0.507761070973735
SEZ6	ENSG00000063015	protein_coding	111.052447908837	-0.389429975181764	0.305198194167177	-1.27599043056083	0.201958901886818	0.302972428527834
EIF4B	ENSG00000063046	protein_coding	10630.6303041068	0.287457618234864	0.0575825950153597	4.99209210974579	5.97287566621928e-07	4.85912162284836e-06
SLC6A16	ENSG00000063127	protein_coding	183.390787040105	-0.0293888244361792	0.121414025790702	-0.242054608145856	0.808737849859996	0.866116209325066
BICRA	ENSG00000063169	protein_coding	578.796274660832	0.0507490493749404	0.0506485730693839	1.00198379341149	0.316351420264512	0.431036304221744
SPHK2	ENSG00000063176	protein_coding	904.661319709286	0.0823054158119097	0.0848069142904379	0.970503602218548	0.331795530241938	0.447310873843631
RPL18	ENSG00000063177	protein_coding	27764.175608122	-0.681390180271573	0.0892594850661224	-7.63381258324319	2.27911167463613e-14	9.63874312398195e-13
CA11	ENSG00000063180	protein_coding	146.636558421979	-0.0568711030624869	0.125248757677371	-0.454065206850048	0.649781894765032	0.740211698301355
ISOC2	ENSG00000063241	protein_coding	6798.57648248836	-0.846522939724965	0.0854607822309409	-9.9053965763782	3.94402185451889e-23	1.40317725978811e-20
U2AF2	ENSG00000063244	protein_coding	4783.41157298097	0.0419758077614727	0.0388757895026162	1.07974161550206	0.28025725665684	0.392021196223272
EPN1	ENSG00000063245	protein_coding	9187.11591387726	-0.218000418024164	0.0588121823444071	-3.70672213364814	0.000209959084460436	0.000883297330821607
MED29	ENSG00000063322	protein_coding	2900.67472160799	-0.182260930833634	0.0447265043631154	-4.07500951458077	4.60124657674696e-05	0.000231503591182763
AHRR	ENSG00000063438	protein_coding	30.3159268636678	0.0869330321546024	0.12820168272745	0.67809587444665	0.497710906356982	0.609243826690018
GSC2	ENSG00000063515	protein_coding	0.175886005402098	-0.377949649021746	0.795796745122511	-0.474932388625894	0.634835165060694
ZNF275	ENSG00000063587	protein_coding	1322.74531323989	0.134593754169417	0.0840891287292714	1.60060826177362	0.109463711240876	0.186060812437701
MTMR1	ENSG00000063601	protein_coding	890.644184981761	0.278911520374155	0.0592729026120628	4.70554854044541	2.53184252402285e-06	1.77121195021343e-05
GPC1	ENSG00000063660	protein_coding	2734.42255884245	-0.251895465286861	0.133948673002566	-1.88053722101476	0.0600348985753547	0.114042183620603
ADCK1	ENSG00000063761	protein_coding	414.819585849627	-0.296840338555274	0.0593382075949987	-5.00251609521642	5.65868559269927e-07	4.62642122255512e-06
HAGH	ENSG00000063854	protein_coding	8209.80079955141	-0.371696386989359	0.102707045107053	-3.61899601533601	0.000295748191734861	0.0011931575984066
RNF4	ENSG00000063978	protein_coding	1723.19836412169	0.226679823587659	0.047647980471254	4.75738575582263	1.96116180421395e-06	1.40764754291646e-05
CASP8	ENSG00000064012	protein_coding	939.1953374641	0.136704431822342	0.059180992313453	2.30993814869283	0.0208915786507618	0.0471930601058971
LIMCH1	ENSG00000064042	protein_coding	632.568943207197	0.583618358273994	0.145752276125801	4.00418006350901	6.22329509083213e-05	0.000301934364662754
INTS13	ENSG00000064102	protein_coding	733.581422855518	0.055769596335671	0.0584849795750342	0.953571271476987	0.340300703513423	0.456051309784018
TM7SF3	ENSG00000064115	protein_coding	3386.59727821355	0.0502872438206289	0.0821483797965975	0.612151377119573	0.540437608017194	0.646566926910782
DLX3	ENSG00000064195	protein_coding	5.93763898069808	0.57996182864406	0.35133368073903	1.65074361053034	0.0987909387978818	0.171268727916955
SPA17	ENSG00000064199	protein_coding	147.769233690716	-0.0176450474568242	0.0988104423008761	-0.178574723945627	0.858271642809282	0.903472076322458
TSPAN32	ENSG00000064201	protein_coding	38.4836508897211	-0.161778817079169	0.12728242130237	-1.27102246660479	0.203720656125013	0.305019733735702
CCN5	ENSG00000064205	protein_coding	77.4551913097379	-0.366293499693689	0.231400102490096	-1.58294441425049	0.113434134364326	0.191367421632426
DMRT3	ENSG00000064218	protein_coding	0.678714895955996	0.906704376197713	0.447238377615932	2.02734027663509	0.0426276251728759	0.0858473006953751
ST3GAL6	ENSG00000064225	protein_coding	1176.41466666659	0.0246355708110493	0.121606595659635	0.202584166404936	0.839460066765063	0.889243259379407
ATP2C2	ENSG00000064270	protein_coding	15.7167533286195	1.17529875929562	0.243405348100916	4.82856588183239	1.37519837882174e-06	1.02038477860972e-05
NGFR	ENSG00000064300	protein_coding	500.126401366679	0.258175663659735	0.181241099415181	1.42448740651432	0.154305428040644	0.245011517515535
CDON	ENSG00000064309	protein_coding	226.9820342444	0.599769205052686	0.0947140487015593	6.33242072612204	2.41344296510249e-10	4.12112403392809e-09
TAF2	ENSG00000064313	protein_coding	885.167965182301	0.294888313726379	0.0801756747294701	3.67802721612753	0.000235044884622889	0.000976688617499807
HIPK2	ENSG00000064393	protein_coding	3405.88062873362	0.362756473266089	0.0902596469773804	4.01903270635435	5.84375593755551e-05	0.000285487000856513
TNPO3	ENSG00000064419	protein_coding	2138.69232431371	0.249537281579926	0.0451162857583844	5.53098016348902	3.18446339420801e-08	3.47441769630473e-07
BORCS8-MEF2B	ENSG00000064489	protein_coding	15.6271780414154	0.00932146692862367	0.0907434183659049	0.10272333901988	0.918182549770879	0.944737024227581
RFXANK	ENSG00000064490	protein_coding	1507.20877207803	-0.567399530539387	0.0778424868898432	-7.28907250024434	3.1209608134885e-13	1.01130852275576e-11
TMEM161A	ENSG00000064545	protein_coding	2614.8367663583	-0.366249420355191	0.0660412619299877	-5.54576653522252	2.9266912725266e-08	3.21964028737306e-07
LPAR2	ENSG00000064547	protein_coding	228.711494571588	0.252530369061538	0.161970570262399	1.55911267492871	0.118969714217363	0.198724338704801
CTSA	ENSG00000064601	protein_coding	15517.247751851	-0.435475996997579	0.0726069190723685	-5.99772036275955	2.00106719908982e-09	2.84067581409255e-08
SUGP2	ENSG00000064607	protein_coding	1243.00935127975	0.293543459407565	0.063508484576002	4.62211405873298	3.79849054327722e-06	2.54634632184338e-05
SLC12A2	ENSG00000064651	protein_coding	1065.54399887377	0.377289875144314	0.142355204949991	2.65034127327381	0.0080410501003973	0.0209621271313424
SNX24	ENSG00000064652	protein_coding	483.598142693851	-0.180771960238753	0.0573875313082902	-3.15002154854218	0.00163258420535351	0.00528472759841944
EYA2	ENSG00000064655	protein_coding	56.4781801530846	-0.597868174073039	0.209551735136828	-2.85308147738627	0.00432975187493354	0.0123029837137881
CNN2	ENSG00000064666	protein_coding	2732.50833428072	0.180791580633476	0.0868307135589859	2.0821155697478	0.0373319147129893	0.0769470451379836
ABCA7	ENSG00000064687	protein_coding	604.727662249173	-0.138745602372285	0.104652739759418	-1.32577133375812	0.184915450963119	0.282902523063228
SNCAIP	ENSG00000064692	protein_coding	135.578740586683	0.234341661824406	0.166617013681682	1.40646898324628	0.159584908591236	0.251807196538043
DDX20	ENSG00000064703	protein_coding	472.200612486916	0.173873024123069	0.0455225521161954	3.81949201088863	0.000133726790468066	0.00059363410587252
BTBD1	ENSG00000064726	protein_coding	1571.67093197927	-0.0201691435714733	0.0504882723091782	-0.399481753860822	0.689538265485629	0.772997841148293
FAR2	ENSG00000064763	protein_coding	136.378387647045	0.246401687219249	0.123194065437083	2.0001100405692	0.0454883828104578	0.0907191453299178
BCAS1	ENSG00000064787	protein_coding	161.275761301925	0.213626714505993	0.23293823868804	0.917095946587327	0.359092364927372	0.475045605606266
POU1F1	ENSG00000064835	protein_coding	2.25514534140142	-0.455734023273799	0.185985562378019	-2.45037312276698	0.0142708246980368	0.0340514526951013
CHI3L2	ENSG00000064886	protein_coding	39.4849490009378	-0.534437473457837	0.203275880433752	-2.62912388974751	0.00856051676545569	0.0221456846758528
SBNO2	ENSG00000064932	protein_coding	1941.18685094961	0.162698260218344	0.0615051302900014	2.6452794986566	0.00816234655170393	0.021239318518509
PMS1	ENSG00000064933	protein_coding	380.125340445411	0.201183601917253	0.0462020068189759	4.35443427177331	1.33411000940739e-05	7.73134112924419e-05
HMG20B	ENSG00000064961	protein_coding	2374.78953486232	-0.263089682208376	0.0531397454726492	-4.95090218946921	7.38702256211676e-07	5.88200619793838e-06
CALCRL	ENSG00000064989	protein_coding	832.368196360599	0.318322176523685	0.121927268326627	2.61075459897077	0.00903426964707165	0.0231732306764117
TAF11	ENSG00000064995	protein_coding	1256.81458205165	-0.00173296093253084	0.0503422012838534	-0.0344236224943677	0.972539346605905	0.981957718229608
ANKS1A	ENSG00000064999	protein_coding	855.53363665983	0.542822453639648	0.0563382710259461	9.63505701816188	5.68604242460433e-22	1.42192263821084e-19
AP3D1	ENSG00000065000	protein_coding	6942.89702511911	0.0427813937789582	0.055263621635175	0.774133010344152	0.438852138233418	0.554388582269392
ZNF76	ENSG00000065029	protein_coding	1449.00292718326	0.0419877670052622	0.0521449914129465	0.805211888381623	0.420697417272745	0.537375277420973
SLC9A3R2	ENSG00000065054	protein_coding	10065.8848583756	-0.422626204142165	0.0979210285857388	-4.31599024485447	1.58888996151025e-05	9.00814729287315e-05
NTHL1	ENSG00000065057	protein_coding	1613.97272386425	-0.661100374951322	0.09560327804853	-6.91503877739145	4.67735410917266e-12	1.16293580913219e-10
UHRF1BP1	ENSG00000065060	protein_coding	837.359423610847	0.353933178212157	0.0677418012917264	5.22473821869547	1.74401668297576e-07	1.60410489684151e-06
GNAI3	ENSG00000065135	protein_coding	2813.83825023519	0.153209891826862	0.0419422777263047	3.65287485879134	0.000259320628669384	0.00106601011261232
IPO5	ENSG00000065150	protein_coding	4458.1404959292	0.380641910201695	0.0673924861998618	5.64813574428533	1.6219708636751e-08	1.89038211771117e-07
OAT	ENSG00000065154	protein_coding	3555.24901514334	0.783629393873383	0.217140009044974	3.60886691181393	0.000307537322540856	0.00123451355134174
WDR3	ENSG00000065183	protein_coding	1197.27833721379	0.340874046561632	0.0688709456774557	4.94946080975934	7.4419360324753e-07	5.91617628382222e-06
PKN2	ENSG00000065243	protein_coding	1179.74640231777	0.420391331640371	0.0584220645502331	7.1957630199615	6.21124274512331e-13	1.87861513702196e-11
WDR18	ENSG00000065268	protein_coding	1838.31766848187	-0.358966601458586	0.0652945719655953	-5.49764843619362	3.8488929721104e-08	4.10842240852242e-07
TRAM2	ENSG00000065308	protein_coding	1217.69963798404	0.282522532266129	0.0686558172521858	4.11505599341088	3.8708543723638e-05	0.000198814086010232
NTN1	ENSG00000065320	protein_coding	723.401206400184	-0.0735583528283577	0.140657509509098	-0.522960722716334	0.601001586410865	0.698924225277766
GLP2R	ENSG00000065325	protein_coding	17.6698555557926	0.99150408884968	0.250243292285773	3.96216050305718	7.42745797008397e-05	0.000353693355247133
MCM10	ENSG00000065328	protein_coding	186.445465583807	0.451599831927337	0.138942668737085	3.25026024065997	0.00115299444966395	0.00391170256172855
DGKA	ENSG00000065357	protein_coding	284.641388000932	0.149213356402492	0.113633328053583	1.31311261368787	0.189145004093762	0.287839677863434
ERBB3	ENSG00000065361	protein_coding	10593.7173799881	0.0953477964396861	0.0828423349335628	1.15095496180971	0.249750764685874	0.35821579443821
ROPN1	ENSG00000065371	protein_coding	1.22802929517623	0.908457710393331	0.304923210813377	2.97929996201351	0.00288907800783349	0.0086727628784215
ANKRD44	ENSG00000065413	protein_coding	353.469262496676	0.0711568717570694	0.0796169753098484	0.893739952819679	0.371461043588474	0.487697189052244
KARS1	ENSG00000065427	protein_coding	4614.89987910673	-0.287330949981551	0.0556128634136036	-5.16662750926193	2.38355614958336e-07	2.12325330983928e-06
ADAT1	ENSG00000065457	protein_coding	537.797700518201	0.230359959124492	0.0593238481518665	3.88309198241457	0.00010313653001605	0.000470799160165859
PDIA5	ENSG00000065485	protein_coding	2784.76937626078	-0.134121276198143	0.073226727661982	-1.8315890997786	0.0670126620111084	0.124924749676067
TBC1D22B	ENSG00000065491	protein_coding	429.594355499043	0.326335436777326	0.0609224332268177	5.35657260376257	8.48154275605996e-08	8.30113557888909e-07
NDUFB4	ENSG00000065518	protein_coding	4151.11165592345	-0.428648597203856	0.0485858077030701	-8.822506354603	1.11925843424331e-18	1.24198098282111e-16
SPEN	ENSG00000065526	protein_coding	2213.24490445244	0.442060257661677	0.0630544271009558	7.01077272423551	2.37005466423711e-12	6.32564473803732e-11
MYLK	ENSG00000065534	protein_coding	3617.28218497092	0.488886992229785	0.104771938045459	4.66620166955072	3.06818577129928e-06	2.10754560046852e-05
ZC3H15	ENSG00000065548	protein_coding	2279.37457887439	0.0708770790740174	0.0415654349565495	1.7051927676953	0.0881584784286303	0.156065922364421
MAP2K4	ENSG00000065559	protein_coding	872.201004941515	0.0296075549483901	0.0557242622944628	0.531322510685478	0.595195308807202	0.69376127628387
PACC1	ENSG00000065600	protein_coding	212.044906448459	-0.130171677379046	0.0680807874274555	-1.91201779970234	0.0558739110279692	0.107504943664988
SNAP91	ENSG00000065609	protein_coding	2.62511428018436	0.410341637909186	0.40054798957833	1.02445062410915	0.305622481148243	0.419629370572262
SLK	ENSG00000065613	protein_coding	1827.85283421683	0.388319264975175	0.0523525079238114	7.41739565829962	1.1944572056059e-13	4.27157701196472e-12
CYB5R4	ENSG00000065615	protein_coding	469.841133851034	0.17154434933909	0.0612205644712791	2.80207069014478	0.00507757463632416	0.0141084622141342
COL17A1	ENSG00000065618	protein_coding	18.2898901691747	0.105790635465729	0.177191192678863	0.597042290118008	0.550479146098074	0.655187124023831
GSTO2	ENSG00000065621	protein_coding	415.893435657358	-0.292759332585769	0.152550257309562	-1.91910087697649	0.0549715685154914	0.1060288860647
SEC61A2	ENSG00000065665	protein_coding	341.845851531126	-0.0430646581660778	0.0727807996762017	-0.59170355859884	0.554049113177291	0.658445894007594
PRKCQ	ENSG00000065675	protein_coding	48.4329658624139	0.0137130125510131	0.148797642909807	0.0921588022689662	0.926571869722701	0.950761037825
TLE2	ENSG00000065717	protein_coding	677.060605601964	-0.317775548869778	0.113615432477069	-2.79694001018669	0.00515891110771987	0.0143056667197599
ASB1	ENSG00000065802	protein_coding	722.387593224607	0.0118719451336466	0.0666484921946354	0.178127737668493	0.858622658860627	0.903744409591613
FAM107B	ENSG00000065809	protein_coding	4574.49619210949	0.374427282786446	0.0672603412020857	5.5668359109489	2.59406458075695e-08	2.88591775247977e-07
ME1	ENSG00000065833	protein_coding	1327.64797362089	-0.344853415969844	0.166291284130894	-2.0737912860087	0.0380986988137495	0.0782052162778073
TBC1D1	ENSG00000065882	protein_coding	1859.14994248527	-0.00913063188144021	0.0756332786705959	-0.120722412698869	0.903910906063114	0.935126967091494
CDK13	ENSG00000065883	protein_coding	1678.95721101346	0.387021840423557	0.0446866362184689	8.66079600468117	4.68481253560164e-18	4.51600225149756e-16
MTHFD2	ENSG00000065911	protein_coding	268.638104814015	0.119308545344939	0.125554201677046	0.950255298120785	0.341982546748629	0.457807428073052
SLC9A7	ENSG00000065923	protein_coding	653.386023382831	0.170646112179037	0.0882387099941352	1.93391440321804	0.053123652929785	0.103057915712344
FOXJ2	ENSG00000065970	protein_coding	615.334184638119	0.340721352474251	0.0563281740846959	6.04886201285234	1.45872528792441e-09	2.13669820400133e-08
YBX1	ENSG00000065978	protein_coding	12373.7769936625	-0.253234274802739	0.0594067280149618	-4.26272045716708	2.01953095456287e-05	0.000111599700947902
PDE4A	ENSG00000065989	protein_coding	392.264949542521	0.282733830067518	0.132270021822979	2.13755033960687	0.0325532559276354	0.0686642959698129
PPP2R5A	ENSG00000066027	protein_coding	5235.75091191757	-0.141287495666636	0.066328978993637	-2.13010207318569	0.0331631872168986	0.0697130204454264
CTNNA2	ENSG00000066032	protein_coding	420.421007459556	0.949525518921984	0.380374749817692	2.49628956542746	0.0125500107395521	0.030560321099488
ELAVL1	ENSG00000066044	protein_coding	2672.77094592008	0.0330998299426099	0.0410349445832392	0.806625433000573	0.419882316366211	0.536731441930508
TIE1	ENSG00000066056	protein_coding	1125.92649681189	0.0447401484543065	0.0981178470315968	0.45598379711592	0.648401629699958	0.739029666455696
DIP2B	ENSG00000066084	protein_coding	1678.83096707334	0.312830043425271	0.0538296668783307	5.81148020351583	6.19228569906285e-09	7.86803311762367e-08
SMARCD1	ENSG00000066117	protein_coding	1690.8619752571	0.126650088667389	0.050791613075853	2.49352365474685	0.0126482156320622	0.0307522294825906
KDM4A	ENSG00000066135	protein_coding	1445.81617914556	0.201708529431573	0.0574379228827223	3.51176573434637	0.000445140193977368	0.00170876397042925
NFYC	ENSG00000066136	protein_coding	2085.60642480998	-0.0591347030049243	0.0450626934371631	-1.31227626434234	0.189426937734455	0.288207548770657
ZMYND12	ENSG00000066185	protein_coding	121.961132845175	-0.103317729921579	0.142681048241928	-0.724116700813661	0.468994092326132	0.583011538081022
SLC9A3	ENSG00000066230	protein_coding	107.901156235938	-0.313662287161397	0.240761467623205	-1.30279271952389	0.1926455370033	0.292151409825272
NGEF	ENSG00000066248	protein_coding	1656.53134501703	0.147325238397489	0.0782422222513466	1.88293780721385	0.0597087968226269	0.113522702790417
ASPM	ENSG00000066279	protein_coding	965.015526749671	0.464410878479135	0.131441544412198	3.53321227741171	0.000410542687463434	0.00159332300318973
CD84	ENSG00000066294	protein_coding	262.553657017749	-0.1339627337206	0.130673906078476	-1.02516820489125	0.305283827800894	0.41935059098869
ELOVL1	ENSG00000066322	protein_coding	2589.92513131127	-0.161531020547004	0.0532816542653038	-3.03164424555397	0.00243225677650746	0.00746249684931174
SPI1	ENSG00000066336	protein_coding	580.100003549214	-0.353747910844635	0.11309370522484	-3.1279186594988	0.00176048894894863	0.00564527723733668
ZNRD1	ENSG00000066379	protein_coding	804.958380000809	-0.426807655803056	0.0759809110405984	-5.61730110836659	1.9396324085361e-08	2.2186514557037e-07
MPPED2	ENSG00000066382	protein_coding	67.0877777830491	0.0663142249628548	0.166214061881319	0.398968800908102	0.689916192977947	0.773295911516092
CLDN18	ENSG00000066405	protein_coding	9.79869259865815	0.690604967474129	0.241520791184722	2.85940172722412	0.00424440903683705	0.0120963379190062
ZBTB11	ENSG00000066422	protein_coding	681.682976470324	0.326353509879592	0.045911735494133	7.10828084295127	1.17497285773405e-12	3.32363223937721e-11
ATXN3	ENSG00000066427	protein_coding	614.968069571163	-0.0314653982433695	0.0513717966841165	-0.612503363214045	0.54020477351493	0.646410080929273
GOLGA5	ENSG00000066455	protein_coding	2395.3899289805	0.0371123766848116	0.0517779269142713	0.716760575336639	0.473521841802352	0.586927618727073
FGFR2	ENSG00000066468	protein_coding	2901.7388072374	0.100925090740622	0.22129144289519	0.456073174001688	0.648337359905739	0.738990501540018
LRRC40	ENSG00000066557	protein_coding	525.293407673298	0.348915896350041	0.0690820855040168	5.05074352930114	4.40093636885996e-07	3.67828321843927e-06
ISOC1	ENSG00000066583	protein_coding	2260.28255554559	-0.144750170756928	0.0729071137147409	-1.98540531069825	0.0470993955951594	0.0933494223517662
EML1	ENSG00000066629	protein_coding	236.072970208235	0.456535150354612	0.102171495068983	4.46832210927689	7.88355336234851e-06	4.84140296178798e-05
TRMT11	ENSG00000066651	protein_coding	474.297634614204	0.138654960597022	0.0754492095870674	1.83772582053383	0.0661028170966273	0.123488779191502
THUMPD1	ENSG00000066654	protein_coding	1194.17114774065	0.336797042175727	0.0484201173678441	6.95572543984363	3.50752387177626e-12	9.03992896303202e-11
MSANTD3	ENSG00000066697	protein_coding	590.395127999494	-0.0234351523690796	0.0656169804887732	-0.35715072827969	0.720978969673431	0.797844507498038
KIF26A	ENSG00000066735	protein_coding	103.462491689996	0.315561622623695	0.141895639144475	2.22389937087776	0.0261552154160332	0.0570590103045265
ATG2B	ENSG00000066739	protein_coding	1331.58178912052	0.225019281328666	0.0677802923827004	3.31983344152846	0.000900711689986359	0.00316146871658149
ARFGEF1	ENSG00000066777	protein_coding	1925.88043157871	0.0389639784881276	0.0615727716304738	0.632811833158465	0.526856528447605	0.635066646128428
ACSM2B	ENSG00000066813	protein_coding	13098.6943884959	-0.259843003240545	0.158550827808246	-1.63886248235048	0.101241902808921	0.174631782173032
ZFAT	ENSG00000066827	protein_coding	384.619967581275	-0.184395202119517	0.0605926550867429	-3.04319396229693	0.00234081402111332	0.00721747970476573
MTFR1	ENSG00000066855	protein_coding	2044.3140562277	-0.286057064217822	0.0745852266152521	-3.8353046199544	0.000125408765435871	0.000560385406602603
STAG3	ENSG00000066923	protein_coding	214.384513427565	-0.352035911705697	0.128798253596555	-2.73323513227444	0.00627155427060241	0.0169364846919547
FECH	ENSG00000066926	protein_coding	1289.80716269938	-0.108328747710369	0.0694988332161773	-1.55871318549205	0.119064279575725	0.19881493628288
MYO9A	ENSG00000066933	protein_coding	336.237914811156	0.645824477789273	0.0825244493557594	7.82585625025077	5.04213214827874e-15	2.44387612973454e-13
DDX3Y	ENSG00000067048	protein_coding	951.083646633209	0.00923641112985428	0.286186016538531	0.0322741524605928	0.974253421812	0.982998145973515
PFKP	ENSG00000067057	protein_coding	939.655945056922	0.816562634573457	0.179776557662159	4.54209739685841	5.56972961850937e-06	3.55047225383651e-05
IDI1	ENSG00000067064	protein_coding	7206.75160443645	-0.188162328830427	0.0932843655629574	-2.0170832239132	0.0436868290299483	0.0876224845881388
SP100	ENSG00000067066	protein_coding	2543.59964145467	0.00612078464139651	0.0605705207538943	0.101052204359709	0.91950901914439	0.945678922684336
KLF6	ENSG00000067082	protein_coding	5849.98944128241	0.368746355100384	0.096797342350243	3.80946776168858	0.000139266263275549	0.000615012459820084
PLPP1	ENSG00000067113	protein_coding	3056.39705518955	0.00672580696916065	0.102787522382817	0.0654340800638367	0.947828390244965	0.965392584795491
NEO1	ENSG00000067141	protein_coding	1366.55810156815	0.664920065174075	0.0786473469301221	8.45445003713672	2.8040583022077e-17	2.28226537757518e-15
TRAM1	ENSG00000067167	protein_coding	12625.8299415721	-0.176060838163381	0.0706000168810848	-2.49377898110037	0.0126391217420712	0.0307382728202167
PHKA1	ENSG00000067177	protein_coding	154.360639466238	0.172999358537239	0.137619578545751	1.25708391469696	0.208723251095822	0.310449073153902
TNFRSF1A	ENSG00000067182	protein_coding	6572.30537774746	-0.280591524395147	0.0550356228775939	-5.0983619285861	3.42605290805106e-07	2.93528018512518e-06
CACNB1	ENSG00000067191	protein_coding	62.9740747255481	0.135113361690804	0.113069656585797	1.1949568590781	0.232103885901228	0.337824688849157
EVI5	ENSG00000067208	protein_coding	834.069595123184	0.334557644167683	0.061764112931732	5.41669957338285	6.07092203552948e-08	6.17651885159559e-07
STOML1	ENSG00000067221	protein_coding	921.382317941981	-0.36901209978693	0.0659594504966831	-5.5945296240072	2.21220696933442e-08	2.50223738157099e-07
PKM	ENSG00000067225	protein_coding	8706.78381979372	0.19323329556846	0.156393318076528	1.23555979209998	0.216622238181395	0.31978583392394
DHX29	ENSG00000067248	protein_coding	1479.39411104043	0.0936077341500218	0.0463978880978053	2.01749989035492	0.0436433724595355	0.0875505890588019
DNTTIP2	ENSG00000067334	protein_coding	1994.59257378248	-0.0682438079078988	0.0462509866767359	-1.4755103147286	0.140075397234704	0.226735551527656
METTL22	ENSG00000067365	protein_coding	390.328645770822	-0.192325109534113	0.0539976139815664	-3.56173347955279	0.000368414276358619	0.00144756651225503
TP53BP1	ENSG00000067369	protein_coding	506.825768182946	0.750657042424942	0.0855723054466803	8.77219608033902	1.75214940465511e-18	1.84913382124305e-16
TRO	ENSG00000067445	protein_coding	465.825957311293	0.135085701336401	0.149010073470071	0.906554155639242	0.364642614266461	0.48083056124472
RRP15	ENSG00000067533	protein_coding	959.99016257818	0.0343491607398111	0.057052460829217	0.602062737357345	0.547132377149226	0.652369772843858
RHOA	ENSG00000067560	protein_coding	14063.7570342665	-0.065392531530134	0.0378298274719042	-1.72859713882386	0.083881222077969	0.149893381002004
DHX8	ENSG00000067596	protein_coding	1656.07204947604	0.161856088150159	0.0417231834231113	3.87928424609383	0.000104764276778779	0.000476967703382014
PMS2P4	ENSG00000067601	transcribed_unprocessed_pseudogene	47.9682504717758	-0.0356684481190933	0.0678416616596316	-0.525760237095097	0.599054805058877	0.697247262144413
PRKCZ	ENSG00000067606	protein_coding	523.940621067072	0.0372853556304676	0.1131602423281	0.32949165593302	0.741784099786307	0.814786723649674
ZFY	ENSG00000067646	protein_coding	186.663894040479	0.237959848810155	0.2863808713053	0.83092089120881	0.406018320933607	0.523174341983273
IARS2	ENSG00000067704	protein_coding	6588.6796489834	0.111213331700677	0.0630816223265012	1.76300684096317	0.0778993358807103	0.141251895819846
SYT1	ENSG00000067715	protein_coding	210.111396558213	0.778743663917467	0.232214447400061	3.35355389225995	0.000797808757280474	0.00284366661988733
NAV3	ENSG00000067798	protein_coding	275.434248494331	-0.155834751773477	0.209829784667949	-0.742672218913449	0.457680153192747	0.572390450339991
IDH3G	ENSG00000067829	protein_coding	2466.44293632044	-0.413803940961341	0.0686659196339895	-6.02633654609221	1.67717762861278e-09	2.41566777810631e-08
ROGDI	ENSG00000067836	protein_coding	1189.40019859731	-0.162442746899558	0.0754585221783875	-2.15274222460301	0.031338943031556	0.0664765458245126
PDZD4	ENSG00000067840	protein_coding	97.5552267605543	-0.354879138998973	0.146614477799097	-2.42049178448295	0.0154995295224451	0.036528632371753
ATP2B3	ENSG00000067842	protein_coding	2.65208331951151	0.81322658629157	0.260173305656945	3.12571108799249	0.00177375718784843	0.00568201620278932
ROCK1	ENSG00000067900	protein_coding	1422.05064422287	0.383010722622689	0.0602194659360125	6.36024774828899	2.01428594973859e-10	3.49427259210053e-09
CBFB	ENSG00000067955	protein_coding	923.374950127901	0.194295653454655	0.0607274996066233	3.19946737002594	0.00137681771494554	0.00456251001947095
PDK3	ENSG00000067992	protein_coding	174.932546887816	-0.30109585543342	0.101751745006798	-2.95912227759144	0.0030851665769397	0.00918708245493047
HYAL2	ENSG00000068001	protein_coding	2215.77512542434	-0.132861976688657	0.0556234620035956	-2.38859596118034	0.0169128908369503	0.0393384014816442
HDAC4	ENSG00000068024	protein_coding	472.476844098821	0.475081082531904	0.0724892548947615	6.55381384760566	5.60858755266558e-11	1.10412068706497e-09
RASSF1	ENSG00000068028	protein_coding	963.027339508753	-0.113429298180572	0.0535010719208523	-2.12013131902058	0.033994972412958	0.0711743310059564
FGFR3	ENSG00000068078	protein_coding	3756.02338987605	0.203626352764855	0.130994089236356	1.55446977762063	0.120072400255439	0.200150992457542
IFI35	ENSG00000068079	protein_coding	2400.78436395051	-0.672293526303242	0.0913927009732596	-7.3560964841158	1.89366164804834e-13	6.44479915918622e-12
HEATR6	ENSG00000068097	protein_coding	407.102421499842	0.228619017561013	0.057362477724996	3.98551503749621	6.73339125782987e-05	0.000324130746697878
COASY	ENSG00000068120	protein_coding	4377.83084883855	-0.272255927430067	0.0576321234323731	-4.72403082196925	2.31215350671202e-06	1.63174677948122e-05
PLEKHH3	ENSG00000068137	protein_coding	992.97727838066	0.10328275907728	0.0777253525688214	1.32881686172898	0.183908397799546	0.281761545307983
MEF2A	ENSG00000068305	protein_coding	1218.37336481063	0.373443400332762	0.0731879819382933	5.10252353518399	3.35154051063488e-07	2.88002148959188e-06
OTUD5	ENSG00000068308	protein_coding	2642.9868890067	-0.0890261666389667	0.0411194081303957	-2.16506439870563	0.0303827538866054	0.0648407563010064
TFE3	ENSG00000068323	protein_coding	2072.00866900867	0.120532287367796	0.047313083712935	2.54754663845434	0.0108483351181779	0.0270226256978784
TBC1D25	ENSG00000068354	protein_coding	639.260806110048	-0.00780743637855312	0.0458095474187377	-0.170432515021085	0.864670002904475	0.907839052001382
ACSL4	ENSG00000068366	protein_coding	14154.4432384461	-0.624463611457982	0.185241360105484	-3.37108090278751	0.000748738659918995	0.0026895983297392
INPP5A	ENSG00000068383	protein_coding	832.913366020941	0.147473336641595	0.0544694504722062	2.70745042153208	0.00678021971087303	0.0181187379760127
GPKOW	ENSG00000068394	protein_coding	1199.5333259401	-0.214494049499701	0.0509603617922759	-4.20903702320676	2.56461367505538e-05	0.000137750689379239
GRIPAP1	ENSG00000068400	protein_coding	1985.82711376722	0.0594673990412959	0.0402758640687372	1.47650212891287	0.139809144153984	0.226442650995166
FTSJ1	ENSG00000068438	protein_coding	933.813868482038	-0.107797536281579	0.0530074613797007	-2.03362948301576	0.0419889668913502	0.0847646378020432
PRR11	ENSG00000068489	protein_coding	297.226419826508	0.227540381189176	0.12900066715701	1.76386980163623	0.0777539021569095	0.141055538585036
REEP1	ENSG00000068615	protein_coding	102.977541676069	-0.144365592070917	0.19269510283934	-0.749191805830591	0.453741607286468	0.568763316532491
ATP11A	ENSG00000068650	protein_coding	1937.10975101156	0.547008896037261	0.0889410788008275	6.15023905053164	7.73662501064051e-10	1.19888158561834e-08
POLR1A	ENSG00000068654	protein_coding	1688.19098973797	0.200499244552178	0.0491079117867404	4.08282977746804	4.44906119548031e-05	0.000224765190830077
LAPTM4A	ENSG00000068697	protein_coding	11809.8510325007	0.136066365230986	0.0489038692692109	2.78232310171521	0.00539712790321628	0.0148635291628756
TTC7A	ENSG00000068724	protein_coding	1480.84930381572	0.0418335431009753	0.0778088041486807	0.537645367496432	0.59082190307228	0.690248954772483
IP6K2	ENSG00000068745	protein_coding	1932.43650873953	-0.152228485496124	0.0556186577293431	-2.73700394275807	0.00620015499313777	0.0167738592672612
STON1-GTF2A1L	ENSG00000068781	protein_coding	0.916215214180144	-0.500319788849821	0.317858546260211	-1.57403283547469	0.115479858507294	0.194059696001495
SRBD1	ENSG00000068784	protein_coding	516.396023315974	0.234589921734557	0.0518579301361554	4.52370391796646	6.07667169239598e-06	3.83707934973986e-05
KIF2A	ENSG00000068796	protein_coding	368.58498464985	0.383840970588699	0.0719065678220244	5.33805161635223	9.39507154240759e-08	9.11253285352687e-07
RASGRP2	ENSG00000068831	protein_coding	282.441264674054	-0.548526892639146	0.133443993167231	-4.110540157111	3.94734620927564e-05	0.000202351333455291
PSME4	ENSG00000068878	protein_coding	3361.63602516775	-0.0501463764771719	0.0439335714971488	-1.14141361078341	0.253697843327118	0.362442681597726
IFT80	ENSG00000068885	protein_coding	284.776864861749	0.368850885326517	0.0934789693457534	3.94581677470403	7.95284129482131e-05	0.000375088906770922
SIRT2	ENSG00000068903	protein_coding	2542.17335213582	-0.294268442223466	0.0534098370941813	-5.50963002760263	3.59588686919777e-08	3.86947476944231e-07
ERLEC1	ENSG00000068912	protein_coding	2647.63305024922	0.112030912605251	0.0464592132931795	2.41138204166918	0.0158921916620503	0.0372986625583077
PPP2R5B	ENSG00000068971	protein_coding	644.081787997004	-0.0632928633331056	0.0554688237925103	-1.14105291956185	0.253847901676843	0.36260983843983
PYGM	ENSG00000068976	protein_coding	27.2207891056295	-0.0422369059970545	0.114157202288774	-0.369988972664304	0.71139070684643	0.790586844854613
PAGE1	ENSG00000068985	protein_coding	67.9212581584679	1.59469924119723	0.508807243139764	3.13419131252262	0.00172328462122461	0.00554142305986409
PITX1	ENSG00000069011	protein_coding	262.01070490136	0.226674225700622	0.280004064084837	0.80953905594721	0.41820514716428	0.535197972655408
TRPC7	ENSG00000069018	protein_coding	1.06258030779639	0.24934214872303	0.344291666426425	0.724217786945228	0.468932040341856	0.58295550115985
MAST4	ENSG00000069020	protein_coding	970.148358384544	0.340973123373853	0.0987516088820024	3.45283613334623	0.000554725872243335	0.00206957728120189
ADGRF5	ENSG00000069122	protein_coding	881.456926528412	0.246423913453944	0.0948118400297959	2.59908375764569	0.00934729629847228	0.0238432400961105
SDK2	ENSG00000069188	protein_coding	131.146647011755	0.432029329825257	0.250449446623381	1.7250161086398	0.0845245695352668	0.15080095614238
ADAM7	ENSG00000069206	protein_coding	0.185058549874426	0.105787289279457	0.622713502185226	0.169881155472345	0.865103601449979
NUP133	ENSG00000069248	protein_coding	1605.29058608505	0.214170691622694	0.0502145001257189	4.2651164720646	1.99797946827315e-05	0.000110621324322327
NUCKS1	ENSG00000069275	protein_coding	15358.4080970371	0.105642612098909	0.0556636758635082	1.89787344188251	0.0577127556572595	0.110408958242254
VPS35	ENSG00000069329	protein_coding	2834.33791357934	0.159954421772478	0.0552188140759337	2.89673772335129	0.00377064844075176	0.0109119562004481
DNAJA2	ENSG00000069345	protein_coding	2905.07514717863	-0.126236792516609	0.0650264247583333	-1.94131528814264	0.0522200462791781	0.101607679132524
BCL3	ENSG00000069399	protein_coding	3079.04704072333	-0.245967300139292	0.0934596529970635	-2.63180198354706	0.00849333490097114	0.021986721733742
KCNAB2	ENSG00000069424	protein_coding	1335.42387168395	-0.270908433478402	0.159289910415637	-1.7007256314698	0.0889945197391328	0.157191159596554
ABCC9	ENSG00000069431	protein_coding	1172.41580165831	0.479494442332346	0.155104440178184	3.09142950247912	0.00199195276130394	0.00628127647958689
GAL	ENSG00000069482	protein_coding	11.2587249719732	-1.33772002937794	0.343120569016075	-3.89868795454016	9.67153138960622e-05	0.000444375629786665
CLEC2D	ENSG00000069493	protein_coding	180.577348814805	-0.270195600818755	0.117671295724401	-2.29618956054995	0.0216650451851466	0.0487138851537276
FUNDC1	ENSG00000069509	protein_coding	365.4981121178	-0.026812838698546	0.060641633002628	-0.442152319634665	0.658378986391625	0.747102620056412
MAOB	ENSG00000069535	protein_coding	10861.7195647806	0.127737949354782	0.0937066879696441	1.36316790319345	0.172829600350184	0.268096799931895
RORA	ENSG00000069667	protein_coding	1599.43960912149	0.398970972575308	0.109670152294982	3.63791755757017	0.000274851368507064	0.00111971676628247
DRD4	ENSG00000069696	protein_coding	45.3900287476926	-0.361383761287376	0.142882938366572	-2.52922962964431	0.0114313209785875	0.0282286144523116
TGFBR3	ENSG00000069702	protein_coding	1115.80745581801	0.158649072745437	0.125884593145288	1.26027394442411	0.207570555948427	0.309254979017266
PLA2G10	ENSG00000069764	protein_coding	2.94973219291987	0.580866251674465	0.196788487553582	2.95172882771562	0.0031600030893954	0.00938079196688475
HES2	ENSG00000069812	protein_coding	32.9619195159634	-0.619475006601591	0.208578250301363	-2.96998850890036	0.00297810888785199	0.00890362451007295
ATP1B3	ENSG00000069849	protein_coding	1432.30411094726	-0.203122008945539	0.106397264813677	-1.90909051375754	0.0562504162717031	0.108138926273549
NEDD4	ENSG00000069869	protein_coding	2017.11688122484	0.516670906860634	0.104473535486888	4.94547163980563	7.59597290722167e-07	6.02613850639586e-06
PIGB	ENSG00000069943	protein_coding	322.690911676269	0.209245435931616	0.0598030472925495	3.49890925972403	0.000467165536499273	0.00177965367751296
MAPK6	ENSG00000069956	protein_coding	2691.14028606951	0.286005035937491	0.0649174079442432	4.40567553441348	1.05454714871836e-05	6.26591289639647e-05
GNB5	ENSG00000069966	protein_coding	1956.02329604488	-0.0977642807175848	0.0994651257865823	-0.982900086281026	0.325656615372203	0.441015963446012
RAB27A	ENSG00000069974	protein_coding	1265.30825999051	-0.205749912034853	0.0882185389904835	-2.33227521549692	0.0196862175033172	0.0447897788791849
HDHD5	ENSG00000069998	protein_coding	1978.20143347855	-0.193165794231647	0.0569481871394273	-3.39195686350323	0.000693953644955209	0.00251875686657596
UFD1	ENSG00000070010	protein_coding	3060.25665568109	-0.394918322698724	0.0552277599762308	-7.15072135586688	8.63230588489799e-13	2.51181177139822e-11
LRP6	ENSG00000070018	protein_coding	2252.31223159976	0.292638982942418	0.0809986448825321	3.6128873929535	0.000302806227376705	0.00121793040871446
GUCY2C	ENSG00000070019	protein_coding	228.232284051809	-0.179859105944852	0.274320567922433	-0.655653009568387	0.512047409814686	0.622363121639306
SCT	ENSG00000070031	protein_coding	7.09482200599612	-0.233115849989509	0.190537649967709	-1.2234634468779	0.221154702154225	0.325113898672729
PHRF1	ENSG00000070047	protein_coding	2207.47088641605	0.0765355680184316	0.0467450305520531	1.6372984917232	0.10156811592765	0.175019507697768
ELP1	ENSG00000070061	protein_coding	1972.52636030901	0.342167231391457	0.0848626375321327	4.03201268947006	5.53012003666626e-05	0.000272051949344765
NUCB2	ENSG00000070081	protein_coding	3383.14504615044	-0.240788840161495	0.0869114395512339	-2.77050801833229	0.00559689221542965	0.015329265901149
PFN2	ENSG00000070087	protein_coding	683.410671754655	-0.176593303256674	0.173842024227486	-1.0158263172637	0.309712101399678	0.424015734490534
PTPN3	ENSG00000070159	protein_coding	2032.89347184343	0.130178097986972	0.0742242765347149	1.75384798700041	0.0794565579856786	0.143577642480143
SPTB	ENSG00000070182	protein_coding	62.9949376234607	0.380616780578415	0.155535296512852	2.44714086841996	0.0143994547568911	0.0343132981397812
DAPP1	ENSG00000070190	protein_coding	58.4166081169285	0.087574967543032	0.143714321267375	0.60936841068262	0.542280271451236	0.648084643571898
FGF10	ENSG00000070193	protein_coding	1.74324704743879	0.480263001147189	0.350929736114836	1.36854461654977	0.171141666316512	0.266110391187491
SLC44A1	ENSG00000070214	protein_coding	3504.95821140091	0.0559495967821165	0.0665070874798663	0.841257659930667	0.400203604694745	0.516957119254965
TMEM260	ENSG00000070269	protein_coding	689.569073885981	0.0416403190993602	0.0667621407871471	0.623711561798461	0.532817028692949	0.640126427888549
SMG6	ENSG00000070366	protein_coding	377.635062339448	0.583908711770478	0.0899812993535827	6.48922293815742	8.62802154197648e-11	1.63241789152198e-09
EXOC5	ENSG00000070367	protein_coding	1323.89189296966	0.275829791244798	0.0519615152773406	5.30834772182024	1.10623450362032e-07	1.05927171808927e-06
CLTCL1	ENSG00000070371	protein_coding	692.421583008209	-0.21620514984667	0.116988772377581	-1.84808461062287	0.0645901037030886	0.121181063324649
FGF22	ENSG00000070388	protein_coding	6.33986351426697	-0.326620442952674	0.195217496535993	-1.673110498538	0.0943055451629637	0.164817399147872
FSTL3	ENSG00000070404	protein_coding	1506.72291613313	-0.205135958403749	0.171435142424901	-1.19658055811754	0.231470082080611	0.337232766184062
DGCR2	ENSG00000070413	protein_coding	4679.95915162323	0.147743522523607	0.0548601546612021	2.69309343796096	0.00707924262182323	0.018801343918664
RNF126	ENSG00000070423	protein_coding	1762.13900057253	-0.298803838798087	0.0586560220659717	-5.09417154920625	3.50269500586325e-07	2.9972230263412e-06
MNT	ENSG00000070444	protein_coding	528.089814100479	0.175197826767872	0.0532245097884461	3.29167572353862	0.000995923756313831	0.00344796637544044
ZXDC	ENSG00000070476	protein_coding	1157.38664957561	0.210276353886583	0.0468892098469947	4.48453609205062	7.30727374139786e-06	4.52411225001148e-05
JMJD6	ENSG00000070495	protein_coding	1144.66990844663	-0.20164067192104	0.069344029449719	-2.90783032830893	0.0036394574288748	0.0105853752317453
POLB	ENSG00000070501	protein_coding	919.474789778196	-0.254301135599779	0.0952784710682486	-2.66903039845824	0.00760705651192704	0.0200014872553602
ST6GALNAC1	ENSG00000070526	protein_coding	11.2482228703232	0.821560230695122	0.189624470585776	4.33256440034987	1.47382531774051e-05	8.43477806222637e-05
WIPI1	ENSG00000070540	protein_coding	793.234855579619	0.142871475946235	0.0950000453255374	1.50390955558659	0.132604656272516	0.217004300453554
FRMPD1	ENSG00000070601	protein_coding	154.03596659539	0.363007953070434	0.210822171992923	1.72186800676078	0.0850934317036371	0.151619905415764
GBA2	ENSG00000070610	protein_coding	2354.40132719085	0.0731132835148495	0.0516242100933738	1.41625960731618	0.156699509503557	0.248105160257283
NDST1	ENSG00000070614	protein_coding	6027.42669406816	0.0411344573923252	0.0736192266562603	0.558746121911718	0.576334997496635	0.677706172945648
ASNS	ENSG00000070669	protein_coding	503.770603963542	0.0327999738774896	0.171267526510942	0.191513093846159	0.848123622992694	0.895945458230619
AP3M2	ENSG00000070718	protein_coding	366.403969944682	0.17506322641823	0.0762634856075381	2.29550518211466	0.021704189773606	0.0487803941912329
CNGB1	ENSG00000070729	protein_coding	5.28438926251524	-0.023266958429293	0.21544305128843	-0.107995863826417	0.913998973209655	0.941892754582692
ST6GALNAC2	ENSG00000070731	protein_coding	219.653510616948	0.310714790030491	0.152501166661283	2.03745844594496	0.0416041220583922	0.0841741368491009
CHAT	ENSG00000070748	protein_coding	0.0707511473659793	-0.0537781341986039	1.095822818148	-0.0490755743610925	0.960859068783071
PABPC1	ENSG00000070756	protein_coding	43260.3523420752	-0.30631280246573	0.0938061261051366	-3.26538164599633	0.00109316678483584	0.00373553676053913
TESK2	ENSG00000070759	protein_coding	254.165323768469	0.259166173513898	0.083077437918836	3.11957349680301	0.00181113071296509	0.00578455538217725
CFAP20	ENSG00000070761	protein_coding	1074.05035493448	-0.057995928181399	0.055952910384409	-1.03651316406875	0.299962801253488	0.413654995854461
CSNK2A2	ENSG00000070770	protein_coding	2088.75122381944	0.0340653842998627	0.0471103724923733	0.723097324381749	0.469620093001812	0.583453555441283
PTPN21	ENSG00000070778	protein_coding	553.351373344162	0.378237472158919	0.0803373359044852	4.70811569615171	2.50017190912277e-06	1.75083061249648e-05
EIF2B3	ENSG00000070785	protein_coding	1087.62303622998	-0.331118990971231	0.062590035884483	-5.29028281086704	1.22127368903884e-07	1.15754339491158e-06
CAMK2A	ENSG00000070808	protein_coding	28.4426652425243	0.930671022925151	0.246201313047003	3.78012209361156	0.000156751472964858	0.000684053279213108
TCOF1	ENSG00000070814	protein_coding	1901.29328589298	-0.156611739436212	0.0661340522479266	-2.36809531720661	0.0178799288212564	0.0412347195684013
CDC42	ENSG00000070831	protein_coding	6155.39638703477	-0.0446841156392418	0.0432835619776814	-1.03235763411252	0.301904610941466	0.415718143946612
OSBPL3	ENSG00000070882	protein_coding	418.711449158218	0.340845472418796	0.104076703929136	3.27494491611563	0.00105682578211665	0.00362787802057549
EPHA8	ENSG00000070886	protein_coding	1.11865408494533	-0.615477784258698	0.273098606044535	-2.25368336064787	0.0242160948824663	0.0534128489322454
SLC12A3	ENSG00000070915	protein_coding	3.89697126740521	0.20806709274729	0.19009277318798	1.09455551233153	0.273711414743752	0.384553227325933
RAD18	ENSG00000070950	protein_coding	487.759766189319	0.137712106620448	0.0565531378755331	2.4350922299579	0.0148879943806912	0.0353092355217959
ATP2B1	ENSG00000070961	protein_coding	1503.41729315516	0.244390353132954	0.0784596583152992	3.1148536506601	0.00184036195259129	0.00586488973902719
TRPM5	ENSG00000070985	protein_coding	4.73171371808995	0.628422905208841	0.243015291370296	2.58593976397674	0.00971139004988629	0.024631785287489
NCK2	ENSG00000071051	protein_coding	997.525602302868	0.485221960428964	0.128508824477145	3.77578709013295	0.000159503193273064	0.00069448084782405
MAP4K4	ENSG00000071054	protein_coding	5181.84547752493	0.156966822628657	0.0658766376509743	2.38273883163701	0.0171843809747089	0.0398865339949693
MGAT4A	ENSG00000071073	protein_coding	1173.92488007934	0.197946883943035	0.0733911028212708	2.69715096699249	0.00699355567038917	0.0186052733722734
RPL31	ENSG00000071082	protein_coding	24385.4701729127	-0.439175132546004	0.0798048005386867	-5.50311672457732	3.73135196940238e-08	3.99655358361503e-07
WDR1	ENSG00000071127	protein_coding	8000.31281508703	-0.0373396125726854	0.0501982653276503	-0.74384268717186	0.456971651839147	0.571775854794329
SNX13	ENSG00000071189	protein_coding	962.111792444321	0.32630217547078	0.0548674708661112	5.94709707445838	2.72939560429925e-09	3.74072447594787e-08
MS4A12	ENSG00000071203	protein_coding	0.0980446332225674	0.165226302149153	1.25256217891514	0.131910658752492	0.895054957838552
ARHGAP10	ENSG00000071205	protein_coding	275.592076226802	-0.0389034963482053	0.125741491659338	-0.309392674087275	0.757022842441973	0.82660522995325
RPS6KA2	ENSG00000071242	protein_coding	767.493566694512	0.195142113855125	0.118116440408983	1.65211644695215	0.0985108147670067	0.170877517849178
ING3	ENSG00000071243	protein_coding	268.307255732247	0.298869307963242	0.0505364449465778	5.91393613617217	3.34027441908341e-09	4.4748785016525e-08
VASH1	ENSG00000071246	protein_coding	470.935372436788	0.114173843121902	0.0947582262345917	1.20489637321031	0.228243308897325	0.333531359673387
LMCD1	ENSG00000071282	protein_coding	766.365098615071	0.019162960743146	0.094478024141814	0.202829821190819	0.839268048437558	0.88912172990269
BUD23	ENSG00000071462	protein_coding	3226.09203997218	-0.294348954717751	0.0556805039766148	-5.28639171156524	1.2475260921185e-07	1.18048054398161e-06
SEL1L	ENSG00000071537	protein_coding	6846.04008341667	0.173098474076972	0.0724291491008711	2.38990069917707	0.0168529287354786	0.039220080292762
TRIP13	ENSG00000071539	protein_coding	270.485806198426	0.155561644230596	0.136175264429161	1.14236344524611	0.253302979219962	0.362041243026751
ATP6AP1	ENSG00000071553	protein_coding	6878.6980606197	-0.182141930209212	0.0573918772053301	-3.17365346941982	0.00150533296113996	0.00492607823022633
TCF3	ENSG00000071564	protein_coding	1652.69875787367	0.155075740509146	0.0681125404940051	2.27675754544488	0.0228007080249596	0.0508138478489736
TRIB2	ENSG00000071575	protein_coding	1328.82470813582	0.745135914101017	0.120935927345294	6.16141067801564	7.20997361013587e-10	1.12637478173739e-08
DAZAP1	ENSG00000071626	protein_coding	3795.73685208174	-0.183411983687748	0.0410895031088611	-4.46371870698515	8.05492978671675e-06	4.93564678514906e-05
MBD3	ENSG00000071655	protein_coding	3751.40629235297	-0.473556214857701	0.0730082052686004	-6.48634236542958	8.79452001640883e-11	1.65937061654603e-09
PRLH	ENSG00000071677	protein_coding	0.155971084992593	-0.177232785544835	0.574429610429351	-0.308536994484606	0.75767375479285
HLTF	ENSG00000071794	protein_coding	1634.78651110281	0.266132128499079	0.0741176223943287	3.59067276987345	0.000329825515493217	0.00131329654700659
FAM50A	ENSG00000071859	protein_coding	4304.09922801351	-0.477889163016012	0.0858024863234141	-5.5696423669439	2.55262741674419e-08	2.84440336299134e-07
FAM3A	ENSG00000071889	protein_coding	3203.952067403	-0.304981742230849	0.0698041029125589	-4.36910911401424	1.24754425356073e-05	7.27980253472788e-05
CPSF1	ENSG00000071894	protein_coding	4305.44847698731	-0.197791733525112	0.0694426663939396	-2.84827388975913	0.00439570765951606	0.0124626907106391
MYO3B	ENSG00000071909	protein_coding	21.6692043793267	0.822157703413692	0.218397927951321	3.76449406423373	0.000166886632235685	0.000723823848422528
CYBRD1	ENSG00000071967	protein_coding	1081.205316364	0.339395170035968	0.135021989928446	2.51362885568364	0.0119496115685975	0.0293280062038475
CDH19	ENSG00000071991	protein_coding	56.7793504392583	1.21684822384047	0.253521726343127	4.79977886468609	1.58840920031378e-06	1.16086407248684e-05
PDCD2	ENSG00000071994	protein_coding	1352.93940291544	-0.196213471333371	0.0569195410967	-3.4472075416073	0.000566413282948599	0.00210862161753572
SLC6A15	ENSG00000072041	protein_coding	5.93445228377644	0.400742742127798	0.539336386598995	0.743029308025822	0.457463936657896	0.572223728807278
RDH11	ENSG00000072042	protein_coding	5554.1981154002	-0.347931388722102	0.0766417601185151	-4.53971031176838	5.63315682859009e-06	3.58539731011885e-05
PRKACA	ENSG00000072062	protein_coding	5491.2096012857	-0.155174044098597	0.0746106084940938	-2.07978526419444	0.0375452332993133	0.0773220744261682
ADGRL1	ENSG00000072071	protein_coding	553.170229264674	-0.0969952027490482	0.170864582975839	-0.567672955153988	0.570257058850897	0.672319592525546
SPP2	ENSG00000072080	protein_coding	4334.52049439649	-0.562731592054191	0.218812045906876	-2.57175782860548	0.0101183642197255	0.0254842175757355
ACTN1	ENSG00000072110	protein_coding	6308.62657146777	0.0844404572469434	0.0732736127217619	1.15239926230449	0.249157043997498	0.357581701253998
ZFYVE26	ENSG00000072121	protein_coding	960.813922517816	0.165367196228543	0.0496217471952698	3.33255488924635	0.000860524940053294	0.00303709507887494
RPS6KA6	ENSG00000072133	protein_coding	26.1037439029256	0.182893108391367	0.32120754131066	0.569392323869755	0.569089924956419	0.67142948943633
EPN2	ENSG00000072134	protein_coding	593.218135092521	0.0770027758365826	0.0664815421268708	1.15825796714573	0.246758778937048	0.354803777389172
PTPN18	ENSG00000072135	protein_coding	2198.31350319673	-0.105905870776557	0.0441815934224717	-2.39705865209224	0.0165272779565265	0.0385871295771417
LIMS2	ENSG00000072163	protein_coding	1712.75569236069	-0.512834346246975	0.100995629816653	-5.07778749613197	3.81855436590817e-07	3.24018468570177e-06
ASIC4	ENSG00000072182	protein_coding	2.42143311545997	-0.0687203317125875	0.222545936898176	-0.308791670926034	0.757480005369475	0.827052076606467
SPEG	ENSG00000072195	protein_coding	58.492188491785	0.726403841989905	0.177930949756151	4.08250415672719	4.4553014904557e-05	0.000225014568177413
LNX1	ENSG00000072201	protein_coding	304.290350710363	0.650174421099912	0.0979388411803652	6.63857580163261	3.16728455547781e-11	6.64052187178245e-10
ALDH3A2	ENSG00000072210	protein_coding	15128.1613969432	0.0272166733845562	0.0981554797797595	0.277281242429101	0.781564161475438	0.845298333098826
TFRC	ENSG00000072274	protein_coding	3957.19605541934	0.147325593476633	0.0888912516657618	1.65736887169268	0.0974449208173639	0.169337959205774
SREBF1	ENSG00000072310	protein_coding	9102.84882298798	-0.330625732526697	0.111328023225001	-2.96983385628326	0.00297960849603199	0.00890656467718179
TRPC5	ENSG00000072315	protein_coding	22.8555161736971	0.43376296823319	0.260642764637341	1.66420490834161	0.0960714875353484	0.167327497468703
AFF4	ENSG00000072364	protein_coding	3969.97443969366	0.119799427097554	0.0671533515836391	1.78396795204399	0.0744288728820074	0.136009552722164
UBE2D1	ENSG00000072401	protein_coding	543.118681973141	-0.00105576359807496	0.05913624845391	-0.01785307025179	0.985756067553645	0.990607201050531
MPP5	ENSG00000072415	protein_coding	1076.15189582997	0.261816019693518	0.0588217345067684	4.45100815011485	8.54680976692309e-06	5.19919628162376e-05
RHOBTB1	ENSG00000072422	protein_coding	1270.24719916105	1.08437203562281	0.187242910686916	5.79125816643579	6.98610953813873e-09	8.77970284636444e-08
SMC1A	ENSG00000072501	protein_coding	3259.36389165931	0.499777083984522	0.0650305999639679	7.68526023535748	1.52686305708345e-14	6.80775763565243e-13
HSD17B10	ENSG00000072506	protein_coding	6245.14701664679	-0.427070512258711	0.0829632827145186	-5.14770508452859	2.63692637034748e-07	2.32084491305003e-06
MARK2	ENSG00000072518	protein_coding	1282.73624038652	0.190169774932945	0.0529232534798941	3.59331224799307	0.000326500934979155	0.00130245604740846
HMMR	ENSG00000072571	protein_coding	429.333373880956	0.186762581151137	0.123284673858926	1.51488887714339	0.129800547624951	0.213224338277659
CHFR	ENSG00000072609	protein_coding	772.005613318587	-0.0046056344019425	0.0709797280851328	-0.0648866165902822	0.94826427655124	0.965612280430313
TRHDE	ENSG00000072657	protein_coding	114.692913214166	0.844485724281735	0.304804008250316	2.77058602060185	0.0055955517978678	0.0153268110599585
P4HA2	ENSG00000072682	protein_coding	1726.52163113775	-0.042490147047604	0.100251826497219	-0.423834143797694	0.671686775351992	0.758455291453349
FCGR2B	ENSG00000072694	protein_coding	191.214866925528	-0.728313648970822	0.184975574919627	-3.93735037335215	8.2386270833809e-05	0.000386823157343503
NFATC3	ENSG00000072736	protein_coding	690.263965736959	0.477295584609263	0.0703373967548407	6.78580110482145	1.1544410425075e-11	2.64364700576867e-10
TRNT1	ENSG00000072756	protein_coding	494.440011689963	-0.0361676404868228	0.0485888799592248	-0.74436044867003	0.456658439995407	0.571485449820187
ACADVL	ENSG00000072778	protein_coding	22717.3074499265	-0.397234462673174	0.0812460459095553	-4.8892774808436	1.01206752533858e-06	7.7856554390179e-06
STK10	ENSG00000072786	protein_coding	984.611167697665	-0.0652062510999873	0.0697187005560962	-0.935276340205477	0.349645905167244	0.465735687329072
FBXW11	ENSG00000072803	protein_coding	1880.29410772344	0.18626740287264	0.0537350050674449	3.46640709606055	0.000527463985003199	0.00198222608324735
ACAP1	ENSG00000072818	protein_coding	311.625116195485	-0.455274731585452	0.115931797594207	-3.92709110902461	8.59794181409418e-05	0.000401454433776742
CRMP1	ENSG00000072832	protein_coding	268.50806247282	0.46534293392237	0.156853138922802	2.96674288521185	0.00300972533392723	0.00898880322577487
EVC	ENSG00000072840	protein_coding	443.901813285173	0.809675844670647	0.198168738243546	4.08578997801141	4.39271001065784e-05	0.00022250465649171
DERL2	ENSG00000072849	protein_coding	1807.52276471892	-0.400642540666578	0.0612009684347615	-6.54634315294621	5.89630126221923e-11	1.15352242947384e-09
SIDT1	ENSG00000072858	protein_coding	61.3799655827227	-0.00162490321451427	0.136767449425835	-0.011880774419175	0.990520736525182	0.994121582593689
NDE1	ENSG00000072864	protein_coding	399.511575928448	0.440101756787369	0.0737726260048967	5.96565122621713	2.43660255159342e-09	3.37428387060549e-08
IRAG1	ENSG00000072952	protein_coding	253.931257021957	-0.0275314459782391	0.128522411606731	-0.214215136753605	0.830379292629931	0.88258826335985
TMEM38A	ENSG00000072954	protein_coding	605.808764351339	-0.466229796714746	0.0946109746231631	-4.92786168382416	8.31344339310882e-07	6.52038480673148e-06
AP1M1	ENSG00000072958	protein_coding	4487.20691493041	-0.214581117218791	0.0540263465036464	-3.9717865653623	7.13356203523312e-05	0.000341488730525586
PVR	ENSG00000073008	protein_coding	3199.76957118535	-0.232875734852896	0.0695479561672879	-3.34841953216778	0.000812738784100944	0.00288942159671614
XRCC1	ENSG00000073050	protein_coding	1257.98314210971	-0.0357859927099502	0.0553162096572057	-0.646935011124511	0.517674005331018	0.627257818334097
SCARB1	ENSG00000073060	protein_coding	17952.943827863	-0.304316594319149	0.0852883951640671	-3.56808911380901	0.000359594212941514	0.00141856381899996
CYP2W1	ENSG00000073067	protein_coding	18.2364704219435	0.205887678672734	0.198477341353728	1.03733593602405	0.299579323557141	0.413354674607247
MCM2	ENSG00000073111	protein_coding	1613.7559216925	0.442743753633985	0.116932056523538	3.78633342127925	0.00015288650318634	0.00066947255741157
MOV10L1	ENSG00000073146	protein_coding	53.3928113249394	-0.476017816855872	0.158811991268843	-2.99736696865698	0.00272322684694248	0.00823434316025453
PANX2	ENSG00000073150	protein_coding	1102.78688855193	-0.21078275451477	0.172302900187174	-1.2233267941851	0.221206290895446	0.325162035132336
SELENOO	ENSG00000073169	protein_coding	3206.86084787387	-0.376931860277344	0.0819700214959606	-4.59841114346809	4.25725215792333e-06	2.80967244157457e-05
TP63	ENSG00000073282	protein_coding	35.0101134993185	0.465077534600074	0.182490966006761	2.54849620656205	0.0108188463477716	0.0269631246812737
ALPK1	ENSG00000073331	protein_coding	385.337351607668	0.21135561697708	0.0924796468119143	2.28542846197214	0.0222877166941096	0.0498832027442585
LLGL2	ENSG00000073350	protein_coding	3903.29932601583	0.154594778641055	0.0738094879805008	2.09451092089808	0.0362144912520221	0.0750247384504312
PDE8A	ENSG00000073417	protein_coding	1469.87916956907	0.162600612416593	0.0593632516685703	2.73907860243918	0.00616116413478673	0.0166827598502542
CLCN4	ENSG00000073464	protein_coding	517.025291491935	0.230655573017423	0.0706804201945859	3.26335882529305	0.00110100022664273	0.00375932698342145
NLE1	ENSG00000073536	protein_coding	752.744571709176	-0.266554072598128	0.0798598707631967	-3.33777240121666	0.000844528954420019	0.00298950602287772
SDHA	ENSG00000073578	protein_coding	10153.8004412077	-0.361374944043297	0.0707537995424864	-5.10749876868871	3.26451223962894e-07	2.8143471743591e-06
SMARCE1	ENSG00000073584	protein_coding	2128.72116867742	0.0455001526789563	0.0447321003417213	1.01717004860866	0.309072541693272	0.423291269697389
FNDC8	ENSG00000073598	protein_coding	0.91441973402637	0.394098684118322	0.217875963224195	1.8088213049587	0.0704787693044532	0.130081205446857
GSDMB	ENSG00000073605	protein_coding	1031.27544978941	-0.28864174068802	0.109718240453045	-2.630754371344	0.0085195586448646	0.0220446853740929
KDM5A	ENSG00000073614	protein_coding	1415.46250265064	0.31011892079237	0.0472906271511994	6.557724848961	5.46348960834951e-11	1.07801616000081e-09
ADAM11	ENSG00000073670	protein_coding	39.6481138431868	0.425176502291772	0.170176276372281	2.4984475589397	0.0124738596844171	0.03041136684629
PPP2R3A	ENSG00000073711	protein_coding	155.102453419446	0.421547354230679	0.127645153214258	3.30249401262494	0.000958291337467754	0.00333339724382745
FERMT2	ENSG00000073712	protein_coding	2459.18456153148	0.205596567965707	0.0710442476201133	2.89392279956387	0.00380461691579552	0.0109945846394326
ABCB11	ENSG00000073734	protein_coding	1710.98764405153	0.408474018611122	0.212875127996212	1.91884332592575	0.0550041648436033	0.106079899896767
DHRS9	ENSG00000073737	protein_coding	71.9977661095948	-0.654364748214133	0.135412426507164	-4.83238329814225	1.34908195924991e-06	1.00396403832232e-05
CD5L	ENSG00000073754	protein_coding	592.416729912033	-0.252081489990937	0.249884595109005	-1.00879163791979	0.31307457224645	0.427482926652884
PTGS2	ENSG00000073756	protein_coding	47.8849789881631	0.836713668680707	0.181063826765642	4.62109789474237	3.81714591109572e-06	2.55736178202123e-05
IGF2BP2	ENSG00000073792	protein_coding	845.302481678544	0.0949140474983903	0.197440114953522	0.480723218383119	0.630713227006647	0.724829780012634
MAP3K13	ENSG00000073803	protein_coding	2013.95595358182	0.0748569233656265	0.0768840725140679	0.973633691840784	0.330238451390048	0.445803824028733
ST6GAL1	ENSG00000073849	protein_coding	31170.5544217289	-0.0745518492595778	0.0957634018133568	-0.778500427594245	0.436274054655677	0.551960172532442
TBX21	ENSG00000073861	protein_coding	45.1326668723908	-0.421356993399797	0.130642857351201	-3.2252585555985	0.00125858946423282	0.0042222146797584
VDAC1P1	ENSG00000073905	processed_pseudogene	5.68621622719818	-0.0805761313750226	0.112945975113616	-0.71340418544325	0.475595683899537	0.588715773570538
FRY	ENSG00000073910	protein_coding	1278.21692787136	0.220034312603428	0.088279589100949	2.49247096462825	0.012685770209738	0.0308256534247331
PICALM	ENSG00000073921	protein_coding	5195.01231662332	0.14285311961171	0.0440763152217445	3.24104042937862	0.00119094292074796	0.00402422796387075
NSF	ENSG00000073969	protein_coding	1477.42058939526	-0.0210516982089995	0.0462011635227653	-0.455652988016774	0.648639533147676	0.739223748273456
GLI2	ENSG00000074047	protein_coding	34.7120183787855	0.829939894947675	0.192012882277007	4.32231361305418	1.54401505144631e-05	8.78216207954309e-05
CLASP1	ENSG00000074054	protein_coding	1535.57718019651	0.372719468252912	0.046212276351713	8.06537781035094	7.30097263479066e-16	4.27770060486631e-14
MRPS34	ENSG00000074071	protein_coding	3321.50562084941	-0.526175424620603	0.0727744031772915	-7.23022658583328	4.82188840520678e-13	1.48574436485434e-11
NOTCH3	ENSG00000074181	protein_coding	2258.1135327974	0.364140678028952	0.120007666253582	3.03431180187693	0.00241085120305999	0.00740286835081411
CLNS1A	ENSG00000074201	protein_coding	3243.80100929624	-0.337338234365534	0.0559521558743028	-6.02904801601156	1.64928286229497e-09	2.38245088228545e-08
PPP2R2C	ENSG00000074211	protein_coding	189.081124988546	-0.061634965073339	0.329190255518108	-0.187232046028619	0.851478699998773	0.898417156478969
TEAD2	ENSG00000074219	protein_coding	988.215106159039	0.151951860021932	0.121888857579176	1.24664274520112	0.21252852099678	0.314765858100463
EED	ENSG00000074266	protein_coding	545.919944785579	-0.106572936170761	0.0480344774493367	-2.21867587262017	0.0265087836148953	0.0577063093767764
CDHR2	ENSG00000074276	protein_coding	1533.08039485581	-0.126378152231265	0.250713989718517	-0.5040729971756	0.614210081484608	0.710668205995904
SNCB	ENSG00000074317	protein_coding	1.665822696497	-1.07469837177052	0.288182979938469	-3.72922221846681	0.000192071713580033	0.000818219335347112
TSG101	ENSG00000074319	protein_coding	2625.15851214446	-0.0870275567684562	0.037611255805181	-2.31387000793704	0.0206748537316421	0.0467493907927512
NCBP3	ENSG00000074356	protein_coding	944.827951159439	0.127139252079624	0.0535092458606636	2.37602399425869	0.0175003247721888	0.0404958758904032
ATP2A3	ENSG00000074370	protein_coding	588.51241918254	-0.229436215933412	0.132027481383405	-1.73779135623388	0.0822475842898775	0.147496149275794
CA12	ENSG00000074410	protein_coding	1254.59412968916	0.30463136326099	0.249838571643456	1.21931277967651	0.222725499935895	0.327005190503626
MGLL	ENSG00000074416	protein_coding	5961.47976356459	-0.0799674705729002	0.115352763173513	-0.693242783032544	0.488157203382367	0.60032977678461
NTN4	ENSG00000074527	protein_coding	652.656351367869	0.874046388222924	0.112658702217368	7.7583566206586	8.60369375396053e-15	4.01777363260051e-13
BCS1L	ENSG00000074582	protein_coding	1093.90746440841	-0.10478791465454	0.0574912947019142	-1.8226744622443	0.0683527103811817	0.126908701525506
NUAK1	ENSG00000074590	protein_coding	788.8484097126	0.334783072581819	0.0800747359912477	4.18088262717983	2.90379734374108e-05	0.000153807081799771
DPP8	ENSG00000074603	protein_coding	847.366618467799	0.444382247714745	0.0470725258845901	9.44037396260098	3.71451305858376e-21	7.76896034252883e-19
SLC24A1	ENSG00000074621	protein_coding	304.026888072366	0.439371999559749	0.0758812174771459	5.79026028004994	7.02774339871472e-09	8.82559769612972e-08
ZNF532	ENSG00000074657	protein_coding	490.833288065364	0.625767454252816	0.108548353181096	5.76487285080062	8.17194263022686e-09	1.01280221558975e-07
SCARF1	ENSG00000074660	protein_coding	427.740973166241	0.0187311494017186	0.0699470520778773	0.267790404960366	0.788860656809056	0.850763500936921
LMAN1	ENSG00000074695	protein_coding	8079.19141063666	0.184309155652878	0.0693092966228319	2.6592270392795	0.00783201649384523	0.0204961620689011
HACD3	ENSG00000074696	protein_coding	7734.41959864993	0.0469937315153148	0.0683003187367415	0.688045566762999	0.49142408703812	0.603331503919938
IPCEF1	ENSG00000074706	protein_coding	53.9759585584551	-0.0916436034779361	0.133310711560211	-0.68744366004336	0.491803192638523	0.60373250490735
ZZEF1	ENSG00000074755	protein_coding	1189.92352025196	0.0924003858612096	0.0622626155826009	1.48404279191622	0.137797568543732	0.223815784808296
NOX3	ENSG00000074771	protein_coding	0.296953574161086	0.533346858831481	0.649613822467015	0.82102141362388	0.411634071012016
ENO1	ENSG00000074800	protein_coding	42812.6099273882	-0.260451402173581	0.0922658071914818	-2.82283773481827	0.00476006566333777	0.0133400898198625
SLC12A1	ENSG00000074803	protein_coding	133.840790746954	1.70047217275682	0.342860156552382	4.95966690867745	7.06141537951945e-07	5.65142497094657e-06
MYDGF	ENSG00000074842	protein_coding	6958.0972357597	-0.550509015878439	0.067024763360284	-8.21351674036118	2.14802764687159e-16	1.46498881607783e-14
ANO8	ENSG00000074855	protein_coding	474.595994618369	0.429132178623099	0.0867781435055863	4.94516431543012	7.60796644455669e-07	6.03287964158206e-06
TUBE1	ENSG00000074935	protein_coding	458.262182988831	0.112322526384334	0.0979203482494231	1.14708054446687	0.251348333907421	0.359858878822661
ARHGEF10L	ENSG00000074964	protein_coding	4801.54643326982	0.000161867138907388	0.0746923240386807	0.00216711879019271	0.998270890729312	0.998762892154019
TXK	ENSG00000074966	protein_coding	24.1195424211464	0.339909974545331	0.115556470606747	2.9415053329388	0.0032662121854483	0.00963462350857013
WSCD2	ENSG00000075035	protein_coding	3.96600931209273	-0.0273521625223744	0.189210532514455	-0.14455940776069	0.885058748410754	0.921959935130853
KCNQ2	ENSG00000075043	protein_coding	2.27581151422913	-0.771623666974188	0.280473690489231	-2.75114455701083	0.00593874299869807	0.0161527443951033
TACR2	ENSG00000075073	protein_coding	17.4418443724702	0.442483125150799	0.170460168866559	2.5958153631608	0.00943667596887606	0.0240312330675638
ACTR6	ENSG00000075089	protein_coding	722.465702523774	0.00898428827723854	0.0510201097826921	0.176093080071857	0.860220817281447	0.904813849202471
TIPIN	ENSG00000075131	protein_coding	186.533344151568	-0.044734558403555	0.0675345225292083	-0.66239541982706	0.507717838280772	0.618298489627689
SRI	ENSG00000075142	protein_coding	1348.15516267827	-0.210110656078113	0.0982121440671283	-2.13935514873295	0.0324069164399473	0.0684055713708838
EIF4G3	ENSG00000075151	protein_coding	2015.5028539675	0.102862200870261	0.0636436339010638	1.61622136520619	0.106046461065283	0.181279144608822
NUP37	ENSG00000075188	protein_coding	536.050060841107	-0.0100030538377191	0.0583196525234353	-0.171521149473575	0.863814001981165	0.907337651326302
SEMA3A	ENSG00000075213	protein_coding	62.4256511655203	1.19544028728707	0.199960621135915	5.97837854521626	2.25369546038727e-09	3.1526157413038e-08
GTSE1	ENSG00000075218	protein_coding	253.507517943018	0.386496340970551	0.138629446809971	2.78798155705221	0.00530375631183078	0.0146472975609219
SEMA3C	ENSG00000075223	protein_coding	113.460948618772	0.933618853506095	0.219064869464065	4.26183739907801	2.02752949872226e-05	0.000111952068801448
TTC38	ENSG00000075234	protein_coding	7984.74402287506	-0.12162214127851	0.0900246916906137	-1.35098647931488	0.176699763864967	0.272946996597288
ACAT1	ENSG00000075239	protein_coding	13503.884780768	-0.376689537761661	0.0963905653336065	-3.90795029013414	9.30824511638241e-05	0.000430023479205297
GRAMD4	ENSG00000075240	protein_coding	3195.49058865902	-0.598770765411845	0.131232861708571	-4.5626587549507	5.0509874146447e-06	3.26361310015706e-05
CELSR1	ENSG00000075275	protein_coding	708.502752617062	0.434511748477954	0.135089937357085	3.21646272830377	0.00129781390119599	0.00433602378476156
WNT8B	ENSG00000075290	protein_coding	3.43778559769759	0.668409105731917	0.258004969131592	2.59068307087917	0.00957856593299819	0.0243342395721266
ZNF638	ENSG00000075292	protein_coding	3070.95451220867	0.176884303283359	0.0349067883497703	5.06733250595721	4.0342921789037e-07	3.40150068639059e-06
SLC25A40	ENSG00000075303	protein_coding	541.698613290518	0.274931649784399	0.0604133988499137	4.55083896980235	5.34324308075885e-06	3.42423990189393e-05
TIMM21	ENSG00000075336	protein_coding	788.011016896153	-0.100678400707636	0.0489920319081825	-2.05499541019895	0.0398794480325876	0.0811892957114387
ADD2	ENSG00000075340	protein_coding	24.2592834741508	0.18839846075775	0.165897758490619	1.13562993540026	0.256111474939473	0.365329103466342
FGF4	ENSG00000075388	protein_coding	2.05876897518	2.78954887948403	0.571246765070712	4.88326420393597	1.04343909758604e-06	8.00024067044972e-06
RASAL2	ENSG00000075391	protein_coding	741.751272965642	0.694395690155259	0.086899585102531	7.99078257204515	1.34084856297772e-15	7.35654752120206e-14
VPS9D1	ENSG00000075399	protein_coding	846.392767470058	-0.242774081777914	0.0693703416794219	-3.49968121679198	0.000465814861750717	0.00177529220088539
ZNF37A	ENSG00000075407	protein_coding	598.684661359981	0.438298791093238	0.0587348884569741	7.4623243970968	8.50092718327611e-14	3.15787940898664e-12
MARK3	ENSG00000075413	protein_coding	1596.73407594646	-0.0522352673802444	0.0422227726310123	-1.23713494224389	0.216036989313468	0.31913618304441
SLC25A3	ENSG00000075415	protein_coding	17857.8618875873	-0.379413389511428	0.0498943613610328	-7.60433402015138	2.86374742455103e-14	1.18215219642651e-12
FNDC3B	ENSG00000075420	protein_coding	3632.84916694009	0.152478018054479	0.0741580535186422	2.05612217176315	0.039770741621588	0.0810014337441574
FOSL2	ENSG00000075426	protein_coding	2290.26701291698	0.524066358168019	0.0926790267055601	5.65463812900162	1.56174958658777e-08	1.8300841505312e-07
CACNG5	ENSG00000075429	protein_coding	0.238728988484064	-0.101652312506858	0.569295663515775	-0.178558030600634	0.858284751505041
CACNG4	ENSG00000075461	protein_coding	244.787011152085	1.50504256521195	0.304025855973167	4.95037686973829	7.40699075201178e-07	5.89382639732365e-06
FRYL	ENSG00000075539	protein_coding	877.642664140918	0.375069924565366	0.0559472800457467	6.70398854526404	2.02806167575527e-11	4.43526035680066e-10
TMEM131	ENSG00000075568	protein_coding	2165.90870373103	0.29202491502414	0.0484316696723318	6.02962724597061	1.64338279869855e-09	2.37691284086701e-08
FSCN1	ENSG00000075618	protein_coding	1641.64366284601	0.339131912006197	0.12170403291545	2.78652977951682	0.0053275722763208	0.0147001294679644
ACTB	ENSG00000075624	protein_coding	126243.546800531	-0.245366455424288	0.0550501519696955	-4.45714401586684	8.30588057856343e-06	5.06961334924344e-05
MOCOS	ENSG00000075643	protein_coding	1657.02981769139	-0.218214943834012	0.0899820292290062	-2.42509471839816	0.0153043931687963	0.0361329006126537
PLD1	ENSG00000075651	protein_coding	1347.0379410242	-0.00178708898735376	0.112130370583906	-0.0159375999387828	0.987284173393227	0.991680787723034
ATP12A	ENSG00000075673	protein_coding	3.77312183426665	2.57881855284789	0.454914258875074	5.66880132362716	1.43799994798686e-08	1.69601429272134e-07
WDR62	ENSG00000075702	protein_coding	339.192019613578	-0.0528118998592181	0.121888194647971	-0.433281500409007	0.664810276141387	0.752766644026267
DLG1	ENSG00000075711	protein_coding	1768.82045172332	0.34648790943988	0.0495571804715795	6.99167923079457	2.71615338433591e-12	7.14984388203146e-11
RAB7A	ENSG00000075785	protein_coding	8981.82579835662	-0.0274278458587801	0.0353580518740282	-0.775717111239573	0.437916034358671	0.553506798611152
BCAP29	ENSG00000075790	protein_coding	1808.29906522424	-0.133627328852604	0.0503410014130988	-2.65444319941228	0.00794394124955167	0.0207434482840518
SEC31B	ENSG00000075826	protein_coding	216.326972305275	0.101545406573019	0.103271244768215	0.983288298702412	0.325465567465104	0.440791834434314
SART3	ENSG00000075856	protein_coding	1513.16227171388	0.266727263975863	0.0390769994394062	6.82568436170379	8.75071408099463e-12	2.05573276334326e-10
ARHGAP15	ENSG00000075884	protein_coding	231.556679178759	-0.312716137835884	0.114831593061069	-2.72325872610317	0.00646414125444911	0.0174020995936531
TUBA3D	ENSG00000075886	protein_coding	20.4874814975481	0.718466331397496	0.193636897456673	3.71037927602748	0.000206948967485547	0.000872441835808237
PAX2	ENSG00000075891	protein_coding	9.52447878623403	1.28416018495759	0.326605436411489	3.93183958928254	8.42983100575963e-05	0.000394619462844228
EXOSC7	ENSG00000075914	protein_coding	1074.20897749537	-0.367795932232103	0.0545366616113678	-6.74401258465441	1.54071185926625e-11	3.46384145037645e-10
KIFAP3	ENSG00000075945	protein_coding	1330.94386328588	0.131454101547035	0.067211302204316	1.95583327856715	0.0504847972416647	0.0988555579215756
MKRN2	ENSG00000075975	protein_coding	971.916442794296	0.0752410042847914	0.0458555056332958	1.64082814583902	0.100833093948562	0.174074540878683
MCM6	ENSG00000076003	protein_coding	1501.36674063424	0.252430207793383	0.0920024796027152	2.7437326568091	0.00607449861226403	0.0164765343951294
REXO2	ENSG00000076043	protein_coding	1284.42876397393	-0.22502022082579	0.0572083383931467	-3.93334655657027	8.37713231800278e-05	0.000392418672857711
RBM7	ENSG00000076053	protein_coding	677.365462430278	0.151013057577481	0.0492191191960343	3.06817878995381	0.00215367722233379	0.00671394769130435
RBMS2	ENSG00000076067	protein_coding	457.712963981029	0.362962478716939	0.0913864795732818	3.97173061498538	7.1352380366668e-05	0.000341521587580265
BAZ2A	ENSG00000076108	protein_coding	2438.3710977512	0.42383336836335	0.0553409219209101	7.65858886429589	1.879871447239e-14	8.16029731373809e-13
PTPN23	ENSG00000076201	protein_coding	2364.31876926318	0.144357676052763	0.0472042008178267	3.05815316331435	0.00222705716319305	0.00691397469429581
MLH1	ENSG00000076242	protein_coding	1163.76673617884	0.0234958839666567	0.0423883941864934	0.554299930855682	0.579373597628773	0.680409503867775
UNG	ENSG00000076248	protein_coding	1883.32027097113	0.169628064424773	0.0547868775625674	3.09614403980324	0.00196055098835417	0.0061941421411794
FMO4	ENSG00000076258	protein_coding	1194.31707494702	0.295008042119328	0.127974951912492	2.30520142973799	0.021155294843086	0.047713824262133
KLHL20	ENSG00000076321	protein_coding	651.269964803425	0.461986678133535	0.0724764670425658	6.37429909300363	1.83801583745861e-10	3.22142846880125e-09
RGS11	ENSG00000076344	protein_coding	30.0226158185033	-0.317284801070201	0.17656398621518	-1.79699613648009	0.0723362331136576	0.13289626302983
SLC46A1	ENSG00000076351	protein_coding	1512.85997564662	-0.149850825042257	0.0775341858790119	-1.93270650027965	0.0532723639838319	0.103288346597114
PLXNA2	ENSG00000076356	protein_coding	1259.37952448094	0.123363963288565	0.0705612693836425	1.7483240362051	0.0804079334280021	0.144841725785591
SPAG5	ENSG00000076382	protein_coding	1405.67749804397	-0.0200822173207921	0.107358046228535	-0.187058334482379	0.851614895740499	0.898461143172136
ANKRD13A	ENSG00000076513	protein_coding	1537.38716578	-0.0335253723568726	0.0575358474032877	-0.582686687864041	0.560104236355814	0.66339009495278
TPD52	ENSG00000076554	protein_coding	2669.34194745159	-0.210868687966739	0.0876296160957459	-2.40636325208066	0.0161122348947129	0.0377432274108432
ACACB	ENSG00000076555	protein_coding	4068.91164917307	-0.101065378560073	0.109439081087264	-0.923485262814717	0.355754376880062	0.471905117855586
TRAF4	ENSG00000076604	protein_coding	2650.47579817942	-0.370219283832631	0.0623297122590055	-5.93969184863582	2.85558324230472e-09	3.89973002342446e-08
PAG1	ENSG00000076641	protein_coding	1000.6782673454	0.0473588735088683	0.126420681517389	0.37461333810603	0.707948051886311	0.787674090679195
GPATCH1	ENSG00000076650	protein_coding	471.80949762453	0.0270006362888363	0.049165329388649	0.549180420930324	0.582881639441396	0.68342491003712
ICAM3	ENSG00000076662	protein_coding	33.8988052141974	-0.00823408267341508	0.142519002316275	-0.0577753319879562	0.953927587570477	0.969319858873363
NT5C2	ENSG00000076685	protein_coding	533.336929019283	0.559004186163603	0.101258034023719	5.52059094918495	3.37861462332824e-08	3.66193437974427e-07
MCAM	ENSG00000076706	protein_coding	2672.48222865928	0.201943165040337	0.0963538961256874	2.0958484623903	0.036095635756675	0.0748324155931068
GPC4	ENSG00000076716	protein_coding	391.833170593865	0.432244576569532	0.212187427009222	2.03708854319039	0.041641169791496	0.0842392150480407
MBNL3	ENSG00000076770	protein_coding	7971.93425575796	0.523817240223294	0.13719984871682	3.81791412397583	0.0001345847531555	0.000597135488736988
CAMSAP3	ENSG00000076826	protein_coding	2044.74435486384	-0.163301002970751	0.0822701523172464	-1.98493619339656	0.0471515709401075	0.0934313684625119
RAP1GAP	ENSG00000076864	protein_coding	2487.51232115275	0.0325585269458015	0.148085484354362	0.219863054692723	0.825977810344705	0.878927391538829
XAB2	ENSG00000076924	protein_coding	2682.11687033918	-0.235548555287896	0.0575882286369235	-4.09022053400807	4.30963212411662e-05	0.000218842561217281
ARHGEF1	ENSG00000076928	protein_coding	2989.35790083149	-0.072750472705571	0.0515027245975431	-1.41255580698039	0.157786370855121	0.249471189728786
STXBP2	ENSG00000076944	protein_coding	1475.32244558474	-0.286033792974238	0.0789460703939315	-3.62315428173896	0.000291032110092017	0.00117663969960477
MAP2K7	ENSG00000076984	protein_coding	1668.55888957058	-0.0295292598046246	0.0454535182764931	-0.649658396628365	0.515912903000835	0.625783075553015
NMRK2	ENSG00000077009	protein_coding	1.84425932131261	-0.529323375318846	0.322792565151375	-1.63982517710908	0.101041521717861	0.174355863517345
DGKD	ENSG00000077044	protein_coding	850.828175931417	0.290841188417838	0.0627557279773204	4.63449628889568	3.57807652909024e-06	2.41264988313607e-05
CTTNBP2	ENSG00000077063	protein_coding	149.813484215835	1.7579578698892	0.234734419941743	7.48913546775752	6.93287551311667e-14	2.65542213049563e-12
ACTL6B	ENSG00000077080	protein_coding	8.29081437678091	0.000665694346341838	0.186109082723511	0.0035769041284826	0.997146049506102	0.998073048984194
RARB	ENSG00000077092	protein_coding	131.96610668152	0.389131105971712	0.124622476632066	3.12247931904433	0.0017933470455376	0.00573678221556381
TOP2B	ENSG00000077097	protein_coding	3265.18346908304	0.196338860483976	0.0462304186750103	4.24696263004225	2.16688084765229e-05	0.000118527592411604
TM9SF3	ENSG00000077147	protein_coding	7145.99346268536	0.0380093114363355	0.0407973420306742	0.93166146480223	0.351511507317517	0.467534961748536
NFKB2	ENSG00000077150	protein_coding	3150.42885425172	-0.368916432012757	0.0724917127823674	-5.0890842256729	3.59796794043282e-07	3.06961368663379e-06
UBE2T	ENSG00000077152	protein_coding	431.251080514344	-0.0138805000816834	0.106386887556404	-0.130471906834611	0.89619307922936	0.929902377227373
PPP1R12B	ENSG00000077157	protein_coding	941.779678455721	0.269338385292864	0.0779443192218688	3.45552296795603	0.000549226396292081	0.00205152699283266
DNAJC10	ENSG00000077232	protein_coding	2271.96279631833	0.24447096952762	0.0645696530641575	3.78615894504977	0.000152993834707709	0.000669769292770465
GTF3C1	ENSG00000077235	protein_coding	2562.84218500126	0.0417726631278267	0.046869288616829	0.891258740223927	0.372790378092347	0.489111855330395
IL4R	ENSG00000077238	protein_coding	2994.48592443195	-0.109109420789402	0.0826399761762851	-1.32029830885543	0.186735439999303	0.284954235435593
USP33	ENSG00000077254	protein_coding	1463.71677410879	0.262993782670616	0.0510459621908294	5.1520976661669	2.57588817295132e-07	2.27233897874617e-06
PAK3	ENSG00000077264	protein_coding	46.1320800831506	-0.0380108853722042	0.27309513325493	-0.139185509896003	0.889303558475877	0.924883146876473
CAPN6	ENSG00000077274	protein_coding	164.183828169109	2.46819153455882	0.335382848225572	7.35932546228113	1.84841863334259e-13	6.32826657109652e-12
DCX	ENSG00000077279	protein_coding	12.4743307999216	0.0566999231412623	0.242958514932703	0.233372858559691	0.815471887083139	0.871132481759453
SNRPA	ENSG00000077312	protein_coding	2164.88709575649	-0.461596661535265	0.0644176613799399	-7.16568487037638	7.73986302858805e-13	2.28683795476518e-11
SPAG6	ENSG00000077327	protein_coding	3.55465594820713	0.516033569302287	0.235202309034057	2.19399873845441	0.0282355002458493	0.0609080581000286
EXOSC5	ENSG00000077348	protein_coding	1234.22785764797	-0.569339288012177	0.0762197177217607	-7.46971131657224	8.03709450283662e-14	3.01890805174279e-12
DYNC1I2	ENSG00000077380	protein_coding	1540.69146117712	0.370368571590104	0.0632791512511406	5.85293203633839	4.82981530814926e-09	6.28969533148042e-08
APBB1IP	ENSG00000077420	protein_coding	1106.88208169438	-0.0346103863950125	0.13466318856628	-0.25701445780023	0.797167612174824	0.857257620396783
LRCH4	ENSG00000077454	protein_coding	390.908774166542	0.410813328994677	0.0817589546014645	5.0246891120024	5.04248704699472e-07	4.16207194431446e-06
FAM76B	ENSG00000077458	protein_coding	491.556825834217	0.278417267292746	0.0723752103499037	3.84685952478363	0.000119641519241807	0.000537118359442532
SIRT6	ENSG00000077463	protein_coding	774.398898375793	-0.410111306711231	0.0660969556056639	-6.20469283272236	5.4803837835304e-10	8.75409049258488e-09
TYR	ENSG00000077498	protein_coding	1.19797299068352	-0.052750286040308	0.663178732028248	-0.0795415828233483	0.936601858058421	0.957666139669668
POLD3	ENSG00000077514	protein_coding	513.818209546849	0.143980961198953	0.0712980736183575	2.01942288047852	0.0434432854042126	0.0872151122338207
ACTN2	ENSG00000077522	protein_coding	457.216854798052	2.56820570073141	0.258244365797581	9.94486633928905	2.65530243733071e-23	9.54525907419613e-21
CAPZB	ENSG00000077549	protein_coding	6539.05801052486	-0.156097639922066	0.0473282355435485	-3.29819267778184	0.000973093360417987	0.00337705670434682
GPR137B	ENSG00000077585	protein_coding	686.236734250777	0.0315751089293637	0.117311233414083	0.26915673810973	0.787809070111496	0.850064841599023
NAALAD2	ENSG00000077616	protein_coding	68.7021194868835	0.3860776639642	0.175745961761019	2.19679394107042	0.0280351659957971	0.0605516071169708
JADE1	ENSG00000077684	protein_coding	1266.67751331032	0.124734600816948	0.0733446055446041	1.70066496221172	0.0890059180310732	0.157203246391951
SLC25A43	ENSG00000077713	protein_coding	836.614319165849	0.209817158136306	0.0743093698560049	2.82356260782301	0.00474931491172139	0.0133186134896396
UBE2A	ENSG00000077721	protein_coding	2095.94723772145	0.0289050264578085	0.0533917118108025	0.54137665711554	0.588247993219857	0.688197106448481
FGFR1	ENSG00000077782	protein_coding	713.007365011449	0.57733335256583	0.153641171914821	3.75767345022535	0.000171500485658503	0.000741664380961773
FKBP6	ENSG00000077800	protein_coding	2.21601929773323	-0.0845498605333752	0.23324828697482	-0.362488666604881	0.716986891249622	0.794686924324098
SMC1B	ENSG00000077935	protein_coding	55.3412985830502	0.548609794399722	0.22663977711596	2.42062448781454	0.0154938732004721	0.0365177956664591
FBLN1	ENSG00000077942	protein_coding	2312.36479361974	0.208950461176845	0.180652239676484	1.15664473106472	0.247417538950404	0.355558393819374
ITGA8	ENSG00000077943	protein_coding	100.28822089114	0.783790587001559	0.124758752640653	6.28244969119831	3.33279139450947e-10	5.55089918072016e-09
CST7	ENSG00000077984	protein_coding	193.019580904163	-0.725380861262762	0.145421272706788	-4.98813445764117	6.09651337074648e-07	4.95386570342503e-06
MAP2	ENSG00000078018	protein_coding	1115.58829213761	-0.11076185614113	0.157578852221032	-0.702897975077056	0.482119333174341	0.594743098761269
PIAS2	ENSG00000078043	protein_coding	694.67760099864	-0.00750247614831088	0.0474224564963275	-0.15820513534325	0.874295157298419	0.91443195535112
AMPH	ENSG00000078053	protein_coding	17.9866638771176	0.714783645588754	0.188087496014378	3.80027200497216	0.000144537347873807	0.000636060172803505
ARAF	ENSG00000078061	protein_coding	3663.80913278366	-0.221685715298644	0.0601789658795036	-3.68377409047749	0.000229805927265114	0.000958496803229282
MCCC1	ENSG00000078070	protein_coding	2103.32484806999	0.0456066105051392	0.0799704443934545	0.570293323377756	0.568478768547854	0.67079950429414
LAMP3	ENSG00000078081	protein_coding	151.421129891567	0.400362528754512	0.156417420955506	2.55957761168046	0.0104799452195251	0.0262626468321698
FAP	ENSG00000078098	protein_coding	125.361441957555	0.270899916903518	0.18643027288534	1.45308974079617	0.146198839144547	0.234513430272303
NEBL	ENSG00000078114	protein_coding	336.318321184257	0.80494577702107	0.226847376851169	3.54840240250688	0.000387575602859128	0.00151423458107874
ACER3	ENSG00000078124	protein_coding	556.174377330083	-0.0141233218024999	0.0693447285838433	-0.203668282952809	0.838612729196361	0.888645723725441
UBE2K	ENSG00000078140	protein_coding	3531.25037170817	-0.000782178914521574	0.0485045782015255	-0.0161258780825142	0.987133968473253	0.991616500320544
PIK3C3	ENSG00000078142	protein_coding	893.509416812036	0.175867135816872	0.0436681079925427	4.02735872703497	5.64069386241122e-05	0.000276860112632358
N4BP2	ENSG00000078177	protein_coding	596.036240643175	0.313873609992875	0.0907298088481676	3.4594320651345	0.000541315809529129	0.00202567865830083
TIGAR	ENSG00000078237	protein_coding	245.203441192894	-0.230258769238172	0.0804062853728193	-2.86369116755652	0.00418736054342505	0.0119515186794805
TULP3	ENSG00000078246	protein_coding	589.150978979923	0.334462198229031	0.0631001556167638	5.3004972009954	1.15487736362384e-07	1.10065776908751e-06
SYNJ2	ENSG00000078269	protein_coding	1034.19359640121	0.153339946541926	0.0938170672344307	1.63445683245202	0.102162963242906	0.175842586609112
ADCY2	ENSG00000078295	protein_coding	2.79125088998251	0.236644790025703	0.245857099648754	0.962529820630715	0.335783531048014	0.451452768289971
PPP2R5C	ENSG00000078304	protein_coding	3368.8752685446	-0.0583030837884973	0.0512394937942459	-1.13785440626357	0.255181282323925	0.364137696534844
PMS2P1	ENSG00000078319	transcribed_unprocessed_pseudogene	358.337898000671	-0.332133810605416	0.0583175706196608	-5.69526142938201	1.23183022284359e-08	1.47196887085639e-07
RBFOX1	ENSG00000078328	protein_coding	0.894264718845382	0.396953059851983	0.317720162429154	1.24937950684983	0.211526300257181	0.313537179876098
GNB1	ENSG00000078369	protein_coding	9431.19597632573	0.0429076560203645	0.0461439487963782	0.929865283305193	0.352440839923132	0.468536283591329
HOXA9	ENSG00000078399	protein_coding	6.20704972923098	0.657579410980644	0.214128059394243	3.07096329570679	0.00213369378406636	0.00666248393848444
EDN1	ENSG00000078401	protein_coding	134.594318154344	0.678766176103722	0.139952486542969	4.84997582301137	1.23476523890881e-06	9.25939773897069e-06
MLLT10	ENSG00000078403	protein_coding	997.92979327132	0.412029582447849	0.062909024110803	6.54961014372329	5.76874806518696e-11	1.13242033975883e-09
ZCWPW1	ENSG00000078487	protein_coding	242.806564764826	-0.522590239543617	0.0964857981007579	-5.41624000454335	6.08653888801727e-08	6.19058228781243e-07
ADCYAP1R1	ENSG00000078549	protein_coding	23.900254252493	0.0745108300911551	0.200902587552992	0.370880390335945	0.710726621432215	0.790154173693687
FGF20	ENSG00000078579	protein_coding	1.90477159471171	0.218851727773586	0.338934469164156	0.645705136787341	0.518470333258258	0.628024261170322
P2RY10	ENSG00000078589	protein_coding	21.5682172534852	-0.175795208013504	0.186072551817399	-0.944767007796078	0.344777838871353	0.460834394029606
ITM2A	ENSG00000078596	protein_coding	339.74989194051	0.0313931139142168	0.141462164117854	0.2219188014688	0.824377093982496	0.877819541279766
NRDC	ENSG00000078618	protein_coding	5850.11061564433	-0.0219752549712871	0.0458021216792833	-0.479786834443232	0.631378975364853	0.725303557788767
VDAC3	ENSG00000078668	protein_coding	3203.2110600802	-0.26304377871779	0.0728691238733418	-3.60981118937292	0.000306419966685809	0.00123060084374808
PCM1	ENSG00000078674	protein_coding	3216.28671206674	0.192042249619994	0.08041956484198	2.38800408827561	0.0169401533370677	0.0393965018978507
TNRC6C	ENSG00000078687	protein_coding	630.283136766566	0.0364124796063981	0.0922423267596038	0.394748060738906	0.69302882981065	0.775904944039302
CBFA2T2	ENSG00000078699	protein_coding	885.622568842697	0.256587044194344	0.0634534207104182	4.04370704245131	5.26126529405435e-05	0.000260160861581625
BRINP1	ENSG00000078725	protein_coding	14.1419269900203	0.611292580234843	0.262706217099328	2.32690564762583	0.0199702875609662	0.0453468118865658
ITCH	ENSG00000078747	protein_coding	2590.8963073133	0.19962460295301	0.0605650930048167	3.29603395370225	0.00098060163040384	0.00340174530209454
PKD2L2	ENSG00000078795	protein_coding	2.17599703528476	0.0771921093704385	0.164706687916031	0.468664086122548	0.63930976152059	0.731833345609034
TP53INP2	ENSG00000078804	protein_coding	3277.54590066168	-0.193939708926309	0.093686558901174	-2.07009106963666	0.0384438170180785	0.0787730747710419
SDF4	ENSG00000078808	protein_coding	7559.47144204646	-0.140908604398068	0.0560328428101826	-2.51475023095672	0.0119116738614253	0.0292390543394115
MYH7B	ENSG00000078814	protein_coding	131.745343939178	0.889028447074257	0.148905256053951	5.97043026306706	2.36628711947773e-09	3.2861395771902e-08
BPIFB2	ENSG00000078898	protein_coding	423.280622860539	-1.24375251103218	0.339555509210313	-3.6628842038956	0.000249391294337025	0.00102911557665559
TP73	ENSG00000078900	protein_coding	160.336087191383	0.479266498598859	0.162603948998009	2.94744685816165	0.00320409818948682	0.00948248651535588
TOLLIP	ENSG00000078902	protein_coding	6791.8432430268	-0.153755172801614	0.0568445990056697	-2.70483344928299	0.00683386435653434	0.0182423158217822
UBE2D4	ENSG00000078967	protein_coding	999.581608043414	-0.364130224956335	0.0612082317318167	-5.94904009891623	2.69719562871093e-09	3.70247498595124e-08
CLUL1	ENSG00000079101	protein_coding	11.4364156819908	0.467478937215177	0.187223432892429	2.49690399322916	0.012528287070163	0.0305167622769446
RUNX1T1	ENSG00000079102	protein_coding	66.0280949848819	0.101853898638741	0.134346697640703	0.758142183078735	0.448365869010781	0.563677310123033
CDH17	ENSG00000079112	protein_coding	36.765319155495	2.43622784490732	0.297927512038148	8.17725032589596	2.90394321200746e-16	1.91935521929331e-14
THOC1	ENSG00000079134	protein_coding	764.19757278846	-0.058089961800948	0.0566662370448953	-1.02512474500336	0.305304331071091	0.41936206277915
FKBP7	ENSG00000079150	protein_coding	263.824523485878	0.0220714645426886	0.0777624502032984	0.283831907109229	0.77653920130978	0.841275738276493
OSBPL6	ENSG00000079156	protein_coding	249.344976910487	0.351848363436751	0.13006174561908	2.70524097429257	0.00682548561409358	0.0182241786106282
SLC1A3	ENSG00000079215	protein_coding	370.423476255359	0.369929400451459	0.140558382500134	2.63185584432224	0.00849198861534586	0.0219848857551077
XRCC5	ENSG00000079246	protein_coding	9102.11921459966	0.0980408763974649	0.0400312269629327	2.44910995329338	0.0143209723390658	0.0341544517451229
LXN	ENSG00000079257	protein_coding	151.307152715107	0.234073913028702	0.131058571133322	1.78602521761499	0.0740951751409797	0.135529307448868
SP140	ENSG00000079263	protein_coding	121.875652587992	0.00445292627039662	0.1577998568201	0.0282188232621352	0.977487624409662	0.985169547605203
MKNK1	ENSG00000079277	protein_coding	869.777588701032	0.0248003880398954	0.0432367000992174	0.573595764315611	0.566241378712968	0.668868388820281
TNS1	ENSG00000079308	protein_coding	4304.48893042307	0.522556918137848	0.0797235427969274	6.55461234918913	5.57866020239387e-11	1.09885595653318e-09
REXO1	ENSG00000079313	protein_coding	1120.05950658629	0.219003688020288	0.0602423784896688	3.63537585186557	0.000277575645263786	0.00112948184389261
SAR1A	ENSG00000079332	protein_coding	4179.15956153479	-0.11279546092763	0.0409586001193911	-2.75388955186067	0.00588916386159515	0.0160368535361516
CDC14A	ENSG00000079335	protein_coding	135.329940172926	0.358142668729148	0.100371305362396	3.56817785158871	0.000359472476136252	0.00141824570155048
RAPGEF3	ENSG00000079337	protein_coding	306.930713415652	-0.364303082979061	0.0940016757340769	-3.87549562424445	0.000106407892116664	0.000483876183548042
CEACAM1	ENSG00000079385	protein_coding	3587.64908773389	-0.359584519931538	0.101715097835998	-3.53521284039189	0.000407446828909991	0.00158273188492614
SENP1	ENSG00000079387	protein_coding	433.822558480301	0.41480976953114	0.0484830081826262	8.55577624161915	1.17078203379844e-17	1.03334240374384e-15
DUSP13	ENSG00000079393	protein_coding	11.3819774661456	-2.31320238251013	0.283756560936881	-8.15206659846954	3.57757172349856e-16	2.28118058870327e-14
CIC	ENSG00000079432	protein_coding	2779.45799603447	0.249569961026185	0.0531245231697506	4.69782966764193	2.62940566115515e-06	1.83314725992857e-05
LIPE	ENSG00000079435	protein_coding	107.825121745458	-0.0214132662613993	0.133629704578349	-0.160243310639397	0.872689413223919	0.913562811695609
FDFT1	ENSG00000079459	protein_coding	5326.17623447241	-0.13304600132598	0.0912972301227567	-1.45728409445816	0.145037975512414	0.232987037887325
PAFAH1B3	ENSG00000079462	protein_coding	905.681036806458	-0.792605605996402	0.13676593533367	-5.79534373133683	6.81813889946909e-09	8.58423835901782e-08
OPHN1	ENSG00000079482	protein_coding	89.453238629013	0.420496086361638	0.124852505189199	3.36794272349142	0.000757313274413483	0.00271620550398782
AFM	ENSG00000079557	protein_coding	7274.68374417715	-0.296779955766738	0.175630060748117	-1.68980158921866	0.0910659196869397	0.16016129285477
KIF22	ENSG00000079616	protein_coding	2028.42177449872	-0.302509980727868	0.0768512039596551	-3.9363076326908	8.27448900193341e-05	0.000388309846541137
SCGN	ENSG00000079689	protein_coding	695.416137788997	-0.210414940303686	0.228728879430925	-0.919931671187284	0.357608467116534	0.473591442042767
CARMIL1	ENSG00000079691	protein_coding	403.428909060495	0.519678358935887	0.126493363013053	4.10834486930559	3.98504739609135e-05	0.000204067555484613
PGM1	ENSG00000079739	protein_coding	7845.41994619188	0.0447476377673607	0.0863707398971576	0.518087929090826	0.604396921821165	0.701878984152114
DDX1	ENSG00000079785	protein_coding	3803.60826483212	0.00042612743899774	0.0418299534200118	0.0101871363498549	0.99187198177247	0.995014740588005
DNM2	ENSG00000079805	protein_coding	4870.40089897661	0.199617755001223	0.049733641467709	4.01373696174712	5.97649454276264e-05	0.000291188517112436
EPB41L2	ENSG00000079819	protein_coding	1340.52366586707	0.297467894527193	0.0926624127421238	3.21023256058566	0.00132627621017173	0.00441665463794523
RIMS1	ENSG00000079841	protein_coding	1.77772231197687	0.296689002556375	0.242932588035426	1.22128119967631	0.22197956914359	0.326145901360068
MOXD1	ENSG00000079931	protein_coding	221.72405585422	0.261157665052369	0.205845164457238	1.26870925406956	0.2045447806801	0.305906725486055
STX7	ENSG00000079950	protein_coding	1318.22051352209	0.0644068150746233	0.0629817088212608	1.02262730370506	0.306484094967145	0.420530639629286
RABL2B	ENSG00000079974	protein_coding	307.341658090845	0.185514823830065	0.055526392715214	3.3410206346654	0.000834710191572065	0.00295687217318333
KEAP1	ENSG00000079999	protein_coding	3836.60839377669	-0.250097365814126	0.0541314849338139	-4.620182988143	3.83401744090082e-06	2.56766819106321e-05
DDX43	ENSG00000080007	protein_coding	21.7240675720694	-0.0285359996931667	0.233149336954588	-0.122393655782623	0.902587262689557	0.93415413607044
PTPRH	ENSG00000080031	protein_coding	1854.15153580308	-0.081863301650204	0.150801499726417	-0.542854691755187	0.587229853518471	0.687262442740543
DCT	ENSG00000080166	protein_coding	11.2282000436921	0.00222857274955182	0.217930774285284	0.0102260580538042	0.991840928363342	0.995012512727294
SLC35C2	ENSG00000080189	protein_coding	2919.97915013216	-0.193392661171736	0.0481227132254089	-4.01873976360967	5.8510250396961e-05	0.000285720778434856
CRYBG3	ENSG00000080200	protein_coding	184.956235111414	0.758305788447594	0.156160789072658	4.85592953871903	1.19823307177327e-06	9.02072934269103e-06
EPHA6	ENSG00000080224	protein_coding	6.07463978517977	1.71894034432399	0.397576009173919	4.32355148364105	1.53537287056636e-05	8.73775029077263e-05
SCTR	ENSG00000080293	protein_coding	111.492062132583	1.08683124420013	0.202626992098503	5.36370417852223	8.15323926954408e-08	8.02076075233656e-07
RFX3	ENSG00000080298	protein_coding	162.084422223404	0.498136779894974	0.0780887719511139	6.37910889681841	1.78121351657646e-10	3.13141510224421e-09
RIF1	ENSG00000080345	protein_coding	1321.38780616227	0.482708593164462	0.0527751498906394	9.14651297371452	5.88009221327512e-20	9.35124342304721e-18
RAB21	ENSG00000080371	protein_coding	2224.84934605452	0.0991847642239963	0.0387548638887908	2.55928557789836	0.0104887538599884	0.0262809043569447
SLC4A4	ENSG00000080493	protein_coding	1311.49851164604	0.859065295447787	0.162553719555496	5.28480860233101	1.25836251972205e-07	1.18943003439079e-06
SMARCA2	ENSG00000080503	protein_coding	2549.83735226437	0.505459696285032	0.0883538677517086	5.72085534167526	1.05989110345927e-08	1.28339796422384e-07
RDH8	ENSG00000080511	protein_coding	7.55050886203481	-0.201759325136323	0.3514320895667	-0.57410615343944	0.565895969582007	0.668574800077887
SESN1	ENSG00000080546	protein_coding	1011.034032972	-0.043370189384549	0.081266657120467	-0.533677536658835	0.593564653275563	0.692473051160989
MID2	ENSG00000080561	protein_coding	294.836578402754	0.362229831082619	0.102837181545593	3.52236249222781	0.000427718865539916	0.00165107137022176
DNAAF6	ENSG00000080572	protein_coding	0.23011197909734	-0.179548407867116	0.418545062701065	-0.428982262288334	0.667936133175694
COL5A3	ENSG00000080573	protein_coding	2933.88272036521	-0.105369977402674	0.15305994732008	-0.688422930019201	0.491186488194219	0.60308270920349
SRCAP	ENSG00000080603	protein_coding	3202.89492158113	0.325250708983955	0.050378547710949	6.45613507658273	1.07410746083965e-10	1.98221649591317e-09
PUM3	ENSG00000080608	protein_coding	800.105605728085	0.115150875861011	0.0696420613924664	1.65346736668348	0.0982357822986783	0.170523990476338
CPB2	ENSG00000080618	protein_coding	24447.1773610294	-0.0946454034071634	0.122533495925401	-0.772404334768872	0.439874987292967	0.55535805339699
CHRNA3	ENSG00000080644	protein_coding	6.17925536868953	0.823734751996709	0.268363145694059	3.06947792651003	0.00214433251027198	0.00668965059930266
KCNN2	ENSG00000080709	protein_coding	81.3389168194978	0.218803357214531	0.211574556962168	1.03416668032374	0.301058247942771	0.414867233818035
CNOT4	ENSG00000080802	protein_coding	764.641978322533	0.1525443663552	0.0399420176887336	3.81914523056826	0.000133914906342824	0.000594392722558311
PSEN1	ENSG00000080815	protein_coding	2274.39568802773	-0.0217664484720366	0.0444952240662916	-0.489186175118653	0.6247098962309	0.719608081675902
CPOX	ENSG00000080819	protein_coding	933.065308942229	0.14497480665038	0.0623902942622934	2.32367563520209	0.0201428852763601	0.045684212071976
CLDND1	ENSG00000080822	protein_coding	1304.42047130111	0.14717477285538	0.0435220986697733	3.38161020156858	0.000720623215358824	0.00260269044081978
MOK	ENSG00000080823	protein_coding	170.146592839595	0.190330792493305	0.0845176961146605	2.25196380453974	0.0243245594509742	0.0536109686200741
HSP90AA1	ENSG00000080824	protein_coding	35457.5241324707	-0.120045565521941	0.0647443573702368	-1.85414714730224	0.0637181110920269	0.119851311592405
RBL1	ENSG00000080839	protein_coding	272.013502321628	0.319845508423518	0.0928013845676019	3.44655965979176	0.000567773186603932	0.00211277255442115
DLGAP4	ENSG00000080845	protein_coding	2863.60089313397	-0.114461736289644	0.0582517692235137	-1.96494866706024	0.049420179149591	0.0971944561230035
IGSF9B	ENSG00000080854	protein_coding	6.17497980485053	0.681490299226157	0.182622523594117	3.73168810623154	0.000190200904070003	0.000811652429758355
CFHR2	ENSG00000080910	protein_coding	492.675514832324	-0.591071334989424	0.153582275777239	-3.84856476437902	0.000118811887323791	0.000533740983017966
CROCCP3	ENSG00000080947	transcribed_unprocessed_pseudogene	53.4043229204261	0.419399796570453	0.0848230396105868	4.94440895416943	7.63752248894592e-07	6.05214468641846e-06
NDC80	ENSG00000080986	protein_coding	381.558830735453	-0.0439150047937188	0.121236330989636	-0.362226441820258	0.7171828215996	0.794771496528763
AP4E1	ENSG00000081014	protein_coding	401.741672863729	0.247599401872787	0.0495816099216948	4.99377495534788	5.92103884852771e-07	4.82263513482868e-06
RSBN1	ENSG00000081019	protein_coding	428.270290737395	0.44282053660562	0.051730953013727	8.56006918117508	1.12799813477774e-17	1.00327875338092e-15
MAGI3	ENSG00000081026	protein_coding	550.301815960531	0.67762949143979	0.0756323429392484	8.95952002946802	3.26094727306345e-19	4.24661473182715e-17
CXCL2	ENSG00000081041	protein_coding	1738.26204236722	-0.418111418369727	0.165877317763897	-2.52060633729833	0.0117152834604984	0.0288266974846203
AFP	ENSG00000081051	protein_coding	15645.6296777569	-1.48999267900267	0.313856654926103	-4.74736684921811	2.06081969110878e-06	1.47152674405471e-05
COL4A4	ENSG00000081052	protein_coding	195.694416590468	0.608863845974442	0.162155622780134	3.75481180076005	0.000173471773909008	0.00074934421299285
TCF7	ENSG00000081059	protein_coding	971.979352479288	0.425758100870719	0.140133040946069	3.03824207336351	0.00237962714468708	0.00732503191179654
OSTM1	ENSG00000081087	protein_coding	1104.22398259461	-0.0182714922952181	0.0779915541503432	-0.23427526857583	0.814771284534147	0.87057269890623
CDH7	ENSG00000081138	protein_coding	2.57099354349206	0.743816669658046	0.356987928224566	2.08359053864181	0.037197428362974	0.0767219498445084
IMPG2	ENSG00000081148	protein_coding	10.3910392967993	0.0345087732570881	0.116493502432943	0.296229167604884	0.767055075379074	0.834049740101199
PCNP	ENSG00000081154	protein_coding	2723.01260352182	0.162282811382435	0.0362057841681148	4.48223440290382	7.38655446744654e-06	4.56746093301523e-05
EXD2	ENSG00000081177	protein_coding	546.709491463251	0.23281742242689	0.0576184139754629	4.04067738702487	5.32970341004927e-05	0.000263130278513305
ARG2	ENSG00000081181	protein_coding	195.645684685916	0.283959794647405	0.178824466919152	1.58792473725525	0.112303358996129	0.189858860478931
MEF2C	ENSG00000081189	protein_coding	592.789038099134	0.0810873185047262	0.0851697633630268	0.952066969578163	0.341063019168496	0.456832549879192
PTPRC	ENSG00000081237	protein_coding	767.052986909706	0.275340862340799	0.147482029435688	1.86694516880693	0.061909245267503	0.116984507155535
CACNA1S	ENSG00000081248	protein_coding	4.60303950995932	0.135062958860196	0.190697944524662	0.708255976208115	0.478786310525534	0.59162545030923
PKP1	ENSG00000081277	protein_coding	21.6016973724412	0.242548341681801	0.235182619573057	1.03131916007278	0.302391176212222	0.416238661843716
UBA5	ENSG00000081307	protein_coding	1566.96236527727	-0.0383990569467776	0.0430041342883786	-0.892915473876998	0.371902439857895	0.488128140550563
STK17B	ENSG00000081320	protein_coding	457.267725720178	0.197257111867662	0.11608454573497	1.69925385518599	0.0892713630166291	0.157615611260814
CDC14B	ENSG00000081377	protein_coding	1552.67263956563	0.550644100537081	0.109094635120063	5.04739852634434	4.47866503887262e-07	3.73510706842664e-06
ZNF510	ENSG00000081386	protein_coding	263.230497124303	0.531790395413727	0.0700846853697813	7.58782596522893	3.25317444965159e-14	1.33175623081229e-12
LRP2	ENSG00000081479	protein_coding	112.445301259897	-0.466626775128016	0.296924976668724	-1.57153089768068	0.116059383308815	0.194824852514213
ZNF506	ENSG00000081665	protein_coding	257.25189086234	0.488543516113641	0.108617528775796	4.49783309949975	6.8649553778906e-06	4.27866371845773e-05
JMJD4	ENSG00000081692	protein_coding	1068.43461895247	-0.368830822732695	0.0697389820684585	-5.28873252509817	1.23166843618169e-07	1.16643462493496e-06
DUSP12	ENSG00000081721	protein_coding	495.895445187926	-0.0468832504801507	0.0573029180318424	-0.818165149183125	0.413262892262172	0.53031281046992
AACS	ENSG00000081760	protein_coding	748.505376841744	0.0849564148796192	0.0903894706809459	0.939892824237194	0.347272538459708	0.463253780527426
DELE1	ENSG00000081791	protein_coding	2860.7403457832	-0.0684180809047898	0.0530609020130671	-1.28942551500426	0.197250195788921	0.297383322703175
SLC13A1	ENSG00000081800	protein_coding	1.1907928477577	1.7637106369216	0.468167495460713	3.76726418220465	0.000165046319975758	0.000716897231260342
CADPS2	ENSG00000081803	protein_coding	1033.05450238422	0.254754305139536	0.089065864238635	2.86029117122774	0.0042325220461815	0.0120675524324177
PCDHB4	ENSG00000081818	protein_coding	35.7059809132084	0.606866253716088	0.145519446377336	4.17034471215942	3.04139241522964e-05	0.000160290855604116
PCDHA6	ENSG00000081842	protein_coding	8.86155086816086	1.06600968639425	0.31568499737701	3.37681453110412	0.000733304779881783	0.00264185697397644
PCDHGA2	ENSG00000081853	protein_coding	130.162352279473	0.725454375813704	0.201963885161152	3.59200049669695	0.000328149224319737	0.00130767086966214
HSPB11	ENSG00000081870	protein_coding	938.017084536067	-0.235970683431311	0.0627041897219206	-3.76323630809663	0.000167728572269691	0.000726992342254087
PHLPP1	ENSG00000081913	protein_coding	1561.08995404745	0.340710262103536	0.0816791862503128	4.17132292502769	3.02836339208038e-05	0.000159677342491511
ATP8B1	ENSG00000081923	protein_coding	1871.91006003976	0.405126485025311	0.0909037789809219	4.45665174283168	8.32496797558417e-06	5.08036507227957e-05
IL12RB2	ENSG00000081985	protein_coding	29.4013622968479	0.781566791236839	0.173322728361566	4.50931507151458	6.50372587264318e-06	4.07643158579263e-05
SMARCD3	ENSG00000082014	protein_coding	409.779718016719	-0.187653583207931	0.148774482421475	-1.26132909457088	0.207190302958593	0.308849685323107
WDR70	ENSG00000082068	protein_coding	913.221641785909	-0.155111930592395	0.0486763702525557	-3.18659607911604	0.00143957664777837	0.00473637639688443
FYB1	ENSG00000082074	protein_coding	383.406188699039	0.0939412955957659	0.138737765976257	0.677114085950054	0.49833357236725	0.60986175333855
MPP4	ENSG00000082126	protein_coding	3.52138066235395	-0.0527913120983023	0.143637426330912	-0.367531732131441	0.71322242666474	0.79195939200747
STRADB	ENSG00000082146	protein_coding	1976.77789884796	-0.0212238436117191	0.0606090491870194	-0.350176151852002	0.72620650316048	0.802169721018763
BZW1	ENSG00000082153	protein_coding	4170.11119611803	0.13540493311472	0.0539682369702509	2.50897455088924	0.0121082207419771	0.0296645391030548
PGR	ENSG00000082175	protein_coding	36.9222655713024	0.312023517078904	0.221266859653567	1.41016832600884	0.158489986004496	0.250354255367563
C1QTNF3	ENSG00000082196	protein_coding	771.657843663503	1.9317642583849	0.210732063819892	9.16692136625176	4.8672058331138e-20	7.8124313163143e-18
ME2	ENSG00000082212	protein_coding	986.633904398016	0.0948572312766881	0.0704055755459411	1.34729714999335	0.17788454964314	0.274396379768673
C5orf22	ENSG00000082213	protein_coding	826.248624056552	0.157593750973352	0.0494071863975432	3.18969288607757	0.00142424059364439	0.00469621086247545
CCNT2	ENSG00000082258	protein_coding	1012.94817208274	0.306731967732561	0.0561547044247307	5.46226662351507	4.70093319444722e-08	4.92200256493852e-07
FAM135A	ENSG00000082269	protein_coding	314.064757929253	0.492261802892309	0.0845737222416282	5.82050535136565	5.86699645084316e-09	7.49334002659503e-08
COL19A1	ENSG00000082293	protein_coding	2.83861520320743	-0.422167229564997	0.26311113511126	-1.60452057411587	0.108599353132068	0.184946884948068
EPB41L3	ENSG00000082397	protein_coding	252.248286274881	-0.15805996821824	0.137436506103876	-1.15005810827858	0.250119938869815	0.358625619749423
COBLL1	ENSG00000082438	protein_coding	3598.34300162218	0.630723821336328	0.105558407655787	5.97511686035511	2.29925304922888e-09	3.20724424934877e-08
DLG3	ENSG00000082458	protein_coding	340.904681359733	0.673987983549188	0.162104189654496	4.15774561401347	3.21403636043976e-05	0.00016843795717354
KCNK2	ENSG00000082482	protein_coding	10.2816664959834	0.672161916387595	0.377563118964598	1.780263703274	0.0750328143197383	0.136914909145686
SERTAD4	ENSG00000082497	protein_coding	47.6357543603584	1.77032621680515	0.212090012099117	8.34705132638593	6.99883080297919e-17	5.33178037551461e-15
TRAF5	ENSG00000082512	protein_coding	337.002436731551	0.0849785127460464	0.10254612894758	0.828685720447686	0.407282268038785	0.524451905597703
MRPL22	ENSG00000082515	protein_coding	1350.60199468937	-0.545819346802652	0.0583402249246008	-9.35579777945784	8.29711664287511e-21	1.62424743283268e-18
GEMIN5	ENSG00000082516	protein_coding	799.568583344078	0.253337837409827	0.0477992972263671	5.3000326806077	1.15781954270411e-07	1.10315716230588e-06
OPRK1	ENSG00000082556	protein_coding	2.37640640138202	-0.670986326568353	0.437997078133774	-1.53194247191626	0.125536631518067	0.207464282812398
NFE2L1	ENSG00000082641	protein_coding	15194.7652648615	0.0531841327413116	0.0715419641235179	0.743397716191977	0.457240926582137	0.572052415042748
SEMA5B	ENSG00000082684	protein_coding	222.411093828132	0.129703068409802	0.115099155138378	1.12688115089869	0.259792733758793	0.369602475244917
GSK3B	ENSG00000082701	protein_coding	1819.84162228784	0.178198445061725	0.0411765316425709	4.32767010608275	1.50694952016524e-05	8.60437259114867e-05
ITGB5	ENSG00000082781	protein_coding	7492.79046528775	-0.0940874485987815	0.06833760647917	-1.3768033948842	0.168573040966557	0.262828934840331
ERC1	ENSG00000082805	protein_coding	1231.02645852556	0.392426780482294	0.0580577866243412	6.75924459575877	1.3871304876525e-11	3.14519534355374e-10
XPO1	ENSG00000082898	protein_coding	4626.88415524251	0.1723913936525	0.0420059533991269	4.10397526308934	4.06110906011564e-05	0.000207535722885518
LINC01587	ENSG00000082929	lncRNA	15.6073362755083	0.594882845929839	0.300096833660648	1.98230297425443	0.0474453413529774	0.0939433547588072
RNF13	ENSG00000082996	protein_coding	2136.480583665	0.132069986642785	0.0519452337409693	2.54248517393081	0.0110067270692794	0.0273619306809439
TRPM3	ENSG00000083067	protein_coding	52.8445409345309	1.5333250655804	0.208189023993593	7.36506198149807	1.77064579708425e-13	6.08009815496294e-12
PALB2	ENSG00000083093	protein_coding	406.543434233629	0.273283696910027	0.0558245862592316	4.89540031055464	9.81058154125667e-07	7.5707327591406e-06
DOP1A	ENSG00000083097	protein_coding	385.813809803672	0.406960670062084	0.0808825103573539	5.0315039464534	4.86647090541942e-07	4.02955026388387e-06
LYRM2	ENSG00000083099	protein_coding	1061.35577351611	-0.0156744450839007	0.0514716881721765	-0.304525568142793	0.760727516572281	0.829369457240742
BCKDHB	ENSG00000083123	protein_coding	1350.11222056431	0.0543039262988096	0.101767306270206	0.533608761881003	0.593612244968043	0.692492815860235
KAT6A	ENSG00000083168	protein_coding	1017.60744145143	0.526070362565844	0.0701458360205201	7.49966630110374	6.39805029451485e-14	2.47252761101576e-12
TUT7	ENSG00000083223	protein_coding	1721.07876289402	0.336790936892063	0.0900859730539251	3.73855024788888	0.000185084502921039	0.000792858266609367
ULK2	ENSG00000083290	protein_coding	316.639618943789	0.300011074486121	0.133852844612108	2.24135000907543	0.0250034119761279	0.0548758424889452
GRHL2	ENSG00000083307	protein_coding	21.5445422045217	1.58607504610136	0.259955645890741	6.10132948129152	1.05189820161921e-09	1.58105430914107e-08
TNPO1	ENSG00000083312	protein_coding	2767.20513028429	0.225654272369196	0.047816593152063	4.71916248093179	2.3681761522358e-06	1.66651221479725e-05
PLOD1	ENSG00000083444	protein_coding	11595.6001787251	-0.234384879907521	0.0787410539470123	-2.97665408524055	0.00291412603674843	0.0087339355427606
P2RX5	ENSG00000083454	protein_coding	47.5677470017317	-1.03210740459512	0.193873130423155	-5.32362273380743	1.01720764412534e-07	9.80828046905989e-07
ITGAE	ENSG00000083457	protein_coding	389.720131994644	-0.36251629069886	0.106534996591078	-3.40279065376364	0.000667013670273796	0.0024335174713129
DIS3	ENSG00000083520	protein_coding	1186.04377513777	0.249842960642701	0.0546362287928032	4.5728441761634	4.81147967100994e-06	3.12818695264795e-05
PIBF1	ENSG00000083535	protein_coding	422.086063573452	0.330013458098461	0.0607215022689413	5.43486978692985	5.48364625953429e-08	5.65403741907763e-07
TDRD3	ENSG00000083544	protein_coding	573.430204929672	-0.0755276127623633	0.0587634888901333	-1.28528128926403	0.198694006151775	0.29903751209323
AC000061.1	ENSG00000083622	lncRNA	0.659078097438586	0.64293810799035	0.553529370383029	1.16152483028218	0.245428531441857	0.353400532803906
NUFIP1	ENSG00000083635	protein_coding	276.193778843358	0.0396248207346783	0.0566783449103776	0.699117463598044	0.484478625579095	0.596902724779591
PDS5B	ENSG00000083642	protein_coding	890.00293205766	0.355213582269813	0.0532018841428807	6.67671057129932	2.44364866454298e-11	5.26406463254545e-10
OXCT1	ENSG00000083720	protein_coding	258.431386765567	0.551553817873066	0.189434338392574	2.91158309815011	0.00359602241353943	0.0104742347646223
RRAGB	ENSG00000083750	protein_coding	322.280895444593	0.266336580944221	0.0628263582687213	4.2392490713061	2.24268721506241e-05	0.000122189983883492
EPYC	ENSG00000083782	protein_coding	0.598696511726689	-0.141569738343227	0.322304140352764	-0.439242692285235	0.660485693742873	0.74891937871091
CYLD	ENSG00000083799	protein_coding	1352.38880916592	0.0658674535423455	0.0589233328627007	1.11785010016024	0.263631019912094	0.373823785374075
SLC27A5	ENSG00000083807	protein_coding	21742.7920760898	-0.459759345731885	0.175996632921364	-2.61231898645077	0.008993030141469	0.0230897604480392
ZNF324	ENSG00000083812	protein_coding	280.525547940317	-0.016882768616629	0.0562979962377365	-0.299882229295267	0.76426698983246	0.832015451294826
ZNF671	ENSG00000083814	protein_coding	154.792957862876	0.164042548693848	0.111838797524086	1.46677675659486	0.14243679462543	0.229807458457398
ZNF416	ENSG00000083817	protein_coding	133.525132479005	0.148809730534621	0.0699765789208426	2.12656481396375	0.0334562586385554	0.0702253807929291
ZNF586	ENSG00000083828	protein_coding	133.56784573796	0.148322789230785	0.068398501125976	2.16850935019183	0.0301199539893123	0.0643695573551627
ZNF446	ENSG00000083838	protein_coding	300.177175446859	-0.181392934164556	0.0562912768665643	-3.22239864259145	0.00127122133336075	0.00426003575590205
ZNF264	ENSG00000083844	protein_coding	639.723675618411	0.434782623798843	0.0631491080402268	6.88501607214912	5.77810110191561e-12	1.40820811459822e-10
RPS5	ENSG00000083845	protein_coding	24495.2196462943	-0.592835097446973	0.0910911910396294	-6.50814958813152	7.60821377693922e-11	1.45462303292062e-09
FAT1	ENSG00000083857	protein_coding	6208.68267847092	0.727139027524959	0.113617018302195	6.39991295662185	1.55465554094741e-10	2.76837784923091e-09
YTHDC1	ENSG00000083896	protein_coding	1803.77080788507	0.27772836800909	0.0365214676000001	7.60452375712003	2.85954939973876e-14	1.18199075278671e-12
CHMP2B	ENSG00000083937	protein_coding	1433.28998923296	0.0209250833799095	0.050356849373303	0.41553599242853	0.677749572497572	0.763402890100242
SMAP2	ENSG00000084070	protein_coding	3799.68950182098	-0.168012399736486	0.0544054506290675	-3.088153811683	0.00201404199402029	0.00633703402750185
PPIE	ENSG00000084072	protein_coding	1370.17171583496	-0.22060631950266	0.0581801411669629	-3.79178040956575	0.000149571140144892	0.000655953748430578
ZMPSTE24	ENSG00000084073	protein_coding	2871.86525473948	0.0885458452132697	0.0497915992613737	1.77832900583212	0.0753498351425872	0.137372434400691
STARD7	ENSG00000084090	protein_coding	5935.87030400978	0.00461423978687024	0.041091327246206	0.112292303415346	0.910591644191944	0.939447463111031
NOA1	ENSG00000084092	protein_coding	802.800475841898	0.118550782086127	0.0541969329446583	2.18740758277192	0.02871278311712	0.0617446501353321
REST	ENSG00000084093	protein_coding	918.292156211665	0.377171005351115	0.0494403249064767	7.62881324231965	2.36924565703442e-14	9.9832317001536e-13
HAL	ENSG00000084110	protein_coding	6231.81031763034	-0.742181054539658	0.20977539115429	-3.53797960025627	0.00040320120792443	0.00156765138412259
SSH1	ENSG00000084112	protein_coding	1329.98528163549	0.309924789221195	0.0530556701841715	5.8415017310187	5.17323411176188e-09	6.69146586195287e-08
GSTP1	ENSG00000084207	protein_coding	1751.70900222393	-0.00315653015579514	0.157795899545893	-0.0200038794726545	0.984040277813993	0.989401567093812
APLP2	ENSG00000084234	protein_coding	26834.1660656656	0.0606394422800142	0.0619599946780117	0.978687015632265	0.327734649625878	0.44301303402229
FAM234B	ENSG00000084444	protein_coding	219.727898035601	0.103531222663397	0.0836874588549105	1.23711753326015	0.216043451413605	0.31913618304441
SLCO1A2	ENSG00000084453	protein_coding	309.960523192636	0.302798422016125	0.179994596371568	1.68226395747486	0.092517666882606	0.162259728826484
WBP11	ENSG00000084463	protein_coding	2562.33720239188	0.242851941449583	0.0447545675089239	5.42630517882133	5.75325576607923e-08	5.89328751817733e-07
EIF3I	ENSG00000084623	protein_coding	7396.62128750397	-0.465985192592344	0.0585576258234161	-7.95772004140927	1.75238299092539e-15	9.37592821966439e-14
NKAIN1	ENSG00000084628	protein_coding	5.91658874488558	-0.0100803404623103	0.267787458078769	-0.037643064147333	0.969972272012767	0.980141048065692
COL16A1	ENSG00000084636	protein_coding	506.70150359993	0.132215734987665	0.177465412628647	0.745022554137527	0.456258085344002	0.571124312579514
TXLNA	ENSG00000084652	protein_coding	3485.98393429425	-0.130871421496894	0.0534239483823955	-2.44967707291397	0.0142984385780123	0.0341079087113573
APOB	ENSG00000084674	protein_coding	218560.20293446	0.0240606579223775	0.109711075783727	0.219309288059558	0.826409127185762	0.879223694521091
NCOA1	ENSG00000084676	protein_coding	1478.15074320926	0.235612782887345	0.0541375443195951	4.35211433855276	1.34830910044214e-05	7.80183552251147e-05
AGBL5	ENSG00000084693	protein_coding	1047.09751554893	0.194814576228361	0.0674717493069711	2.88735030926837	0.00388501417789977	0.011199719261492
EFR3B	ENSG00000084710	protein_coding	34.112934714562	0.193675616511823	0.112281824197854	1.72490621608128	0.0845443751662495	0.150828493950955
KIF3C	ENSG00000084731	protein_coding	195.710739165249	0.493185013744092	0.144489882381748	3.41328406954528	0.000641850000248505	0.00235165553759167
RAB10	ENSG00000084733	protein_coding	4677.24847307756	0.102719544642019	0.0538537589904779	1.90737929101998	0.0564714891014199	0.108503484710762
GCKR	ENSG00000084734	protein_coding	2341.55370055789	0.00231953059750683	0.132860617400676	0.0174583758745579	0.986070939021022	0.990750519859535
HADHA	ENSG00000084754	protein_coding	14295.5199572142	-0.159709591376156	0.0549127228666074	-2.90842600837913	0.00363253125352124	0.010570760903872
MAPRE3	ENSG00000084764	protein_coding	829.339974461182	-0.117478990597624	0.0802160651837857	-1.46453195290075	0.143048659154086	0.230596469890111
CAD	ENSG00000084774	protein_coding	1600.78852286199	0.335418879398864	0.0699285826454418	4.7965919901385	1.61387859435497e-06	1.17773208482111e-05
CD59	ENSG00000085063	protein_coding	11479.2441520247	-0.270762334779569	0.0707772927803102	-3.8255537071756	0.000130478483466143	0.000581008059924724
CD82	ENSG00000085117	protein_coding	2052.96304820735	-0.0308484405149147	0.085805247392559	-0.359516946251353	0.71920840280047	0.79642799321795
BCORL1	ENSG00000085185	protein_coding	631.998995937656	0.387732421241609	0.0917185767882019	4.22741427984613	2.36392186755828e-05	0.000127926836520991
ATRX	ENSG00000085224	protein_coding	1393.16360143567	0.496556037148493	0.0599194944417877	8.28705318318234	1.1608873677614e-16	8.46981460072853e-15
AK6	ENSG00000085231	protein_coding	857.198961136392	-0.337176324845472	0.0486383829006478	-6.93230952053262	4.14024830836168e-12	1.04444421872487e-10
FCN1	ENSG00000085265	protein_coding	157.214639477058	-0.460420065689942	0.145607739330615	-3.16205764753011	0.00156658548035218	0.00509882721182249
MYNN	ENSG00000085274	protein_coding	533.363354183304	0.150485480300728	0.0392717380146573	3.83190273485127	0.000127156012902007	0.000567018220086348
MECOM	ENSG00000085276	protein_coding	311.927406162218	0.562859872133451	0.121771196931843	4.62227428419295	3.79555701345064e-06	2.54487415065439e-05
SCAMP1	ENSG00000085365	protein_coding	1139.7639729576	0.0970029087347298	0.0607755645542544	1.59608404210108	0.110470031003652	0.187473102612556
PREP	ENSG00000085377	protein_coding	1120.99073642706	-0.0242842977077605	0.0546434907803886	-0.444413366733079	0.656743751169842	0.745779100127386
HACE1	ENSG00000085382	protein_coding	176.510297397016	0.614456650501274	0.0885798932376324	6.93675085894354	4.01220484512266e-12	1.01809697944988e-10
SEH1L	ENSG00000085415	protein_coding	1384.23568325412	-0.0152893103933429	0.0439203831370146	-0.348114230826405	0.727754397310736	0.803570878965685
WDR47	ENSG00000085433	protein_coding	204.442454744609	0.539427585755012	0.0643107016319246	8.38783549342018	4.95174459352677e-17	3.85744257161646e-15
WDFY1	ENSG00000085449	protein_coding	1221.84254716004	0.434277153206347	0.0491879093240115	8.82894107870429	1.05671367922198e-18	1.18785632149676e-16
OVGP1	ENSG00000085465	protein_coding	406.52883277146	0.152815382038528	0.14405026922838	1.06084759755813	0.288759167136304	0.401267570986303
SLC25A24	ENSG00000085491	protein_coding	288.646051867449	0.803816238993965	0.147505260799845	5.44940725934306	5.05379676412096e-08	5.25637511542539e-07
MAP3K4	ENSG00000085511	protein_coding	746.998726042618	0.155427405271465	0.0542593518715451	2.86452749453086	0.00417631897187305	0.0119249352738159
PILRA	ENSG00000085514	protein_coding	165.776686220642	-0.385761283650923	0.101545401327033	-3.79890451571072	0.000145337067485475	0.000639058434948075
IGSF9	ENSG00000085552	protein_coding	842.683142225035	0.370583234827507	0.214492949622219	1.72771755659198	0.0840388743598806	0.150097378851024
ABCB1	ENSG00000085563	protein_coding	2704.18594758969	0.0516904196494748	0.15182671728028	0.340456677029061	0.733512642893341	0.808222263928774
ZNF213	ENSG00000085644	protein_coding	347.382261803872	0.266519064638557	0.0831665409923329	3.2046428943477	0.00135230145984433	0.00449075475165781
AKR1B1	ENSG00000085662	protein_coding	1303.21677702347	-0.104159601174218	0.157771982230954	-0.660190736665425	0.509131436063415	0.619691950006999
CPNE3	ENSG00000085719	protein_coding	3948.13402417282	0.0139061536361715	0.0658167738456916	0.211285859570915	0.832664216293234	0.884378988805844
RRN3	ENSG00000085721	protein_coding	1514.173021749	0.1339842887947	0.0577193033309712	2.32130814238028	0.0202702191011926	0.0459307459738776
CTTN	ENSG00000085733	protein_coding	6602.36666109762	-0.0665500662000969	0.0589676431742721	-1.12858616382913	0.259072450137559	0.368781079684165
WNT11	ENSG00000085741	protein_coding	200.655841127121	0.261960873353844	0.195286529566106	1.34141803807911	0.179784764296384	0.276795548332287
MTIF2	ENSG00000085760	protein_coding	1879.07548438099	-0.0862238707391603	0.0431199824976474	-1.99962675643165	0.0455405825042113	0.0908022591992333
DDHD2	ENSG00000085788	protein_coding	618.540158536322	0.346961959722075	0.0754289279494078	4.59985272433929	4.22789741839865e-06	2.79243521356818e-05
TTC39A	ENSG00000085831	protein_coding	590.793626571203	0.208673156675347	0.183271317284754	1.13860237252033	0.254869038432192	0.363752295959261
EPS15	ENSG00000085832	protein_coding	1994.99953350793	0.139177192779319	0.0457840909573623	3.03985925829414	0.00236688726393961	0.00729101843064856
ORC1	ENSG00000085840	protein_coding	192.574134513694	0.294738857864391	0.125484021112847	2.34881585121769	0.0188332184804504	0.0431076719347577
MGST2	ENSG00000085871	protein_coding	5309.45699659816	-0.435561216243362	0.0838720939239277	-5.19316015453742	2.06754178456721e-07	1.86640686565612e-06
CHERP	ENSG00000085872	protein_coding	2006.46447288685	0.246042170254126	0.055030445396086	4.47101906014422	7.78477592463967e-06	4.78928673841942e-05
ATG16L1	ENSG00000085978	protein_coding	1050.81184656726	0.192710726068272	0.0378834269228195	5.0869401667617	3.63886571831239e-07	3.10188033973906e-06
USP40	ENSG00000085982	protein_coding	1905.75483644403	0.185938278336104	0.0515034435966506	3.61021060634858	0.000305948484844853	0.00122899338982608
POMGNT1	ENSG00000085998	protein_coding	3080.35536806918	-0.214190687904725	0.0541324003553915	-3.95679272484712	7.59627885270256e-05	0.000360687373702209
RAD54L	ENSG00000085999	protein_coding	120.016869895772	0.567130247081675	0.145374995654337	3.90115400883767	9.57352180224317e-05	0.000440862339732335
MAST2	ENSG00000086015	protein_coding	1416.40707121948	0.248773079104917	0.0638095069979337	3.89868361015503	9.67170488359212e-05	0.000444375629786665
DNAJA1	ENSG00000086061	protein_coding	9312.17334521373	-0.0801800304822591	0.0641665082004109	-1.24956200252994	0.211459590810864	0.31346522675614
B4GALT1	ENSG00000086062	protein_coding	7486.42713304666	0.0855326338782485	0.0642807587143347	1.33061021041083	0.183317301096956	0.2810805554208
CHMP5	ENSG00000086065	protein_coding	2108.08061978831	0.100637830216819	0.0469612992542722	2.1429950153618	0.0321134986259201	0.0678817124574607
NFX1	ENSG00000086102	protein_coding	1937.43698023982	0.161149634796285	0.0481965911190852	3.34358988995951	0.000827018962649229	0.00293293848535864
AQP6	ENSG00000086159	protein_coding	85.0201193790638	1.78221234945453	0.304647806511517	5.85007445109293	4.91353026326417e-09	6.38666400697727e-08
DIMT1	ENSG00000086189	protein_coding	745.625823807299	0.0590266185714061	0.0461625612863605	1.27866862077357	0.201013774207103	0.301778629133298
IPO11	ENSG00000086200	protein_coding	668.819481050818	0.0896646208424276	0.0412817953188967	2.17201359945176	0.0298546371593997	0.0638708187721751
FOLH1	ENSG00000086205	protein_coding	559.247291805741	0.241031985800051	0.141575774472806	1.7024945595219	0.0886626974812409	0.156749471827747
EIF2AK1	ENSG00000086232	protein_coding	8398.35201395325	-0.0899500239997794	0.0430458443876238	-2.08963316388425	0.03665076505927	0.0757738978070578
NME8	ENSG00000086288	protein_coding	6.25312593434737	-0.151716701858147	0.166205923831535	-0.912823672951191	0.36133528573793	0.477399720934762
EPDR1	ENSG00000086289	protein_coding	1037.38665651831	0.115156295438878	0.116679955778174	0.986941541680111	0.323671297583327	0.438895735937155
SNX10	ENSG00000086300	protein_coding	1692.38831729875	0.250067117550681	0.11874518801996	2.10591369402394	0.0352118499294779	0.0733084544562188
SEPHS1	ENSG00000086475	protein_coding	2520.77591866252	-0.0457891407239354	0.0435398202053627	-1.05166122661884	0.292955006172618	0.405856172742556
MRPL28	ENSG00000086504	protein_coding	3389.84464357718	-0.751988207524382	0.0748683122856309	-10.0441453075029	9.7489111796342e-24	3.78016769448513e-21
HBQ1	ENSG00000086506	protein_coding	1.56697620028213	-0.97039155892944	0.36734009370461	-2.64167069034877	0.00824982255408597	0.0214335147437707
ITPKC	ENSG00000086544	protein_coding	1566.78076854818	-0.204754879766489	0.0646316062641843	-3.16803018835003	0.001534755829802	0.0050075090939271
CEACAM6	ENSG00000086548	protein_coding	42.5620425676343	2.59995560414676	0.391104773347783	6.64772148366185	2.9766487369253e-11	6.28533314596128e-10
FAT2	ENSG00000086570	protein_coding	10.2696513368129	0.258416730966801	0.162766060455289	1.5876573423474	0.112363843976756	0.189924620637735
RBM22	ENSG00000086589	protein_coding	1632.58141053093	-0.192221929196703	0.0419064685837148	-4.58692740507851	4.49817002093902e-06	2.94837317041986e-05
TMED2	ENSG00000086598	protein_coding	13382.154814128	-0.0794824867040516	0.0450138091159919	-1.76573563235319	0.0774402118245325	0.14054492295896
ERO1B	ENSG00000086619	protein_coding	1991.26881654408	0.118015371184779	0.11497553637727	1.02643897043919	0.304684716769536	0.418694284861095
ZFAND6	ENSG00000086666	protein_coding	2826.01002797197	-0.0317263003324606	0.0406327360926826	-0.78080639856724	0.434916370159503	0.550767455660506
HSD17B2	ENSG00000086696	protein_coding	5343.91113413863	-0.560700091733987	0.142732151789835	-3.92833769198398	8.55350487806759e-05	0.00039954176142679
TXLNG	ENSG00000086712	protein_coding	721.125370167755	0.318453835419991	0.0521723480923252	6.10388159751693	1.03522987944335e-09	1.55803677015221e-08
PPEF1	ENSG00000086717	protein_coding	8.67477849184347	0.913189149501878	0.178090748631788	5.12766191684637	2.93362645151168e-07	2.55978378866418e-06
LAT2	ENSG00000086730	protein_coding	324.08666872293	-0.154861598479547	0.109827854532694	-1.41003936695719	0.158528059072057	0.250402934757263
HUWE1	ENSG00000086758	protein_coding	6347.55306890158	0.310706112126096	0.0424216680359223	7.32423137777121	2.40271823771226e-13	8.00364926481178e-12
ZW10	ENSG00000086827	protein_coding	685.228030961645	0.102916456788177	0.0430222935781897	2.39216574079516	0.0167492768387217	0.039015696503833
ALG9	ENSG00000086848	protein_coding	440.139339546673	0.259692211730825	0.0718700112796694	3.61335982987785	0.000302254785099941	0.0012159958771041
MYBPC2	ENSG00000086967	protein_coding	4.70739503051107	0.0900562083597297	0.213481194988862	0.421846094521011	0.673137358322015	0.759596175387245
NOX4	ENSG00000086991	protein_coding	69.58162577394	-0.151165181069746	0.117049713672557	-1.29146134857387	0.196543749434742	0.296661603385671
ACOX3	ENSG00000087008	protein_coding	1101.08010474295	-0.264880944267923	0.0685774435401329	-3.86250829127087	0.000112228755040531	0.000507603451697082
MTMR2	ENSG00000087053	protein_coding	509.327262055633	0.210440981732883	0.0802758224487205	2.62147400442158	0.00875504390153373	0.0225525539331141
PPP1R15A	ENSG00000087074	protein_coding	1841.42063605627	0.379574026404209	0.0940298716329	4.03673874921468	5.41993661717717e-05	0.000267317439843911
HSD17B14	ENSG00000087076	protein_coding	1695.84045285438	-0.908806010916029	0.17683854881836	-5.1391849627171	2.7593268847452e-07	2.42239559380709e-06
TRIP6	ENSG00000087077	protein_coding	3434.47362222314	-0.523850934737679	0.0942799533312726	-5.55633426012652	2.75499064975011e-08	3.05215818050967e-07
ACHE	ENSG00000087085	protein_coding	323.245553734373	-0.0241658466862996	0.199313943910022	-0.121245138258912	0.903496872647868	0.934858573774021
FTL	ENSG00000087086	protein_coding	546452.390238457	-0.93631098285778	0.109722250647693	-8.53346497479511	1.42028466523797e-17	1.23461017121819e-15
SRRT	ENSG00000087087	protein_coding	3528.34938932028	-0.0979735826224691	0.0427607550281799	-2.29120329044478	0.0219516587517812	0.0492492356991269
BAX	ENSG00000087088	protein_coding	2605.83301743798	-0.45127053349671	0.0736458943437784	-6.12757218196283	8.9230122612242e-10	1.36374292796655e-08
NLK	ENSG00000087095	protein_coding	1007.15806239349	-0.0352206629273461	0.0466378331183678	-0.755195097464227	0.450131929814577	0.565429800091036
PIGS	ENSG00000087111	protein_coding	965.251988600746	0.265364462859846	0.0732414264058605	3.62314711607819	0.000291040176059876	0.00117663969960477
ADAMTS2	ENSG00000087116	protein_coding	811.576387363262	0.0453253705504057	0.160477041119901	0.28244146473601	0.777605024375588	0.842019121154739
TMPRSS11E	ENSG00000087128	protein_coding	1.04483867197323	-0.466816043435257	0.329318134079091	-1.4175230426975	0.156330062248333	0.247645189267384
ATXN7L3	ENSG00000087152	protein_coding	2080.39645991542	0.211474039949069	0.0534227333914887	3.95850280440277	7.54210556837847e-05	0.000358657934635167
PGS1	ENSG00000087157	protein_coding	643.555898180598	0.123492361459465	0.0495178223660188	2.49389725878194	0.012634911039734	0.0307301980394121
PSMC5	ENSG00000087191	protein_coding	7050.01490699777	-0.565211261590249	0.0624325985396781	-9.05314330671401	1.38910810767999e-19	1.9727621726764e-17
UIMC1	ENSG00000087206	protein_coding	651.015178401418	0.0485193367718039	0.0427018241252515	1.13623569404175	0.25585793570114	0.36503221671606
CETP	ENSG00000087237	protein_coding	284.922036283988	-0.656820938590504	0.146592780658496	-4.48058175607325	7.44398581804746e-06	4.59967682329128e-05
MMP2	ENSG00000087245	protein_coding	1584.8378958887	0.0585666838360198	0.163916399085806	0.357296061667153	0.720870178011289	0.797781799158824
MT3	ENSG00000087250	protein_coding	31.2000859862229	-0.70942967304561	0.333306124728866	-2.12846275664064	0.0332987346901365	0.0699542106518882
LPCAT2	ENSG00000087253	protein_coding	423.17703374986	0.560515346258797	0.139308690180954	4.02354903725475	5.73276408653689e-05	0.000280700466268996
GNAO1	ENSG00000087258	protein_coding	419.264642915661	-0.31890477675369	0.207414502002086	-1.53752400953374	0.124165040156133	0.205591379703875
OGFOD1	ENSG00000087263	protein_coding	1125.91962695055	0.0344632986109092	0.0482689523369887	0.713984806844457	0.475236574299326	0.588397882505282
SH3BP2	ENSG00000087266	protein_coding	1863.41157432449	0.0516826870446665	0.0830775097708797	0.622102024810357	0.533874783650332	0.641139919449945
NOP14	ENSG00000087269	protein_coding	1875.45309098163	-0.031213587861546	0.0488911507237697	-0.638430214864439	0.523193667615643	0.632073655031617
ADD1	ENSG00000087274	protein_coding	6495.18238418702	0.226212420606449	0.0460502023268812	4.91230025442039	9.00140666345464e-07	6.99903640004451e-06
L2HGDH	ENSG00000087299	protein_coding	454.769763568786	0.391586884935534	0.0795156491631992	4.92465180195957	8.45107019298724e-07	6.61479774007688e-06
TXNDC16	ENSG00000087301	protein_coding	482.211687039945	0.398685149932317	0.0788815327068844	5.05422671506383	4.32138037757089e-07	3.62217174233307e-06
RTRAF	ENSG00000087302	protein_coding	3583.38418370109	-0.374147281582728	0.0502339864959673	-7.44809057932847	9.4700796781206e-14	3.46199628910956e-12
NID2	ENSG00000087303	protein_coding	264.356823676786	0.608440349385011	0.142694500061151	4.26393693607159	2.00856155075144e-05	0.000111064667707791
GMCL1	ENSG00000087338	protein_coding	958.098085040572	0.349392459358207	0.063672032591305	5.48737719118958	4.07945440369372e-08	4.33308622565313e-07
SF3B2	ENSG00000087365	protein_coding	7582.43370537161	-0.110876568697396	0.0345538390268498	-3.2088060782838	0.00133287356687243	0.00443648406566045
KLHL42	ENSG00000087448	protein_coding	681.597839114014	0.282500066888993	0.0696779299880164	4.05436939555435	5.02697265683611e-05	0.000249756444554296
GNAS	ENSG00000087460	protein_coding	28326.74288141	-0.145602709668442	0.0765333968301811	-1.90247285105505	0.0571093648518226	0.109486572494901
DNM1L	ENSG00000087470	protein_coding	1643.30338246215	0.133448095411636	0.0497912460219373	2.68015175504628	0.00735887901573986	0.0194422687822066
PTHLH	ENSG00000087494	protein_coding	88.1569554892544	0.609795588268932	0.228684676351017	2.66653454004471	0.00766377309202678	0.0201199550708135
PHACTR3	ENSG00000087495	protein_coding	4.51654613149759	0.518267932559718	0.200995209746092	2.57850887697484	0.00992277502101094	0.0250684455325833
ERGIC2	ENSG00000087502	protein_coding	1427.78353288405	0.0294732776231529	0.052918408401475	0.55695699310434	0.577556813374925	0.67865727908913
TFAP2C	ENSG00000087510	protein_coding	15.0857684131195	0.435221959042379	0.316489521424913	1.37515440347884	0.169083580917798	0.263521825277451
AURKA	ENSG00000087586	protein_coding	925.244584351919	-0.19445863669447	0.110384822872138	-1.76164287476113	0.0781296551371244	0.141595126498381
CASS4	ENSG00000087589	protein_coding	77.0425438079468	0.374365261051794	0.113924891479653	3.28607081551318	0.00101595464930615	0.00350737528672026
PIR	ENSG00000087842	protein_coding	1535.69102549001	-0.39716504542755	0.110657724496823	-3.58913078353561	0.000331782371556288	0.00132031937758389
AAMDC	ENSG00000087884	protein_coding	1047.52775076999	-0.676655482987663	0.0922251556325319	-7.33699475318615	2.18443169618732e-13	7.3474403348367e-12
RFX2	ENSG00000087903	protein_coding	160.313328217667	0.269515786235218	0.092253908780364	2.92145655179636	0.00348398866234814	0.0101918234769215
METTL2A	ENSG00000087995	protein_coding	636.559231292696	-0.10072558819908	0.0525435460078794	-1.91699258713859	0.0552388734022197	0.106461159449939
SULT2B1	ENSG00000088002	protein_coding	36.9749156810779	0.341033995339316	0.238758104400223	1.42836615408728	0.153186495740436	0.243593492212812
ALG6	ENSG00000088035	protein_coding	628.670797252344	-0.0230435282574567	0.0501155718667123	-0.459807748353016	0.645654221100925	0.736701179374869
CNOT3	ENSG00000088038	protein_coding	1481.77726028764	0.114982200459899	0.0452119946584015	2.54317911272539	0.0109848903075629	0.0273157922261131
GP6	ENSG00000088053	protein_coding	4.1365753088593	0.514562048518671	0.184603661316807	2.78738809863368	0.00531348017074366	0.0146706297057656
PTPN4	ENSG00000088179	protein_coding	492.015623030762	0.360042735569907	0.0528151843936647	6.81703074036971	9.29413831342941e-12	2.17304006230656e-10
DDX18	ENSG00000088205	protein_coding	2236.25074789532	0.247241000782545	0.0456178688280089	5.41982795633675	5.96564175995514e-08	6.08375582553345e-07
KHSRP	ENSG00000088247	protein_coding	5737.08039414744	0.238175592928016	0.0467493062097477	5.09474069752835	3.49218898160666e-07	2.98897424988209e-06
GNA11	ENSG00000088256	protein_coding	2384.92334976435	0.11037178659372	0.0431882566419462	2.55559717329555	0.0106005758106096	0.0265110421932124
ASAP3	ENSG00000088280	protein_coding	978.9507847013	-0.130259529283817	0.102291439967086	-1.27341573572266	0.202870556442351	0.30405033018438
EDEM2	ENSG00000088298	protein_coding	2128.35493213478	-0.24425279106332	0.0482429789837693	-5.06297074120352	4.12773223258649e-07	3.47603805140458e-06
DNMT3B	ENSG00000088305	protein_coding	141.903034102452	0.583978346790736	0.110017210027438	5.30806358973375	1.10795991360072e-07	1.06010357042249e-06
REM1	ENSG00000088320	protein_coding	31.8521801115575	-0.484722557793545	0.13331960077301	-3.63579364911865	0.000277126106516726	0.00112805165556643
TPX2	ENSG00000088325	protein_coding	1428.44821039989	0.272466069138818	0.122443192719895	2.225244728485	0.0260648136612323	0.0568829842639929
FER1L4	ENSG00000088340	transcribed_unitary_pseudogene	161.675110829024	-0.325990413904618	0.208847607027249	-1.56090088148381	0.118547139305869	0.198186789386856
PDRG1	ENSG00000088356	protein_coding	929.939859965061	-0.34776728507295	0.0625694873648954	-5.55809708084751	2.7273168678027e-08	3.02344057526088e-07
EPB41L1	ENSG00000088367	protein_coding	2300.61106673943	-0.693816158178942	0.186281277760638	-3.72456194481585	0.000195654667101218	0.000831532335180177
SLC15A1	ENSG00000088386	protein_coding	1164.51112983395	0.0410490422064989	0.175885785124122	0.233384648893204	0.815462732489156	0.871132481759453
DOCK9	ENSG00000088387	protein_coding	967.567371714091	0.425221762719163	0.0827104383697915	5.14108945739149	2.73149952829889e-07	2.39979757437868e-06
ANKRD10	ENSG00000088448	protein_coding	2147.8117678724	0.259600349875922	0.0650758800314487	3.98919461020683	6.62980135045566e-05	0.000319679257516033
TGDS	ENSG00000088451	protein_coding	608.420355318723	-0.239395422670508	0.0973696243809033	-2.45862530735468	0.0139470095090841	0.0334149351147953
DOCK3	ENSG00000088538	protein_coding	27.6278837636532	0.944196336193945	0.158390298093084	5.96120057580203	2.50391391152647e-09	3.45502075516907e-08
C3orf18	ENSG00000088543	protein_coding	316.843255808476	-0.0764995925563763	0.095352772793975	-0.802279685370723	0.422391190801289	0.53896028967509
COQ9	ENSG00000088682	protein_coding	2896.97285349192	-0.329401686101392	0.0766521079239106	-4.29735978596148	1.72844524812948e-05	9.71318116152878e-05
TMEM40	ENSG00000088726	protein_coding	26.5730734984528	-0.144148318100308	0.241643542865634	-0.596532878101617	0.550819296569148	0.655520171204955
KIF9	ENSG00000088727	protein_coding	182.80273872955	-0.362079554013066	0.0753892802850576	-4.80279892106665	1.56462989756969e-06	1.1454190337876e-05
ARHGAP28	ENSG00000088756	protein_coding	63.5387646040534	0.545010656371486	0.16625562911429	3.27814859126861	0.00104490375852839	0.00359266999171216
CRLS1	ENSG00000088766	protein_coding	5604.63583888286	-0.00101360760480283	0.0861758330772781	-0.0117620865224927	0.990615429148744	0.994179381885823
DEFB127	ENSG00000088782	protein_coding	0.00194621440930018	-0.348072619243983	2.89306447324884	-0.120312776456415	0.904235383482393
PPP1R13B	ENSG00000088808	protein_coding	928.421605362787	0.170108922558594	0.0598688185447773	2.84136094035939	0.00449214383202018	0.0126975086938338
ATRN	ENSG00000088812	protein_coding	9656.88198220317	0.179707403439405	0.0855063198641981	2.1016856265691	0.0355808234919488	0.0739561656753088
SMOX	ENSG00000088826	protein_coding	562.793441091295	-0.01427841169388	0.133550159551646	-0.106914224152299	0.91485702863139	0.942411153639273
SIGLEC1	ENSG00000088827	protein_coding	501.928619929494	-0.469673380973564	0.125031493726345	-3.75644061328685	0.000172347145689274	0.000745045721876091
FKBP1A	ENSG00000088832	protein_coding	6147.3249901901	-0.384168113422079	0.0602974888830586	-6.37121247564948	1.87539610436866e-10	3.28027975477762e-09
NSFL1C	ENSG00000088833	protein_coding	3867.35933712166	-0.23323550375174	0.050893561712828	-4.58280961092474	4.58769711916155e-06	3.00021655452463e-05
SLC4A11	ENSG00000088836	protein_coding	92.4819367588569	0.12198667714576	0.206829272920099	0.58979406262713	0.555328723745312	0.659476746608766
C20orf194	ENSG00000088854	protein_coding	411.351362399562	0.396491359776758	0.0866976832142904	4.57326361070978	4.80185374001532e-06	3.12369411061129e-05
ZNF343	ENSG00000088876	protein_coding	352.267304344212	0.189160998196776	0.0530366927268042	3.5666062205492	0.000361634265142334	0.00142449474832347
EBF4	ENSG00000088881	protein_coding	466.759408102574	-0.374028849991813	0.165360870291305	-2.26189454211817	0.0237039196678203	0.0524877938874866
CPXM1	ENSG00000088882	protein_coding	157.899466311744	-0.0657763493449942	0.169529104011932	-0.387994437464642	0.698020150055567	0.779972651807331
MAVS	ENSG00000088888	protein_coding	3553.82389356378	0.0848801147882003	0.061317848070229	1.38426441011082	0.166277507382897	0.259989886266313
LZTS3	ENSG00000088899	protein_coding	900.186682814613	0.237671265386207	0.0884320726877862	2.68761387313986	0.00719645600014229	0.0190818053449797
F11	ENSG00000088926	protein_coding	2913.62295329848	0.131586668968338	0.134464323456849	0.978599122692686	0.327778092941408	0.443054403956288
XRN2	ENSG00000088930	protein_coding	2681.09869556343	0.298066714803662	0.0496031135890801	6.0090323618169	1.86633872437725e-09	2.67028811684323e-08
KIZ	ENSG00000088970	protein_coding	744.231104389393	0.0835412864183987	0.0865930031901439	0.964757928939778	0.334666072663001	0.450301238599507
DYNLL1	ENSG00000088986	protein_coding	6257.32649857282	-0.338267792419469	0.0552518633233232	-6.12228750440489	9.22413889374117e-10	1.40665061079544e-08
TESC	ENSG00000088992	protein_coding	1442.17733481264	-0.349871789849844	0.222035611102504	-1.57574628733012	0.115084285443931	0.193564611105861
SNX5	ENSG00000089006	protein_coding	3110.30123262464	-0.0249156617912555	0.0472088227752177	-0.527775536998457	0.597655138072556	0.695946781444321
RPL6	ENSG00000089009	protein_coding	24197.7439246116	-0.406506439110048	0.0684454228163014	-5.93913255822903	2.86534116793965e-09	3.90953870885446e-08
SIRPG	ENSG00000089012	protein_coding	72.7968097641322	-0.48332387634118	0.176228644724221	-2.74259543388948	0.00609557343395407	0.0165246063790852
MAPKAPK5	ENSG00000089022	protein_coding	1083.95123076506	0.0171155581371803	0.0368593686752875	0.464347566230984	0.642398750029662	0.734295042282519
P2RX7	ENSG00000089041	protein_coding	406.093597943296	0.286654557705898	0.11783422981669	2.43269343850114	0.0149869838024448	0.0355168601874191
ESF1	ENSG00000089048	protein_coding	779.425013357809	0.296719136534632	0.0630946455116644	4.70276255819167	2.56664842107624e-06	1.79301694354941e-05
RBBP9	ENSG00000089050	protein_coding	1394.64672453846	0.248442217815978	0.0761720088335575	3.26159466739082	0.00110787433116672	0.00377980654162764
ANAPC5	ENSG00000089053	protein_coding	4317.88735370943	-0.0716763426539073	0.0391818083055264	-1.82932707176248	0.067350625473014	0.125405745390834
SLC23A2	ENSG00000089057	protein_coding	3910.34770851435	0.448758988583069	0.118201594267066	3.79655614093613	0.000146720147201541	0.000644269281069496
SLC8B1	ENSG00000089060	protein_coding	1252.90976396704	-0.222587685140244	0.0762568575800011	-2.91892024145798	0.00351246080647769	0.0102602863070548
TMEM230	ENSG00000089063	protein_coding	5531.67675713642	-0.0467913783861011	0.0515618760644047	-0.907480137605062	0.364152948353645	0.480331699257894
DZANK1	ENSG00000089091	protein_coding	48.8207192920977	0.60088201461118	0.0824848873248273	7.28475280865565	3.22260632205225e-13	1.04131221136726e-11
KDM2B	ENSG00000089094	protein_coding	904.92645113876	0.311160285225309	0.0573355679430643	5.42700275567689	5.73082438894065e-08	5.87554217654017e-07
CFAP61	ENSG00000089101	protein_coding	4.50058995469555	0.255693537650696	0.199965123098823	1.27869067209452	0.201006005759622	0.301778629133298
LHX5	ENSG00000089116	protein_coding	0.656173015484595	1.0104094530751	0.35160297126895	2.87372273740603	0.00405664918062981	0.0116284544583051
TASP1	ENSG00000089123	protein_coding	220.936734282832	0.431469491864301	0.0600137473953337	7.18951091359194	6.50238227707908e-13	1.96151409424824e-11
OAS1	ENSG00000089127	protein_coding	2068.03810784498	-0.266060494771237	0.114567435625339	-2.32230470481433	0.0202165343989897	0.0458331758053563
GCN1	ENSG00000089154	protein_coding	4087.65584389358	0.0775251884864558	0.0475921853765132	1.62894785925747	0.103324057318889	0.177416320931179
RPLP0	ENSG00000089157	protein_coding	56934.1619622594	-0.320857960806591	0.0807997152400395	-3.97102836134245	7.15630584640743e-05	0.0003422926053493
PXN	ENSG00000089159	protein_coding	2435.44295828527	0.148587091077572	0.0441339747692765	3.36672805597854	0.000760656583750249	0.00272673301186466
SIRT4	ENSG00000089163	protein_coding	127.896235204555	-0.296578820607772	0.0746371426347603	-3.97360898526209	7.07917435922774e-05	0.000339073292348299
RPH3A	ENSG00000089169	protein_coding	2.91683540797075	-0.121647475041481	0.169199319223639	-0.718959601017625	0.472165811702791	0.585751749294101
KIF16B	ENSG00000089177	protein_coding	661.31344880258	0.378819358192455	0.0668775047862292	5.66437637593288	1.4756020003784e-08	1.73443545752924e-07
TRMT6	ENSG00000089195	protein_coding	646.776754335506	0.0709996574150474	0.0548385637502385	1.29470308045292	0.195422676894327	0.295234276567142
CHGB	ENSG00000089199	protein_coding	17.8566586086327	1.4720785353906	0.319869431742783	4.60212320811683	4.18205676475688e-06	2.76658134822925e-05
PEBP1	ENSG00000089220	protein_coding	62612.0969226134	-0.345130520629646	0.0868326685870466	-3.97466214324238	7.04792336143192e-05	0.000337670186315446
TBX5	ENSG00000089225	protein_coding	1.10729296173954	-0.437498142346341	0.37857855736944	-1.15563370885637	0.24783101388676	0.35606362569659
BRAP	ENSG00000089234	protein_coding	814.887668513302	-0.114532159062411	0.0345358461487845	-3.31632700032868	0.000912090382149295	0.00319393598051468
ERP29	ENSG00000089248	protein_coding	10012.5498061996	-0.405141897499564	0.0565643355864239	-7.16249723963526	7.92204640935274e-13	2.33162183363829e-11
NOS1	ENSG00000089250	protein_coding	5.46131132612269	1.25125609134808	0.244541326483286	5.11674697010201	3.10850181321424e-07	2.69398286223062e-06
FUS	ENSG00000089280	protein_coding	7261.32598598023	0.125306299790526	0.0546280125557433	2.29381033517669	0.0218013955129892	0.0489566735523983
IGBP1	ENSG00000089289	protein_coding	1693.4483249415	0.0262984515296448	0.0619940023673877	0.424209609403752	0.671412953357926	0.758195714017736
FXYD5	ENSG00000089327	protein_coding	1471.73681383698	-0.263580566570972	0.117556072145646	-2.24216887958292	0.0249504596491622	0.0547770444998148
ZNF302	ENSG00000089335	protein_coding	876.426958882989	0.157633075960382	0.0621018326791043	2.53829990452797	0.011139248166264	0.0276319331668898
GRAMD1A	ENSG00000089351	protein_coding	2244.44429091754	-0.136755268330232	0.106498893914659	-1.28410036295606	0.199106841087649	0.299515151298321
FXYD3	ENSG00000089356	protein_coding	198.499313072097	-0.0892448634081418	0.252943804422646	-0.352824864051708	0.7242197422149	0.800410674262168
HEPH	ENSG00000089472	protein_coding	216.383458698061	0.153131638454506	0.133020046215524	1.15119219103561	0.249653177096185	0.358129905706835
CDIP1	ENSG00000089486	protein_coding	2309.3110679395	-0.128123290439385	0.0684653857267933	-1.87135863004779	0.0612953890162902	0.116034222432922
CMTM1	ENSG00000089505	protein_coding	10.3420787647666	0.784504060604949	0.116592144016704	6.72861852932866	1.71281442158246e-11	3.81842543209371e-10
KCNH4	ENSG00000089558	protein_coding	24.2488291978592	-0.323600043102312	0.165607127174833	-1.95402244228706	0.0506985631679347	0.0991728497293633
GANAB	ENSG00000089597	protein_coding	18447.4019702719	0.00774205363958722	0.0432365253086472	0.179062808223371	0.857888384708947	0.90320005172169
GMIP	ENSG00000089639	protein_coding	444.097937747352	-0.0126794295750935	0.0853057822187337	-0.14863505433409	0.881841610880415	0.919823303354484
RBM41	ENSG00000089682	protein_coding	341.10389460429	0.372552441333235	0.0616776236576251	6.04031769124712	1.53811083018988e-09	2.23401535142478e-08
BIRC5	ENSG00000089685	protein_coding	1208.07463462219	-0.21133215648174	0.144149570335976	-1.46606164686567	0.142631493091238	0.23008520668343
LAG3	ENSG00000089692	protein_coding	240.536564919915	-0.606246817317885	0.167986481115231	-3.60890241460579	0.000307495243448099	0.00123448823306118
MLF2	ENSG00000089693	protein_coding	10385.5286472252	-0.390515817682795	0.0500778689058734	-7.79817165176918	6.28105358153748e-15	2.99391103727705e-13
OTUB2	ENSG00000089723	protein_coding	121.073944222162	0.182656484659246	0.0948943682056056	1.92484009444573	0.0542493662676629	0.104840994002187
DDX24	ENSG00000089737	protein_coding	4280.67511207908	-0.00385805228825	0.0492729220532895	-0.078299644662386	0.937589700115014	0.958220172090181
ZBTB25	ENSG00000089775	protein_coding	400.321844513233	-0.0388121001398283	0.0578229177842448	-0.671223480707914	0.502078172487996	0.612983985049558
NECAP1	ENSG00000089818	protein_coding	899.22112196045	0.173848795096205	0.0509839883767789	3.40987044425473	0.00064993745660658	0.00237915135914368
ARHGAP4	ENSG00000089820	protein_coding	1458.57465867273	-0.565863087925526	0.121413343637314	-4.66063342770522	3.15237725303493e-06	2.15508199291274e-05
ANKRD24	ENSG00000089847	protein_coding	253.392567421681	-0.22715203852311	0.110955704520685	-2.04723172642974	0.0406353377428973	0.0825042951995873
DHX32	ENSG00000089876	protein_coding	735.668873163392	0.0889790961664899	0.0958274242151132	0.92853477900804	0.3531302357553	0.469199724171847
RCOR1	ENSG00000089902	protein_coding	960.470345154594	0.351363013384627	0.0533823330901472	6.58200930992052	4.64132516437976e-11	9.30692222096139e-10
GPATCH2L	ENSG00000089916	protein_coding	556.343348120553	0.416871850975197	0.0550649330688528	7.57055039827149	3.71646211853218e-14	1.503576878201e-12
LTBP4	ENSG00000090006	protein_coding	1745.56257312656	0.34889795222367	0.137248726493518	2.54208517002267	0.0110193318486022	0.0273817066600851
BLVRB	ENSG00000090013	protein_coding	8188.61949251343	-0.612045495429461	0.0912742394682023	-6.70556664175419	2.00626304170282e-11	4.40263713500112e-10
SLC9A1	ENSG00000090020	protein_coding	464.027000276095	0.161123768887564	0.0952461851181764	1.69165587774093	0.0907116057158456	0.159660198564484
SPTLC1	ENSG00000090054	protein_coding	787.756757707079	0.588885514295754	0.0676132974768381	8.70961092376074	3.04919590737228e-18	3.04126447293114e-16
PAPOLA	ENSG00000090060	protein_coding	5326.71821019456	0.103780590715621	0.0420709136774234	2.46680144651369	0.0136325927074682	0.0327710207811874
CCNK	ENSG00000090061	protein_coding	187.187967589689	0.686592256165183	0.109930961734003	6.24566769302455	4.21993507531556e-10	6.89862432255518e-09
PCBP4	ENSG00000090097	protein_coding	1243.40691866606	-0.4554803247186	0.076988292394805	-5.9162284361737	3.29407633252783e-09	4.41813347203791e-08
RGS1	ENSG00000090104	protein_coding	908.974968746553	0.207326236153541	0.171617529449399	1.20807144129569	0.22701978369061	0.332066999515566
YPEL3	ENSG00000090238	protein_coding	1837.40560679004	-0.491964679465636	0.0693234125384966	-7.0966598649834	1.27808089226299e-12	3.58007886298667e-11
MRPS33	ENSG00000090263	protein_coding	1872.29445412945	-0.381680136346773	0.0625035256360717	-6.10653771067435	1.01815588484828e-09	1.53568879309939e-08
NDUFB2	ENSG00000090266	protein_coding	4388.9594259219	-0.6985567267026	0.0709201713119929	-9.84990185132945	6.86109437149855e-23	2.19237376630014e-20
NUDC	ENSG00000090273	protein_coding	6568.61085086859	-0.556143130522238	0.0702966750471109	-7.91137177042194	2.54568064203012e-15	1.30926138534217e-13
MAEA	ENSG00000090316	protein_coding	1909.57127520108	0.0505408218830241	0.0480697226362644	1.05140656345072	0.293071902639441	0.405976456748014
ICAM1	ENSG00000090339	protein_coding	2791.87979285978	0.127537582502143	0.132325210988604	0.963819226504972	0.335136565600066	0.450846407003402
STRN4	ENSG00000090372	protein_coding	2526.94934983502	0.10587005483554	0.0474206313807559	2.23257370796003	0.0255770695354311	0.0559746762424837
IRAK3	ENSG00000090376	protein_coding	137.326523071671	0.409451267076211	0.129718419147068	3.15646204886291	0.00159695667410147	0.00518301277374604
LYZ	ENSG00000090382	protein_coding	15012.6928798458	0.54008387014785	0.209470471790026	2.57832937278736	0.00992793165789029	0.0250778013112131
SI	ENSG00000090402	protein_coding	8.09912686184491	2.86344906118754	0.493556539724755	5.80166370155772	6.56601500855609e-09	8.29707718583928e-08
MUL1	ENSG00000090432	protein_coding	1461.96667475152	-0.044500388520788	0.0523713425717104	-0.849708759324912	0.395487027298695	0.51206912644036
TFAP4	ENSG00000090447	protein_coding	425.372085779968	0.0639941932895036	0.0627295288901429	1.02016059137915	0.307652304288873	0.421848419461579
PDCD7	ENSG00000090470	protein_coding	599.331088224812	0.158115321705566	0.0400767948744853	3.94530855575552	7.969728546069e-05	0.000375680005634259
SPG21	ENSG00000090487	protein_coding	4409.21242927854	-0.0803243493589355	0.0450220755569565	-1.78411031400182	0.0744057416521028	0.135981684288199
FETUB	ENSG00000090512	protein_coding	4585.18744739595	-0.540024173647157	0.204079510762218	-2.64614596355223	0.00814146778902082	0.0211934867163844
DNAJB11	ENSG00000090520	protein_coding	5411.25191809966	-0.353832797074034	0.0551962059111076	-6.41045505272364	1.45085924916161e-10	2.60234681333509e-09
P3H2	ENSG00000090530	protein_coding	171.258695570614	0.747614087249045	0.139273593953241	5.36795286190465	7.96353591065475e-08	7.86103044269723e-07
THPO	ENSG00000090534	protein_coding	785.649813212663	-0.326757137232581	0.0998796952575168	-3.27150715057864	0.00106975883255253	0.00366680346755938
CHRD	ENSG00000090539	protein_coding	1892.85834558163	-0.417564089295557	0.118680484191562	-3.51838882475038	0.000434175695632829	0.00167356229825633
FLT3LG	ENSG00000090554	protein_coding	75.9123833556896	-0.53219618525772	0.0893274720098393	-5.95781088710425	2.55639090293343e-09	3.52461246744837e-08
RAB11FIP3	ENSG00000090565	protein_coding	1765.25435917234	0.13466661760389	0.0650379097639939	2.07058649474685	0.0383974553245894	0.0786967682178157
GNPTG	ENSG00000090581	protein_coding	4638.29811203611	-0.385049650798216	0.0660764350845123	-5.82733693646963	5.63188339738339e-09	7.21657291901699e-08
ZNF268	ENSG00000090612	protein_coding	710.528825177222	0.206066871403016	0.0698784779208275	2.94893188195213	0.00318874251398986	0.00944822736823131
GOLGA3	ENSG00000090615	protein_coding	2699.11426246334	0.0426729016531923	0.0464747990130771	0.918194431377422	0.358517083512267	0.47443916527373
PABPC4	ENSG00000090621	protein_coding	5560.30181131645	0.0351534926318496	0.0585835281080453	0.600057623143082	0.548467833266088	0.653570267398972
CD209	ENSG00000090659	protein_coding	225.216026698513	-0.417457846199071	0.138516449965886	-3.01377812022964	0.00258016429053239	0.00785138042633201
CERS4	ENSG00000090661	protein_coding	3744.63874850635	-0.329559749140938	0.0993631068427584	-3.31672146345488	0.000910803698764552	0.00319007770672533
MCOLN1	ENSG00000090674	protein_coding	1485.25143630395	-0.228725102602676	0.0577260468979365	-3.96225126946727	7.42463403768853e-05	0.000353620184435715
USP48	ENSG00000090686	protein_coding	1329.28411391318	0.0982595390758732	0.0445475223384288	2.20572399805746	0.0274033305719957	0.0593280387728715
EFNB1	ENSG00000090776	protein_coding	1181.3318602147	0.112328124540132	0.0846861154461074	1.32640544377804	0.184705436599823	0.282681476653506
PDPR	ENSG00000090857	protein_coding	834.218271506733	0.21814593574958	0.0716507779781172	3.044571767472	0.00233011828772985	0.00718994832882305
AARS1	ENSG00000090861	protein_coding	8034.44272732035	-0.225886322917989	0.0622912001573732	-3.62629588685573	0.00028751588919946	0.00116430102514355
GLG1	ENSG00000090863	protein_coding	5038.48768800821	0.158218205157569	0.0516620276350721	3.06256282225667	0.00219450406549474	0.00682457739030579
KIF4A	ENSG00000090889	protein_coding	543.184105632486	0.367682223559485	0.136437363327901	2.69487928080106	0.00704141369806844	0.0187109560884224
TNRC6A	ENSG00000090905	protein_coding	1730.2753373997	0.278726557983071	0.0614770314696502	4.53383241382876	5.79229922888916e-06	3.6771936421811e-05
PLEKHG2	ENSG00000090924	protein_coding	711.655701066762	0.0107810186367587	0.0900202808424334	0.119762108447864	0.904671598919603	0.935661488258324
DLL3	ENSG00000090932	protein_coding	3.17094448693427	-0.280220883590464	0.301067144404357	-0.930758765274316	0.351978363968344	0.46799357890763
NAT14	ENSG00000090971	protein_coding	361.10892926262	-0.552593874673006	0.12633699118954	-4.3739673508922	1.22008634447373e-05	7.13889110678002e-05
PITPNM2	ENSG00000090975	protein_coding	1349.51715062065	0.0440733253361049	0.0943957086057875	0.466899671468781	0.640571660354264	0.732888903584712
EXOC1	ENSG00000090989	protein_coding	667.57356813178	0.219725919648757	0.0516499566353265	4.25413560751129	2.09858099348891e-05	0.000115321703957488
RBM27	ENSG00000091009	protein_coding	732.009428521524	0.0883613785784274	0.0383473625767155	2.30423613623119	0.0212093917325232	0.0478233328121122
POU4F3	ENSG00000091010	protein_coding	0.911965932408731	0.742638812232178	0.211408106705172	3.51282088376987	0.000443376263229317	0.00170297288493543
OSBPL8	ENSG00000091039	protein_coding	1188.84391644148	0.382449501264552	0.070257028614465	5.44357637672441	5.22213273636441e-08	5.4053929433694e-07
DTX2	ENSG00000091073	protein_coding	620.987239678808	-0.275801630619458	0.0604327945767662	-4.56377423137555	5.02421078572508e-06	3.25118159038764e-05
NLRC4	ENSG00000091106	protein_coding	62.1223738729122	-0.16565133348206	0.0789390305038851	-2.09847185130944	0.0358634839488948	0.0744316112025715
PUS7	ENSG00000091127	protein_coding	554.879657941096	0.300555961170864	0.0673919136057358	4.45982233015688	8.2027623328768e-06	5.01376776669462e-05
LAMB4	ENSG00000091128	protein_coding	10.092889033094	0.0536993558971731	0.14347069440619	0.374287976505787	0.708190076438454	0.787892567068282
NRCAM	ENSG00000091129	protein_coding	572.987440838382	-0.0991092150978649	0.259857628600499	-0.381398135708511	0.702907844156355	0.783708636011754
LAMB1	ENSG00000091136	protein_coding	3777.31365351604	0.452576528515858	0.119070466712144	3.80091336678787	0.000144163703105924	0.000634577728850184
SLC26A4	ENSG00000091137	protein_coding	11.650144680779	0.0907205369959223	0.117576794374663	0.771585392155172	0.440360028870489	0.555845815520139
SLC26A3	ENSG00000091138	protein_coding	87.5782933898302	-0.0571784505946214	0.253891940840702	-0.225207820324225	0.821817605972937	0.876094327879836
DLD	ENSG00000091140	protein_coding	3819.19451071885	-0.0553352017561074	0.0668882491381176	-0.827278370552736	0.408079300331116	0.525125537117862
WDR7	ENSG00000091157	protein_coding	633.96869466469	0.104122717197955	0.0597520913284876	1.74257862583487	0.0814072462915633	0.146267718515221
TXNL1	ENSG00000091164	protein_coding	3239.25164171177	-0.333318795812202	0.0506759211108714	-6.57745904771914	4.78555600591287e-11	9.55726491690123e-10
IL5RA	ENSG00000091181	protein_coding	3.12033125138736	-0.323134374694	0.186406440517946	-1.73349361640157	0.0830079711415226	0.148617643792163
ABCC6	ENSG00000091262	protein_coding	6387.78906744657	-0.11950358433429	0.0998889957861575	-1.19636385763776	0.231554599013089	0.337313179060435
CMTM6	ENSG00000091317	protein_coding	3750.62460609867	-0.0512796369707952	0.0727292750400267	-0.705075596347872	0.480763192438888	0.593452007406589
ITGA6	ENSG00000091409	protein_coding	3164.30274324866	0.618176314130983	0.0896982134688887	6.89173496577381	5.51159903769276e-12	1.34801759596582e-10
RAPGEF4	ENSG00000091428	protein_coding	872.828865595057	0.200162900548187	0.104968258909462	1.90688978389966	0.0565348613857171	0.108619199778482
MAP3K20	ENSG00000091436	protein_coding	2000.3571058509	0.138966126764303	0.0829779585731436	1.67473542557457	0.0939861535434102	0.164400737938217
SMPX	ENSG00000091482	protein_coding	56.5413829658281	-0.331946812750299	0.252598017405521	-1.31413071313775	0.18880222005469	0.287421792495803
FH	ENSG00000091483	protein_coding	11099.0746634418	-0.549737275997518	0.0815141748541281	-6.74406969071684	1.54010608372341e-11	3.46384145037645e-10
SEL1L3	ENSG00000091490	protein_coding	1747.3957056372	0.858214999823803	0.169950970491339	5.04977992972119	4.42319331250662e-07	3.69330755418833e-06
TF	ENSG00000091513	protein_coding	344148.380749861	-0.464343449636036	0.136687812865429	-3.39710936843498	0.000681017426368361	0.00247753651528275
CDV3	ENSG00000091527	protein_coding	5747.49696252232	0.0697782160227624	0.0426125973992223	1.63750205999027	0.101525608865436	0.174981209706147
MYO15A	ENSG00000091536	protein_coding	37.514701590042	0.194703857525992	0.136697749037545	1.42433843202871	0.154348527377886	0.245051365389053
ALKBH5	ENSG00000091542	protein_coding	3648.75395697035	-0.0556273382573611	0.0593258421057403	-0.93765779435904	0.348420300137097	0.464443762127977
APOH	ENSG00000091583	protein_coding	201215.784985904	-0.418142533915192	0.138124368112995	-3.02729011272742	0.00246757009405935	0.00755464728884642
NLRP1	ENSG00000091592	protein_coding	638.302212112474	0.120326683027247	0.122775305495204	0.980056066990993	0.327058443684747	0.442371180844632
PITPNM3	ENSG00000091622	protein_coding	45.3251207744403	1.17243283651662	0.182673543845516	6.41818630019095	1.37907429427892e-10	2.48911369746682e-09
SPAG7	ENSG00000091640	protein_coding	1801.63388384025	-0.463535555468241	0.0730694277415769	-6.34376879353178	2.24211243468976e-10	3.84951741896236e-09
ORC6	ENSG00000091651	protein_coding	158.078072287231	0.151732039427864	0.127920988413559	1.18613873539911	0.235567515594635	0.341745206119509
ZFHX4	ENSG00000091656	protein_coding	510.312864897564	0.353320701209608	0.115310110572267	3.06409125319653	0.00218332301805483	0.00679409173607504
SLC17A6	ENSG00000091664	protein_coding	0.184744519748738	0.0844736647703325	0.68343668706117	0.123601302607233	0.901630961065546
CPA1	ENSG00000091704	protein_coding	10.4319614226196	-2.80105554198923	0.364728469811587	-7.67983794474891	1.59289965582335e-14	7.06567700802876e-13
ZC3HC1	ENSG00000091732	protein_coding	888.19797093062	-0.170365790932113	0.050642935943471	-3.36405833821087	0.000768053062698472	0.00275010491738164
ESR1	ENSG00000091831	protein_coding	402.93731178936	0.277176875280582	0.203123074414753	1.36457601421796	0.172386347779399	0.267589639342708
RGS17	ENSG00000091844	protein_coding	18.9592914472052	0.458852600093242	0.136942752041129	3.35068919861807	0.000806107212771832	0.00286916243538848
ANGPT2	ENSG00000091879	protein_coding	357.534711516454	0.210933122817984	0.114679271912366	1.83933085116875	0.0658665379798172	0.123160718773488
TMEM101	ENSG00000091947	protein_coding	1823.31816677636	-0.278622056783079	0.0709220730694022	-3.92856616741064	8.54538398407804e-05	0.000399254566032015
CD200	ENSG00000091972	protein_coding	159.85692510842	0.0908307789016849	0.114154183587325	0.795685064246478	0.426215110172464	0.542547575793903
CCDC80	ENSG00000091986	protein_coding	1509.63174988415	-0.183586861392447	0.204563839818322	-0.897455100351533	0.369476121906202	0.48557145995594
CMA1	ENSG00000092009	protein_coding	7.97100626613471	-0.272502786308868	0.249977647887693	-1.0901086101558	0.275665303955831	0.386888838078642
PSME1	ENSG00000092010	protein_coding	9738.0058069018	-0.40627891288753	0.0634406695120858	-6.40407669105906	1.5128205969236e-10	2.70364778870189e-09
PPP2R3C	ENSG00000092020	protein_coding	561.168306733028	-0.175663733823923	0.0472266811189773	-3.71958667562043	0.000199549061077168	0.000846207679746015
HAUS4	ENSG00000092036	protein_coding	917.240070875058	0.317409926658449	0.0951329928516702	3.3364862929662	0.000848446123751727	0.00300090967824865
JPH4	ENSG00000092051	protein_coding	19.5016670503982	-0.0770060339636209	0.135663387040753	-0.567625765826476	0.570289107771492	0.672319592525546
MYH7	ENSG00000092054	protein_coding	0.820453875372954	0.241466986174107	0.294339563939119	0.820368770485955	0.412005912965625	0.529204153229959
CEBPE	ENSG00000092067	protein_coding	1.99112165148519	-0.139646413197753	0.181203124319948	-0.770662281469169	0.440907134447209	0.556433910904273
SLC7A8	ENSG00000092068	protein_coding	291.912830162131	0.202954283028786	0.133660467630395	1.5184316397127	0.128905620539496	0.211993748769318
OSGEP	ENSG00000092094	protein_coding	983.761517420977	-0.165771091597744	0.0472212127437621	-3.5105216906917	0.000447228319235467	0.00171506270661362
SLC22A17	ENSG00000092096	protein_coding	326.306454631849	-0.0464276919810816	0.204470100309792	-0.227063477304208	0.820374383205527	0.875010318186451
RNF31	ENSG00000092098	protein_coding	503.169179838714	0.444609143793643	0.0764948051630282	5.81227892333444	6.16280433709687e-09	7.83345774118648e-08
SCFD1	ENSG00000092108	protein_coding	1693.26468647067	0.000271895965379726	0.0405014867606774	0.00671323418289196	0.99464365432531	0.996654894758094
G2E3	ENSG00000092140	protein_coding	330.453656558932	0.409637309155654	0.0607766287638882	6.74004658512829	1.58335857448761e-11	3.55046812251899e-10
HECTD1	ENSG00000092148	protein_coding	4504.16546039358	0.3575826471215	0.0645276374213478	5.54154252985559	2.99818734542685e-08	3.28990287092784e-07
HNRNPC	ENSG00000092199	protein_coding	12002.8276580571	-0.0334434689214933	0.0321961722858918	-1.03874052556701	0.29892542817777	0.412636661056594
RPGRIP1	ENSG00000092200	protein_coding	40.2560947454561	-0.0444164616846256	0.110335703721678	-0.40255746949026	0.687273802697194	0.771085501189251
SUPT16H	ENSG00000092201	protein_coding	2901.66309715742	0.225258617706145	0.0441373931040656	5.10357775718739	3.33291475067787e-07	2.86615719027893e-06
TOX4	ENSG00000092203	protein_coding	2311.74007355711	0.104666307335576	0.0339448212964961	3.08342490365034	0.00204632749369615	0.0064233911049167
GEMIN2	ENSG00000092208	protein_coding	203.3772435293	-0.0254469630400182	0.0584810256243509	-0.435131955507674	0.663466649511457	0.751756051963108
TGM1	ENSG00000092295	protein_coding	21.9384388279292	0.0896308316018553	0.114972284833169	0.779586417125782	0.435634353475045	0.55143386782173
TINF2	ENSG00000092330	protein_coding	1460.48010903628	0.0547875933334635	0.0421682004973485	1.29926325257604	0.193853600848268	0.29354487780929
DAZL	ENSG00000092345	protein_coding	0.876821090706233	0.0585076578120445	0.340607828247336	0.171774260483404	0.863615001877834	0.907172973999454
TBL1Y	ENSG00000092377	protein_coding	12.4937545107836	-0.0980564355035996	0.367935920582292	-0.266504111227891	0.789850993563342	0.851725081644562
SEMA6A	ENSG00000092421	protein_coding	795.008429905761	0.443966085033545	0.175404753051679	2.53109495215755	0.0113707062404071	0.0281191739417018
TRPM7	ENSG00000092439	protein_coding	1734.61800104145	0.582307702070161	0.0735947936236814	7.91234914045313	2.52576850186147e-15	1.30095926864536e-13
TYRO3	ENSG00000092445	protein_coding	498.836363659776	0.0878348242951621	0.17382820135362	0.505296744781241	0.613350428820588	0.709983004011622
WDR76	ENSG00000092470	protein_coding	318.309869166786	0.273685446339498	0.117777395392551	2.32375190016137	0.0201387950537565	0.045677937384498
CAPN3	ENSG00000092529	protein_coding	51.1573466165379	0.442726801083524	0.139582194794775	3.17179996871706	0.00151497318113985	0.00495331809044872
SNAP23	ENSG00000092531	protein_coding	1327.89530621497	0.141660554429649	0.045509185390576	3.11279037877447	0.00185327598773965	0.00590113990929094
TBX15	ENSG00000092607	protein_coding	761.355702667958	0.509201528003671	0.192094415260722	2.65078777700306	0.00803042828121498	0.0209391824695677
PHGDH	ENSG00000092621	protein_coding	3572.20628040877	-0.143509053913501	0.159641608549892	-0.898945176117111	0.368681863281239	0.484859993972622
COL9A3	ENSG00000092758	protein_coding	254.369500572142	0.128498236934082	0.195652517395057	0.656767613547348	0.511330351566274	0.62168864263501
EZR	ENSG00000092820	protein_coding	3980.6433236468	-0.0193433224181677	0.0981129788085715	-0.197153553516182	0.843707376102923	0.892441192364389
MYL6	ENSG00000092841	protein_coding	26533.4487564472	-0.504078229636914	0.0602682356138392	-8.36391217534107	6.06720906658185e-17	4.67364698410133e-15
AGO1	ENSG00000092847	protein_coding	1012.02133047253	0.213119594013866	0.0550913218460465	3.86847849847263	0.000109516591493622	0.000496438532957141
TEKT2	ENSG00000092850	protein_coding	4.63567601113995	0.384895251625997	0.19006609772928	2.02505999872855	0.0428612037232126	0.0862371816982315
CLSPN	ENSG00000092853	protein_coding	91.7843767872648	0.748515992017517	0.146084954374947	5.12384040656473	2.9937440667448e-07	2.60565214989566e-06
RFFL	ENSG00000092871	protein_coding	1684.11827512666	0.364667196461799	0.0831275678790484	4.38683827478742	1.15010238571523e-05	6.77419923724744e-05
UNC13D	ENSG00000092929	protein_coding	414.661086237076	0.197300182354288	0.136397843355838	1.44650514626955	0.148035569632551	0.236876130570749
MFSD11	ENSG00000092931	protein_coding	846.179065855652	0.0779192246898951	0.0614603935526285	1.2677957329247	0.204870906415208	0.306290126083647
DPYSL2	ENSG00000092964	protein_coding	1754.07910334288	0.22653987431906	0.0967535198540877	2.34141222624977	0.0192109425734128	0.0438471976328358
TGFB2	ENSG00000092969	protein_coding	196.799030514602	1.38870565963338	0.171506864960541	8.09708497646948	5.62917526283141e-16	3.42615235132826e-14
GPATCH2	ENSG00000092978	protein_coding	450.777638921604	0.330331979205276	0.0553857494753937	5.96420527543882	2.45827539587518e-09	3.40156711754821e-08
NUP50	ENSG00000093000	protein_coding	1919.09819228701	0.0711501179309649	0.0553729376265883	1.28492583165393	0.198818203158922	0.299172241694183
CDC45	ENSG00000093009	protein_coding	298.249910044751	0.102200164441418	0.124657738736057	0.819846128107701	0.41230383087314	0.529397075694165
COMT	ENSG00000093010	protein_coding	6627.31128610793	-0.41030525038745	0.0998854743804789	-4.10775693795611	3.99520221271452e-05	0.000204500783685521
ADA2	ENSG00000093072	protein_coding	1496.01827612441	-0.140865669885579	0.120113871114238	-1.17276771266163	0.2408889691467	0.348191031392697
AC016026.1	ENSG00000093100	lncRNA	6.45378570286174	1.02840283113561	0.147660073536913	6.96466422169651	3.29187942062074e-12	8.52873564606769e-11
VNN3	ENSG00000093134	protein_coding	763.149502292299	-0.697860961816455	0.175339746016426	-3.98005003241581	6.89007655208869e-05	0.000330612544233288
ECHDC1	ENSG00000093144	protein_coding	2257.01537759781	-0.269521848256567	0.0805101495304182	-3.34767541519392	0.000814923959687482	0.00289569870766217
LRRFIP2	ENSG00000093167	protein_coding	2411.32020578194	0.0036848782055778	0.0509469543821758	0.0723277426543672	0.942341087063338	0.961705124630391
[truncated: 54,494 more rows]
